# Supplementary material for: Changes in uric acid metabolism and associated plasma proteomics during sex hormone therapy
Source: J Clin Transl Endocrinol. 2026 Feb 27;44:100434. doi: 10.1016/j.jcte.2026.100434 (PMC12995700; doi:10.1016/j.jcte.2026.100434)
Supplement: Supplementary Data 1 [file mmc1.xlsx]

## Sheet: Supplemental Excel File 1
AptName	spearman_delta_Plasma_uric_acid	q.value	SeqId	SeqIdVersion	SomaId	TargetFullName	Target	UniProt	EntrezGeneID	EntrezGeneSymbol	Organism	Units	Type
seq.17156.72	0.761344	4.79448e-06	17156-72	3	SL006399	Serine/threonine-protein kinase DCLK1	DCAK1	O15075	9201	DCLK1	Human	RFU	Protein
seq.2575.5	-0.771075	4.79448e-06	2575-5	5	SL000498	Leptin	Leptin	P41159	3952	LEP	Human	RFU	Protein
seq.3352.80	0.765504	4.79448e-06	3352-80	3	SL010288	Carbonic anhydrase 6	Carbonic anhydrase 6	P23280	765	CA6	Human	RFU	Protein
seq.3554.24	-0.750273	7.04241e-06	3554-24	1	SL004258	Adiponectin	Adiponectin	Q15848	9370	ADIPOQ	Human	RFU	Protein
seq.8484.24	-0.749427	7.04241e-06	8484-24	3	SL000498	Leptin	Leptin	P41159	3952	LEP	Human	RFU	Protein
seq.9321.400	-0.746748	7.12869e-06	9321-400	3	SL007093	Neuromedin-B	NMB	P08949	4828	NMB	Human	RFU	Protein
seq.13747.9	0.727074	2.37563e-05	13747-9	3	SL010288	Carbonic anhydrase 6	Carbonic anhydrase 6	P23280	765	CA6	Human	RFU	Protein
seq.10615.18	-0.714593	4.63846e-05	10615-18	3	SL008066	Myelin protein P0	MYP0	P25189	4359	MPZ	Human	RFU	Protein
seq.4929.55	-0.706413	6.8219e-05	4929-55	1	SL005102	Sex hormone-binding globulin	SHBG	P04278	6462	SHBG	Human	RFU	Protein
seq.7863.50	-0.692169	0.000141869	7863-50	3	SL008875	Membrane-associated progesterone receptor component 1	PGRC1	O00264	10857	PGRMC1	Human	RFU	Protein
seq.3216.2	-0.683285	0.000212381	3216-2	2	SL005797	Polymeric immunoglobulin receptor	PIGR	P01833	5284	PIGR	Human	RFU	Protein
seq.4541.49	0.673131	0.000337197	4541-49	2	SL014092	Cell adhesion molecule-related/down-regulated by oncogenes	CDON	Q4KMG0	50937	CDON	Human	RFU	Protein
seq.15324.58	-0.663118	0.000424574	15324-58	3	SL005628	Ferritin light chain	Ferritin light chain	P02792	2512	FTL	Human	RFU	Protein
seq.15562.24	0.666361	0.000424574	15562-24	3	SL008667	Beta-glucuronidase	BGLR	P08236	2990	GUSB	Human	RFU	Protein
seq.2474.54	0.665586	0.000424574	2474-54	5	SL000573	Serum amyloid P-component	SAP	P02743	325	APCS	Human	RFU	Protein
seq.3504.58	-0.661989	0.000424574	3504-58	2	SL004536	Hepcidin	LEAP-1	P81172	57817	HAMP	Human	RFU	Protein
seq.7909.37	-0.662412	0.000424574	7909-37	3	SL005102	Sex hormone-binding globulin	SHBG	P04278	6462	SHBG	Human	RFU	Protein
seq.14705.1	-0.654656	0.000519176	14705-1	3	SL003320	Vascular endothelial growth factor D	VEGF-D	O43915	2277	VEGFD	Human	RFU	Protein
seq.16828.8	0.651906	0.000519176	16828-8	3	SL002657	Collagen alpha-1(VI) chain	Collagen a1(VI)	P12109	1291	COL6A1	Human	RFU	Protein
seq.20591.48	0.656137	0.000519176	20591-48	3	SL022383	Gliomedin	GLDN	Q6ZMI3	342035	GLDN	Human	RFU	Protein
seq.4982.54	0.653387	0.000519176	4982-54	1	SL004458	Elafin	Elafin	P19957	5266	PI3	Human	RFU	Protein
seq.7083.74	0.652399	0.000519176	7083-74	3	SL008508	Matrilin-4	MATN4	O95460	8785	MATN4	Human	RFU	Protein
seq.8428.102	-0.652047	0.000519176	8428-102	3	SL009074	Neurotrimin	NTRI	Q9P121	50863	NTM	Human	RFU	Protein
seq.3617.80	-0.64979	0.000529605	3617-80	4	SL006512	Hepatocyte growth factor activator	HGFA	Q04756	3083	HGFAC	Human	RFU	Protein
seq.5934.1	-0.650072	0.000529605	5934-1	3	SL000420	Ferritin	Ferritin	P02794|P02792	2495|2512	FTH1|FTL	Human	RFU	Protein
seq.6060.2	0.64831	0.000547152	6060-2	3	SL000060	Prolactin-inducible protein	PIP	P12273	5304	PIP	Human	RFU	Protein
seq.13686.2	-0.632796	0.000993335	13686-2	3	SL005188	Interleukin-5 receptor subunit alpha	IL-5 Ra	Q01344	3568	IL5RA	Human	RFU	Protein
seq.20079.6	-0.634207	0.000993335	20079-6	3	SL021781	Phosphoenolpyruvate carboxykinase [GTP], mitochondrial	PCKGM	Q16822	5106	PCK2	Human	RFU	Protein
seq.5660.51	-0.632585	0.000993335	5660-51	3	SL003672	Extracellular superoxide dismutase [Cu-Zn]	SOD3	P08294	6649	SOD3	Human	RFU	Protein
seq.9015.1	-0.633925	0.000993335	9015-1	3	SL007780	Proteoglycan 3	PRG3	Q9Y2Y8	10394	PRG3	Human	RFU	Protein
seq.2994.71	-0.631598	0.00100559	2994-71	2	SL004875	Interleukin-1 receptor-like 2	IL-1Rrp2	Q9HB29	8808	IL1RL2	Human	RFU	Protein
seq.14618.26	-0.629835	0.00105537	14618-26	3	SL012766	Vesicular, overexpressed in cancer, prosurvival protein 1	ECOP	Q96AW1	81552	VOPP1	Human	RFU	Protein
seq.13699.6	0.622995	0.00131034	13699-6	3	SL000062	Prostate-specific antigen	PSA	P07288	354	KLK3	Human	RFU	Protein
seq.5688.65	-0.623629	0.00131034	5688-65	3	SL012852	Cerebellin-4	CBLN4	Q9NTU7	140689	CBLN4	Human	RFU	Protein
seq.7154.92	0.623418	0.00131034	7154-92	3	SL018080	Protein LEG1 homolog	CF058	Q6P5S2	352999	LEG1	Human	RFU	Protein
seq.15483.377	-0.617847	0.00159624	15483-377	3	SL005368	Agrin	Agrin	O00468	375790	AGRN	Human	RFU	Protein
seq.7139.14	0.617072	0.00160623	7139-14	3	SL018085	SLIT and NTRK-like protein 4	SLIK4	Q8IW52	139065	SLITRK4	Human	RFU	Protein
seq.13098.93	-0.612629	0.00189298	13098-93	3	SL003320	Vascular endothelial growth factor D	VEGF-D	O43915	2277	VEGFD	Human	RFU	Protein
seq.2475.1	-0.610866	0.00198803	2475-1	3	SL004010	Mast/stem cell growth factor receptor Kit	SCF sR	P10721	3815	KIT	Human	RFU	Protein
seq.8043.153	0.610232	0.00199113	8043-153	3	SL002530	Cartilage oligomeric matrix protein	COMP	P49747	1311	COMP	Human	RFU	Protein
seq.6993.8	-0.608046	0.00213004	6993-8	3	SL000246	5'-Nucleotidase	5'-Nucleotidase	P21589	4907	NT5E	Human	RFU	Protein
seq.3032.11	0.607341	0.00214174	3032-11	2	SL000428	Follicle stimulating hormone	FSH	P01215|P01225	1081|2488	CGA|FSHB	Human	RFU	Protein
seq.10940.25	-0.60586	0.00217488	10940-25	3	SL008242	Sarcalumenin	SRCA	Q86TD4	6345	SRL	Human	RFU	Protein
seq.13392.13	0.60586	0.00217488	13392-13	3	SL008814	Sodium/potassium-transporting ATPase subunit beta-1	AT1B1	P05026	481	ATP1B1	Human	RFU	Protein
seq.20550.38	-0.60452	0.00217671	20550-38	3	SL009074	Neurotrimin	NTRI	Q9P121	50863	NTM	Human	RFU	Protein
seq.2991.9	-0.604238	0.00217671	2991-9	2	SL001997	Interleukin-1 receptor type 1	IL-1 sRI	P14778	3554	IL1R1	Human	RFU	Protein
seq.7163.26	0.603744	0.00217671	7163-26	3	SL006208	Extracellular glycoprotein lacritin	lacritin	Q9GZZ8	90070	LACRT	Human	RFU	Protein
seq.8468.19	0.604732	0.00217671	8468-19	3	SL000062	Prostate-specific antigen	PSA	P07288	354	KLK3	Human	RFU	Protein
seq.13669.6	-0.601911	0.00229982	13669-6	3	SL025861	Fibroblast growth factor receptor 3:Extracellular domain	FGFR-3:ECD	P22607	2261	FGFR3	Human	RFU	Protein
seq.16558.2	0.600571	0.0023812	16558-2	3	SL008560	Myocilin	MYOC	Q99972	4653	MYOC	Human	RFU	Protein
seq.8385.248	-0.595776	0.00283643	8385-248	3	SL006512	Hepatocyte growth factor activator	HGFA	Q04756	3083	HGFAC	Human	RFU	Protein
seq.8235.48	-0.59493	0.00287822	8235-48	3	SL007079	Secretogranin-1	SCG1	P05060	1114	CHGB	Human	RFU	Protein
seq.21514.1	0.594225	0.00290496	21514-1	3	SL011105	Platelet glycoprotein Ib beta chain	GP1BB	P13224	2812	GP1BB	Human	RFU	Protein
seq.20546.71	0.592815	0.00301656	20546-71	3	SL008962	Reticulon-4 receptor-like 1	R4RL1	Q86UN2	146760	RTN4RL1	Human	RFU	Protein
seq.5738.25	-0.591193	0.00315912	5738-25	3	SL003198	Tenascin	Tenascin	P24821	3371	TNC	Human	RFU	Protein
seq.3739.72	0.590206	0.00322644	3739-72	1	SL000542	Integrin alpha-IIb: beta-3 complex	gpIIbIIIa	P08514|P05106	3674|3690	ITGA2B|ITGB3	Human	RFU	Protein
seq.15486.126	0.588725	0.00336053	15486-126	3	SL008573	Amiloride-sensitive amine oxidase [copper-containing]	ABP1	P19801	26	AOC1	Human	RFU	Protein
seq.8814.33	0.586962	0.00344958	8814-33	3	SL018678	Proactivator polypeptide-like 1	SAPL1	Q6NUJ1	768239	PSAPL1	Human	RFU	Protein
seq.9002.36	-0.58675	0.00344958	9002-36	3	SL006615	Serpin A11	SPA11	Q86U17	256394	SERPINA11	Human	RFU	Protein
seq.9910.9	0.587385	0.00344958	9910-9	3	SL010961	S-methyl-5'-thioadenosine phosphorylase	MTAP	Q13126	4507	MTAP	Human	RFU	Protein
seq.18935.14	0.584988	0.00363441	18935-14	3	SL004493	Toll-like receptor 5	TLR5	O60602	7100	TLR5	Human	RFU	Protein
seq.20521.83	-0.583718	0.00366878	20521-83	3	SL000349	CD28	CD28	P10747	940	CD28	Human	RFU	Protein
seq.24907.3	0.583718	0.00366878	24907-3	3	SL023621	Mitochondrial-processing peptidase subunit alpha	MPPA	Q10713	23203	PMPCA	Human	RFU	Protein
seq.5487.7	-0.583507	0.00366878	5487-7	3	SL016928	SLAM family member 7	SLAF7	Q9NQ25	57823	SLAMF7	Human	RFU	Protein
seq.18819.21	0.582308	0.00378343	18819-21	3	SL008612	Peptidyl-prolyl cis-trans isomerase C	PPIC	P45877	5480	PPIC	Human	RFU	Protein
seq.13397.88	0.579064	0.00401043	13397-88	3	SL004533	Beta-defensin 4A	HBD-2	O15263	100289462	DEFB4A	Human	RFU	Protein
seq.23269.40	-0.578994	0.00401043	23269-40	3	SL023542	CKLF-like MARVEL transmembrane domain-containing protein 4	CKLF4	Q8IZR5	146223	CMTM4	Human	RFU	Protein
seq.23414.12	-0.579628	0.00401043	23414-12	3	SL023681	Zinc finger protein 483	ZN483	Q8TF39	158399	ZNF483	Human	RFU	Protein
seq.3505.6	-0.580122	0.00401043	3505-6	2	SL000507	Lymphotoxin alpha1:beta2	Lymphotoxin a1/b2	P01374|Q06643	4049|4050	LTA|LTB	Human	RFU	Protein
seq.4234.8	0.578853	0.00401043	4234-8	2	SL004146	Interleukin-1 receptor-like 1	IL-1 R4	Q01638	9173	IL1RL1	Human	RFU	Protein
seq.13432.9	-0.57709	0.00405607	13432-9	3	SL026028	Protrudin:Cytoplasmic domain, region 1, isoform 6	ZFY27:CD region 1	Q5T4F4	118813	ZFYVE27	Human	RFU	Protein
seq.19639.53	-0.577654	0.00405607	19639-53	3	SL011501	Islet amyloid polypeptide	IAPP	P10997	3375	IAPP	Human	RFU	Protein
seq.20570.18	-0.577936	0.00405607	20570-18	3	SL018234	V-set and transmembrane domain-containing protein 1	VSTM1	Q6UX27	284415	VSTM1	Human	RFU	Protein
seq.6107.3	-0.576737	0.00405607	6107-3	3	SL012871	Chymotrypsin-like elastase family member 1	ELA1	Q9UNI1	1990	CELA1	Human	RFU	Protein
seq.8795.48	0.57716	0.00405607	8795-48	3	SL026014	Transferrin receptor protein 1:Extracellular domain	TR:ECD	P02786	7037	TFRC	Human	RFU	Protein
seq.9805.51	-0.57575	0.00415478	9805-51	3	SL009047	Semaphorin-4B	SEM4B	Q9NPR2	10509	SEMA4B	Human	RFU	Protein
seq.11142.11	0.574199	0.00428224	11142-11	3	SL025792	Angiopoietin-related protein 1:C-Term, Fibrinogen domian	ANGL1:C-term	O95841	9068	ANGPTL1	Human	RFU	Protein
seq.11696.7	0.573917	0.00428224	11696-7	3	SL008838	Cellular retinoic acid-binding protein 2	RABP2	P29373	1382	CRABP2	Human	RFU	Protein
seq.8394.56	-0.57441	0.00428224	8394-56	3	SL004559	Non-secretory ribonuclease	RNase 2	P10153	6036	RNASE2	Human	RFU	Protein
seq.5307.12	0.573494	0.00429626	5307-12	3	SL004400	Coagulation factor IXab	Coagulation Factor IXab	P00740	2158	F9	Human	RFU	Protein
seq.2617.56	-0.572507	0.00440271	2617-56	35	SL002519	Receptor tyrosine-protein kinase erbB-3	ERBB3	P21860	2065	ERBB3	Human	RFU	Protein
seq.6392.7	0.569686	0.00482939	6392-7	3	SL004674	WNT1-inducible-signaling pathway protein 2	WISP-2	O76076	8839	CCN5	Human	RFU	Protein
seq.10907.116	-0.566654	0.00515515	10907-116	3	SL009074	Neurotrimin	NTRI	Q9P121	50863	NTM	Human	RFU	Protein
seq.3324.51	-0.566513	0.00515515	3324-51	1	SL007674	T-lymphocyte surface antigen Ly-9	LY9	Q9HBG7	4063	LY9	Human	RFU	Protein
seq.3796.79	0.566795	0.00515515	3796-79	2	SL007642	Angiopoietin-related protein 4	ANGL4	Q9BY76	51129	ANGPTL4	Human	RFU	Protein
seq.6931.10	0.566301	0.00515515	6931-10	3	SL018038	Cancer/testis antigen 1	CTAG1A	P78358	246100	CTAG1A	Human	RFU	Protein
seq.9237.54	-0.566513	0.00515515	9237-54	3	SL005390	Lysosomal acid phosphatase	Lysosomal acid phosphatase	P11117	53	ACP2	Human	RFU	Protein
seq.10569.28	0.563692	0.00555581	10569-28	3	SL012443	Microfibrillar-associated protein 2	MFAP2	P55001	4237	MFAP2	Human	RFU	Protein
seq.6948.82	-0.563622	0.00555581	6948-82	3	SL017959	Polyphosphoinositide phosphatase	FIG4	Q92562	9896	FIG4	Human	RFU	Protein
seq.6973.111	-0.562705	0.00567948	6973-111	4	SL025882	Insulin-like growth factor II:Isoform 3, Pro-form	IGF-II:Pro-form	P01344	3481	IGF2	Human	RFU	Protein
seq.10565.19	0.56207	0.00574729	10565-19	3	SL017951	SLIT and NTRK-like protein 3	SLIK3	O94933	22865	SLITRK3	Human	RFU	Protein
seq.16914.104	-0.56059	0.00593156	16914-104	3	SL001743	Monocyte differentiation antigen CD14, soluble	sCD14	P08571	929	CD14	Human	RFU	Protein
seq.23534.27	0.56059	0.00593156	23534-27	3	SL023312	Protein RTF2 homolog	RTF2	Q9BY42	51507	RTF2	Human	RFU	Protein
seq.7926.13	0.559884	0.00601877	7926-13	3	SL012439	Kunitz-type protease inhibitor 3	SPIT3	P49223	10816	SPINT3	Human	RFU	Protein
seq.5090.49	-0.558968	0.00615394	5090-49	2	SL005190	Leukocyte immunoglobulin-like receptor subfamily B member 1	ILT-2	Q8NHL6	10859	LILRB1	Human	RFU	Protein
seq.4876.32	0.555936	0.00678292	4876-32	1	SL000357	Coagulation factor IX	Coagulation Factor IX	P00740	2158	F9	Human	RFU	Protein
seq.5078.82	-0.555231	0.00688236	5078-82	3	SL008414	Ephrin type-B receptor 6	EphB6	O15197	2051	EPHB6	Human	RFU	Protein
seq.10832.24	-0.553961	0.00712362	10832-24	3	SL018597	Beta-1,4-galactosyltransferase 6	B4GT6	Q9UBX8	9331	B4GALT6	Human	RFU	Protein
seq.4330.4	0.553609	0.00713806	4330-4	2	SL000062	Prostate-specific antigen	PSA	P07288	354	KLK3	Human	RFU	Protein
seq.6580.29	-0.553045	0.00713806	6580-29	3	SL004740	Pregnancy zone protein	Pregnancy zone protein	P20742	5858	PZP	Human	RFU	Protein
seq.9294.45	0.553115	0.00713806	9294-45	3	SL012443	Microfibrillar-associated protein 2	MFAP2	P55001	4237	MFAP2	Human	RFU	Protein
seq.8773.172	0.552057	0.00731654	8773-172	3	SL025844	EMILIN-3:region 1	EMIL3:region 1	Q9NT22	90187	EMILIN3	Human	RFU	Protein
seq.12636.113	-0.551	0.00744555	12636-113	3	SL019827	N-lysine methyltransferase SMYD2	SMYD2	Q9NRG4	56950	SMYD2	Human	RFU	Protein
seq.4874.3	0.551141	0.00744555	4874-3	1	SL000003	Angiogenin	Angiogenin	P03950	283	ANG	Human	RFU	Protein
seq.12885.42	-0.548391	0.00807304	12885-42	3	SL007432	Nuclear receptor subfamily 1 group D member 2	NR1D2	Q14995	9975	NR1D2	Human	RFU	Protein
seq.19281.86	0.547615	0.00821373	19281-86	3	SL014605	Transcription factor MafG	MAFG	O15525	4097	MAFG	Human	RFU	Protein
seq.23161.3	-0.547333	0.00821639	23161-3	3	SL022557	BTB/POZ domain-containing protein KCTD6	KCTD6	Q8NC69	200845	KCTD6	Human	RFU	Protein
seq.19377.14	0.546416	0.00832382	19377-14	3	SL012399	Noelin-2	NOE2	O95897	93145	OLFM2	Human	RFU	Protein
seq.3630.27	-0.546557	0.00832382	3630-27	4	SL004804	Cell adhesion molecule 3	Nectin-like protein 1	Q8N126	57863	CADM3	Human	RFU	Protein
seq.3220.40	0.54557	0.00849088	3220-40	2	SL010378	Proto-oncogene tyrosine-protein kinase receptor Ret	RET	P07949	5979	RET	Human	RFU	Protein
seq.7257.18	-0.544442	0.0087451	7257-18	3	SL012764	Tuberoinfundibular peptide of 39 residues	TIP39	Q96A98	113091	PTH2	Human	RFU	Protein
seq.15635.4	0.542749	0.00918062	15635-4	3	SL012834	SPARC-related modular calcium-binding protein 2	SMOC2	Q9H3U7	64094	SMOC2	Human	RFU	Protein
seq.16900.29	-0.542326	0.00923085	16900-29	3	SL012713	MAM domain-containing glycosylphosphatidylinositol anchor protein 1	MDGA1	Q8NFP4	266727	MDGA1	Human	RFU	Protein
seq.12475.48	0.541621	0.00937087	12475-48	3	SL019722	Chloride intracellular channel protein 5	CLIC5	Q9NZA1	53405	CLIC5	Human	RFU	Protein
seq.8327.26	-0.541339	0.00937834	8327-26	3	SL018483	Dipeptidase 2	DPEP2	Q9H4A9	64174	DPEP2	Human	RFU	Protein
seq.9332.6	-0.540705	0.00949874	9332-6	3	SL012523	Beta-defensin 136	DB136	Q30KP8	613210	DEFB136	Human	RFU	Protein
seq.22397.2	-0.538871	0.0100162	22397-2	3	SL010208	X-box-binding protein 1	XBP1	P17861	7494	XBP1	Human	RFU	Protein
seq.5404.53	-0.538307	0.0101207	5404-53	3	SL004871	Tumor necrosis factor receptor superfamily member 21	DR6	O75509	27242	TNFRSF21	Human	RFU	Protein
seq.3470.1	0.536474	0.0106294	3470-1	2	SL001945	E-selectin	sE-Selectin	P16581	6401	SELE	Human	RFU	Protein
seq.4148.49	-0.536333	0.0106294	4148-49	2	SL002755	Pappalysin-1	PAPP-A	Q13219	5069	PAPPA	Human	RFU	Protein
seq.16297.14	-0.532736	0.0116662	16297-14	3	SL008763	Roundabout homolog 4	ROBO4	Q8WZ75	54538	ROBO4	Human	RFU	Protein
seq.17495.141	-0.532525	0.0116662	17495-141	3	SL018569	NAD-dependent protein deacetylase sirtuin-3, mitochondrial	SIR3	Q9NTG7	23410	SIRT3	Human	RFU	Protein
seq.4831.4	-0.533159	0.0116662	4831-4	2	SL002823	L-Selectin	sL-Selectin	P14151	6402	SELL	Human	RFU	Protein
seq.8353.15	-0.532666	0.0116662	8353-15	3	SL018464	Sodium channel subunit beta-2	SCN2B	O60939	6327	SCN2B	Human	RFU	Protein
seq.15622.13	-0.530974	0.0120799	15622-13	3	SL005491	Opioid-binding protein/cell adhesion molecule	OBCAM	Q14982	4978	OPCML	Human	RFU	Protein
seq.4491.4	-0.531044	0.0120799	4491-4	2	SL005188	Interleukin-5 receptor subunit alpha	IL-5 Ra	Q01344	3568	IL5RA	Human	RFU	Protein
seq.21232.39	0.529845	0.012138	21232-39	3	SL002764	Benign Prostate specific Antigen	BPSA	P07288	354	KLK3	Human	RFU	Protein
seq.2630.12	-0.529916	0.012138	2630-12	2	SL004588	Interleukin-1 Receptor accessory protein	IL-1 R AcP	Q9NPH3	3556	IL1RAP	Human	RFU	Protein
seq.5092.51	-0.530268	0.012138	5092-51	3	SL025896	Protein jagged-1:Extracellular domain	JAG1:ECD	P78504	182	JAG1	Human	RFU	Protein
seq.5763.67	0.529634	0.012138	5763-67	3	SL004535	Beta-defensin 104	HBD-4	Q8WTQ1	140596	DEFB104A	Human	RFU	Protein
seq.8222.49	-0.530057	0.012138	8222-49	3	SL018447	Cadherin-related family member 3	CDHR3	Q6ZTQ4	222256	CDHR3	Human	RFU	Protein
seq.10506.53	-0.528858	0.0123306	10506-53	3	SL007962	Membrane-associated progesterone receptor component 2	PGRC2	O15173	10424	PGRMC2	Human	RFU	Protein
seq.19581.15	0.528223	0.0123306	19581-15	3	SL004676	Insulin-like growth factor-binding protein 5	IGFBP-5	P24593	3488	IGFBP5	Human	RFU	Protein
seq.6260.14	-0.528294	0.0123306	6260-14	3	SL003198	Tenascin	Tenascin	P24821	3371	TNC	Human	RFU	Protein
seq.8982.65	0.528435	0.0123306	8982-65	3	SL010148	Thrombospondin-3	TSP3	P49746	7059	THBS3	Human	RFU	Protein
seq.5400.52	-0.525755	0.0132554	5400-52	3	SL003184	Leptin receptor, soluble	sLeptin R	P48357	3953	LEPR	Human	RFU	Protein
seq.24683.11	0.525121	0.0134298	24683-11	3	SL023426	GTPase IMAP family member 7	GIMA7	Q8NHV1	168537	GIMAP7	Human	RFU	Protein
seq.11266.8	-0.524557	0.0134783	11266-8	3	SL025980	P-selectin glycoprotein ligand 1:Extracellular domain	SELPL:ECD	Q14242	6404	SELPLG	Human	RFU	Protein
seq.7218.87	-0.524768	0.0134783	7218-87	3	SL018093	Sodium/potassium-transporting ATPase subunit beta-2	AT1B2	P14415	482	ATP1B2	Human	RFU	Protein
seq.8299.66	-0.524134	0.0135646	8299-66	3	SL018438	Leukocyte immunoglobulin-like receptor subfamily A member 4	LIRA4	P59901	23547	LILRA4	Human	RFU	Protein
seq.6576.1	-0.523852	0.0135905	6576-1	3	SL004770	Ecto-ADP-ribosyltransferase 4	ART4	Q93070	420	ART4	Human	RFU	Protein
seq.6521.35	0.522441	0.014116	6521-35	3	SL009928	Neuronal pentraxin-2	NPTX2	P47972	4885	NPTX2	Human	RFU	Protein
seq.9918.23	-0.518704	0.0157778	9918-23	3	SL003641	Calbindin	Calbindin D28	P05937	793	CALB1	Human	RFU	Protein
seq.6414.8	-0.518422	0.0158079	6414-8	3	SL008961	Out at first protein homolog	OAF	Q86UD1	220323	OAF	Human	RFU	Protein
seq.3348.49	0.517928	0.0159443	3348-49	2	SL003994	Bone morphogenetic protein 1	BMP-1	P13497	649	BMP1	Human	RFU	Protein
seq.15558.63	-0.517294	0.0161535	15558-63	3	SL008525	Glutamyl aminopeptidase	AMPE	Q07075	2028	ENPEP	Human	RFU	Protein
seq.3213.65	0.51673	0.0163295	3213-65	2	SL000640	Nidogen-1	Nidogen	P14543	4811	NID1	Human	RFU	Protein
seq.2999.6	-0.515883	0.0166537	2999-6	2	SL005196	Limbic system-associated membrane protein	LSAMP	Q13449	4045	LSAMP	Human	RFU	Protein
seq.25488.6	0.51539	0.0167599	25488-6	3	SL023716	Pleckstrin homology domain-containing family O member 2	PKHO2	Q8TD55	80301	PLEKHO2	Human	RFU	Protein
seq.3484.60	-0.515249	0.0167599	3484-60	2	SL000271	Angiotensinogen	Angiotensinogen	P01019	183	AGT	Human	RFU	Protein
seq.9885.41	-0.514967	0.0167957	9885-41	3	SL014697	Ras-related protein Rap-2a	RAP2A	P10114	5911	RAP2A	Human	RFU	Protein
seq.19574.5	0.51398	0.0168004	19574-5	3	SL000542	Integrin alpha-IIb: beta-3 complex	gpIIbIIIa	P08514|P05106	3674|3690	ITGA2B|ITGB3	Human	RFU	Protein
seq.3326.58	-0.513909	0.0168004	3326-58	2	SL004805	Cell adhesion molecule 1	Nectin-like protein 2	Q9BY67	23705	CADM1	Human	RFU	Protein
seq.5451.1	-0.51398	0.0168004	5451-1	3	SL003166	CD166 antigen	ALCAM	Q13740	214	ALCAM	Human	RFU	Protein
seq.5675.6	-0.51398	0.0168004	5675-6	3	SL003198	Tenascin	Tenascin	P24821	3371	TNC	Human	RFU	Protein
seq.8463.2	-0.514121	0.0168004	8463-2	3	SL003672	Extracellular superoxide dismutase [Cu-Zn]	SOD3	P08294	6649	SOD3	Human	RFU	Protein
seq.2987.37	0.513133	0.0170994	2987-37	3	SL005256	Histone H1.2	Histone H1.2	P16403	3006	H1-2	Human	RFU	Protein
seq.12394.53	-0.512922	0.0171027	12394-53	3	SL006601	Transmembrane protein C16orf54	CP054	Q6UWD8	283897	C16orf54	Human	RFU	Protein
seq.19158.1	-0.512428	0.0172563	19158-1	3	SL014957	PCNA-associated factor	PAF	Q15004	9768	PCLAF	Human	RFU	Protein
seq.12554.10	0.511371	0.0177167	12554-10	3	SL013725	DNA repair protein RAD51 homolog 4	RA51D	O75771	5892	RAD51D	Human	RFU	Protein
seq.7008.13	-0.510806	0.0179147	7008-13	3	SL025852	Protein eva-1 homolog C:Cytoplasmic domain	F176C:CD	P58658	59271	EVA1C	Human	RFU	Protein
seq.12707.26	0.510313	0.0180759	12707-26	3	SL008196	Dihydropyrimidinase-related protein 3	DPYL3	Q14195	1809	DPYSL3	Human	RFU	Protein
seq.14068.29	0.507845	0.0192955	14068-29	3	SL003197	C-C motif chemokine 25	TECK	O15444	6370	CCL25	Human	RFU	Protein
seq.21491.7	-0.507774	0.0192955	21491-7	3	SL004426	Vascular adhesion protein-1	VAP-1	Q16853	8639	AOC3	Human	RFU	Protein
seq.22394.8	-0.507069	0.0195941	22394-8	3	SL023045	Transcription factor 21	TCF21	O43680	6943	TCF21	Human	RFU	Protein
seq.14069.61	-0.506505	0.0198123	14069-61	3	SL010369	Carbonic anhydrase 4	Carbonic Anhydrase IV	P22748	762	CA4	Human	RFU	Protein
seq.11232.46	-0.50587	0.0198806	11232-46	3	SL003164	Transcobalamin-1	Holo-TC I	P20061	6947	TCN1	Human	RFU	Protein
seq.12784.10	-0.5058	0.0198806	12784-10	3	SL025797	Amyloid beta A4 precursor protein-binding family B member 3:Phosphotyrosine Interaction Domain 1,Isoform II	APBB3:PID 1	O95704	10307	APBB3	Human	RFU	Protein
seq.25297.11	0.505941	0.0198806	25297-11	3	SL023254	SH3 and PX domain-containing protein 2B	SPD2B	A1X283	285590	SH3PXD2B	Human	RFU	Protein
seq.10959.125	-0.504742	0.0202109	10959-125	3	SL005478	BET1-like protein	BET1L	Q9NYM9	51272	BET1L	Human	RFU	Protein
seq.6256.9	0.504672	0.0202109	6256-9	3	SL012397	Lymphocyte antigen 6 complex locus protein G6c	LY66C	O95867	80740	LY6G6C	Human	RFU	Protein
seq.7131.207	-0.504813	0.0202109	7131-207	3	SL003198	Tenascin	Tenascin	P24821	3371	TNC	Human	RFU	Protein
seq.25061.8	0.502204	0.0214832	25061-8	3	SL023618	Engulfment and cell motility protein 2	ELMO2	Q96JJ3	63916	ELMO2	Human	RFU	Protein
seq.9326.33	-0.502063	0.0214832	9326-33	3	SL004711	Inter-alpha-trypsin inhibitor heavy chain H2	ITI heavy chain H2	P19823	3698	ITIH2	Human	RFU	Protein
seq.9368.64	-0.502063	0.0214832	9368-64	3	SL017470	Leucine-rich repeat and transmembrane domain-containing protein 1	LRTM1	Q9HBL6	57408	LRTM1	Human	RFU	Protein
seq.12758.47	-0.501569	0.021556	12758-47	3	SL019871	Glutamate receptor ionotropic, delta-2	GRID2	O43424	2895	GRID2	Human	RFU	Protein
seq.9227.15	-0.501569	0.021556	9227-15	3	SL005211	Programmed cell death protein 1	PD-1	Q15116	5133	PDCD1	Human	RFU	Protein
seq.9394.19	-0.501216	0.0216617	9394-19	3	SL005492	Carboxypeptidase Q	Aminopeptidase	Q9Y646	10404	CPQ	Human	RFU	Protein
seq.3184.25	-0.500229	0.0221529	3184-25	2	SL000358	Coagulation factor VII	Coagulation Factor VII	P08709	2155	F7	Human	RFU	Protein
seq.8465.52	-0.500088	0.0221529	8465-52	3	SL000346	Cathepsin H	Cathepsin H	P09668	1512	CTSH	Human	RFU	Protein
seq.7258.5	-0.499877	0.0221694	7258-5	3	SL004558	Bone marrow proteoglycan	EMBP	P13727	5553	PRG2	Human	RFU	Protein
seq.22587.37	-0.499101	0.022561	22587-37	3	SL022633	Ephrin type-A receptor 6	EPHA6	Q9UF33	285220	EPHA6	Human	RFU	Protein
seq.9021.1	-0.498889	0.0225787	9021-1	3	SL010386	Hepatitis A virus cellular receptor 1	TIM-1	Q96D42	26762	HAVCR1	Human	RFU	Protein
seq.10521.10	-0.497338	0.0232285	10521-10	3	SL025939	Matrix-remodeling-associated protein 8:Extracellular domain	MXRA8:ECD	Q9BRK3	54587	MXRA8	Human	RFU	Protein
seq.15384.15	-0.497338	0.0232285	15384-15	3	SL011369	Klotho	KLOTHO	Q9UEF7	9365	KL	Human	RFU	Protein
seq.4811.33	-0.497197	0.0232285	4811-33	3	SL004739	Inter-alpha-trypsin inhibitor heavy chain H4	ITI heavy chain H4	Q14624	3700	ITIH4	Human	RFU	Protein
seq.6280.11	0.497479	0.0232285	6280-11	3	SL016388	Protocadherin-8	PCDH8	O95206	5100	PCDH8	Human	RFU	Protein
seq.21600.10	0.496351	0.0235622	21600-10	3	SL021998	Beta-catenin-interacting protein 1	CNBP1	Q9NSA3	56998	CTNNBIP1	Human	RFU	Protein
seq.22094.15	0.496421	0.0235622	22094-15	3	SL022852	Uncharacterized protein C2orf73	CB073	Q8N5S3	129852	C2orf73	Human	RFU	Protein
seq.24664.3	-0.495646	0.0239285	24664-3	3	SL016466	UPF0510 protein INM02	INM02	Q5UCC4	284361	EMC10	Human	RFU	Protein
seq.21546.20	0.495293	0.0240505	21546-20	3	SL022492	Adhesion G-protein coupled receptor D1	AGRD1	Q6QNK2	283383	ADGRD1	Human	RFU	Protein
seq.5036.50	-0.495011	0.0241236	5036-50	1	SL004782	Tumor necrosis factor-inducible gene 6 protein	TSG-6	P98066	7130	TNFAIP6	Human	RFU	Protein
seq.3212.30	-0.493742	0.0248278	3212-30	3	SL010375	Neutral ceramidase	ASAH2	Q9NR71	56624	ASAH2	Human	RFU	Protein
seq.8908.14	-0.493671	0.0248278	8908-14	3	SL025907	Potassium voltage-gated channel subfamily E regulatory beta subunit 5:Cytoplasmic domain	KCE1L:CD	Q9UJ90	23630	KCNE5	Human	RFU	Protein
seq.9876.20	-0.49346	0.0248532	9876-20	3	SL004727	Fructose-bisphosphate aldolase C	aldolase C	P09972	230	ALDOC	Human	RFU	Protein
seq.8229.1	-0.493037	0.0250329	8229-1	3	SL018440	Glucoside xylosyltransferase 1	GXLT1	Q4G148	283464	GXYLT1	Human	RFU	Protein
seq.6274.15	0.491627	0.0259467	6274-15	3	SL017404	WSC domain-containing protein 2	WSCD2	Q2TBF2	9671	WSCD2	Human	RFU	Protein
seq.4775.34	0.490498	0.0266719	4775-34	3	SL005572	Gelsolin	Gelsolin	P06396	2934	GSN	Human	RFU	Protein
seq.4155.3	-0.490075	0.0268639	4155-3	2	SL003198	Tenascin	Tenascin	P24821	3371	TNC	Human	RFU	Protein
seq.14006.36	-0.4893	0.0273334	14006-36	3	SL020278	Glycine N-methyltransferase	GNMT	Q14749	27232	GNMT	Human	RFU	Protein
seq.24462.4	-0.489017	0.0273385	24462-4	3	SL023764	Cyclic nucleotide-gated cation channel beta-1	CNGB1	Q14028	1258	CNGB1	Human	RFU	Protein
seq.3292.75	-0.488947	0.0273385	3292-75	1	SL010450	CD48 antigen	CD48	P09326	962	CD48	Human	RFU	Protein
seq.22800.24	-0.488594	0.0274807	22800-24	3	SL022775	Telethonin	TELT	O15273	8557	TCAP	Human	RFU	Protein
seq.8309.12	-0.487043	0.0285882	8309-12	3	SL008798	Hyaluronidase-1	HYAL1	Q12794	3373	HYAL1	Human	RFU	Protein
seq.21548.20	-0.48662	0.0287945	21548-20	3	SL014786	Gamma-glutamyltransferase 5	GGT5	P36269	2687	GGT5	Human	RFU	Protein
seq.2742.68	-0.486408	0.0288282	2742-68	2	SL005218	Sialic acid-binding Ig-like lectin 7	Siglec-7	Q9Y286	27036	SIGLEC7	Human	RFU	Protein
seq.18823.52	0.485985	0.0288973	18823-52	3	SL021204	Histone H2B type 3-B	H2B3B	Q8N257	128312	H2BU1	Human	RFU	Protein
seq.22564.5	-0.486056	0.0288973	22564-5	3	SL017249	Low-density lipoprotein receptor class A domain-containing protein 3	LRAD3	Q86YD5	143458	LDLRAD3	Human	RFU	Protein
seq.3438.10	-0.48528	0.0293418	3438-10	2	SL009324	Follistatin-related protein 3	FSTL3	O95633	10272	FSTL3	Human	RFU	Protein
seq.14662.6	-0.484716	0.029533	14662-6	3	SL020179	Myeloid zinc finger 1	MZF1	P28698	7593	MZF1	Human	RFU	Protein
seq.9018.38	-0.484716	0.029533	9018-38	3	SL025955	Protocadherin-10:Extracellular domain	PCD10:ECD	Q9P2E7	57575	PCDH10	Human	RFU	Protein
seq.25072.11	0.484293	0.0297484	25072-11	3	SL023711	Chromodomain-helicase-DNA-binding protein 1-like	CHD1L	Q86WJ1	9557	CHD1L	Human	RFU	Protein
seq.11242.33	-0.481966	0.0298005	11242-33	3	SL019353	Protein-glutamine gamma-glutamyltransferase K	TGM1	P22735	7051	TGM1	Human	RFU	Protein
seq.12815.9	-0.482107	0.0298005	12815-9	3	SL008104	Isoleucine--tRNA ligase, cytoplasmic	SYIC	P41252	3376	IARS1	Human	RFU	Protein
seq.13940.19	0.48253	0.0298005	13940-19	3	SL025893	Gamma-interferon-inducible protein 16:Isoform 2, Hematopoietic expression, interferon-inducible nature, and nuclear localization 1	IP16:HIN 1	Q16666	3428	IFI16	Human	RFU	Protein
seq.15573.110	-0.483588	0.0298005	15573-110	3	SL008782	Neurocan core protein	CSPG3	O14594	1463	NCAN	Human	RFU	Protein
seq.16323.8	-0.482953	0.0298005	16323-8	3	SL020462	Neurexin-3	NRX3A	Q9Y4C0	9369	NRXN3	Human	RFU	Protein
seq.18241.18	-0.483024	0.0298005	18241-18	3	SL020919	Oxygen-dependent coproporphyrinogen-III oxidase, mitochondrial	HEM6	P36551	1371	CPOX	Human	RFU	Protein
seq.21237.24	0.481966	0.0298005	21237-24	3	SL021091	Protein-arginine deiminase type-4	PADI4	Q9UM07	23569	PADI4	Human	RFU	Protein
seq.22403.13	0.482319	0.0298005	22403-13	3	SL006408	Histone H2B type 1-K	H2B1K	O60814	85236	H2BC12	Human	RFU	Protein
seq.23767.1	-0.482319	0.0298005	23767-1	3	SL023052	UPF0705 protein C11orf49	CK049	Q9H6J7	79096	C11orf49	Human	RFU	Protein
seq.24910.18	0.482107	0.0298005	24910-18	3	SL010248	Non-POU domain-containing octamer-binding protein	NonO protein	Q15233	4841	NONO	Human	RFU	Protein
seq.3823.9	-0.48387	0.0298005	3823-9	1	SL010505	Megakaryocyte-associated tyrosine-protein kinase	MATK	P42679	4145	MATK	Human	RFU	Protein
seq.3847.56	-0.483658	0.0298005	3847-56	2	SL011532	Persulfide dioxygenase ETHE1, mitochondrial	ETHE1	O95571	23474	ETHE1	Human	RFU	Protein
seq.7885.17	0.482319	0.0298005	7885-17	3	SL006830	Complement factor H-related protein 5	complement factor H-related 5	Q9BXR6	81494	CFHR5	Human	RFU	Protein
seq.8314.71	0.482671	0.0298005	8314-71	3	SL008504	N-acetylglucosamine-6-sulfatase	GNS	P15586	2799	GNS	Human	RFU	Protein
seq.17419.17	0.48119	0.030323	17419-17	3	SL013289	Testin	TES	Q9UGI8	26136	TES	Human	RFU	Protein
seq.8925.25	0.480344	0.0309147	8925-25	3	SL018712	Ribonucleoside-diphosphate reductase subunit M2 B	RIR2B	Q7LG56	50484	RRM2B	Human	RFU	Protein
seq.21340.38	-0.479851	0.0309259	21340-38	3	SL015570	Hepatic leukemia factor	HLF	Q16534	3131	HLF	Human	RFU	Protein
seq.4923.79	-0.47971	0.0309259	4923-79	1	SL005201	Muellerian-inhibiting factor	MIS	P03971	268	AMH	Human	RFU	Protein
seq.9094.5	-0.479851	0.0309259	9094-5	3	SL018818	C-type lectin domain family 4 member C	CLC4C	Q8WTT0	170482	CLEC4C	Human	RFU	Protein
seq.9531.24	0.47971	0.0309259	9531-24	3	SL014572	Leukocyte-specific transcript 1 protein	LST1	O00453	7940	LST1	Human	RFU	Protein
seq.15580.2	-0.478722	0.0316531	15580-2	3	SL008537	Ephrin type-A receptor 7	EPHA7	Q15375	2045	EPHA7	Human	RFU	Protein
seq.10613.33	-0.478511	0.0317041	10613-33	3	SL018589	Protein CASC4	CASC4	Q6P4E1	113201	GOLM2	Human	RFU	Protein
seq.6294.11	0.478088	0.031943	6294-11	3	SL017389	B melanoma antigen 2	BAGE2	Q86Y30	85319	BAGE2	Human	RFU	Protein
seq.12988.49	0.477524	0.0320386	12988-49	3	SL007342	RNA-binding protein EWS	EWS	Q01844	2130	EWSR1	Human	RFU	Protein
seq.2948.58	-0.477665	0.0320386	2948-58	2	SL005168	Growth hormone receptor	Growth hormone receptor	P10912	2690	GHR	Human	RFU	Protein
seq.8446.4	-0.477524	0.0320386	8446-4	3	SL011508	Pituitary adenylate cyclase-activating polypeptide 27	PACAP-27	P18509	116	ADCYAP1	Human	RFU	Protein
seq.13666.222	-0.476677	0.0321177	13666-222	3	SL010449	Carbonic anhydrase-related protein 10	Carbonic Anhydrase X	Q9NS85	56934	CA10	Human	RFU	Protein
seq.13676.46	0.476536	0.0321177	13676-46	3	SL001933	Inhibin beta B chain	Inhibin bB chain	P09529	3625	INHBB	Human	RFU	Protein
seq.6281.51	0.476748	0.0321177	6281-51	3	SL017399	CMP-N-acetylneuraminate-beta-galactosamide-alpha-2,3-sialyltransferase 2	SIA4B	Q16842	6483	ST3GAL2	Human	RFU	Protein
seq.6965.19	-0.477242	0.0321177	6965-19	3	SL017948	Contactin-associated protein-like 2	CNTP2	Q9UHC6	26047	CNTNAP2	Human	RFU	Protein
seq.8062.15	-0.476677	0.0321177	8062-15	3	SL018371	Protein eva-1 homolog B	F176B	Q9NVM1	55194	EVA1B	Human	RFU	Protein
seq.9259.35	-0.476536	0.0321177	9259-35	3	SL004871	Tumor necrosis factor receptor superfamily member 21	DR6	O75509	27242	TNFRSF21	Human	RFU	Protein
seq.11223.1	-0.475902	0.032155	11223-1	3	SL018407	Transmembrane protein 154	TM154	Q6P9G4	201799	TMEM154	Human	RFU	Protein
seq.15495.9	-0.476043	0.032155	15495-9	3	SL012435	Folate receptor gamma	FOLR3	P41439	2352	FOLR3	Human	RFU	Protein
seq.22536.1	-0.475902	0.032155	22536-1	3	SL022873	Protein phosphatase 1 regulatory subunit 42	PPR42	Q7Z4L9	286187	PPP1R42	Human	RFU	Protein
seq.2706.69	-0.476184	0.032155	2706-69	2	SL000590	Thyroxine-binding globulin	Thyroxine-Binding Globulin	P05543	6906	SERPINA7	Human	RFU	Protein
seq.7999.23	-0.475761	0.032155	7999-23	3	SL010371	Ectonucleoside triphosphate diphosphohydrolase 1	CD39	P49961	953	ENTPD1	Human	RFU	Protein
seq.12652.37	0.475056	0.0326553	12652-37	3	SL019829	Adenosylhomocysteinase 2	SAHH2	O43865	10768	AHCYL1	Human	RFU	Protein
seq.5682.13	0.474774	0.0327789	5682-13	3	SL006589	Vasorin	VASN	Q6EMK4	114990	VASN	Human	RFU	Protein
seq.15491.20	0.474421	0.0328368	15491-20	3	SL008437	Endosialin	CD248	Q9HCU0	57124	CD248	Human	RFU	Protein
seq.3803.10	-0.474492	0.0328368	3803-10	2	SL008382	Cystatin-D	CYTD	P28325	1473	CST5	Human	RFU	Protein
seq.6472.40	0.474209	0.0328983	6472-40	3	SL002545	Melanocyte protein PMEL	GP100	P40967	6490	PMEL	Human	RFU	Protein
seq.23200.25	-0.473998	0.0329603	23200-25	3	SL012817	Complement C1q tumor necrosis factor-related protein 4	C1QT4	Q9BXJ3	114900	C1QTNF4	Human	RFU	Protein
seq.20531.5	-0.473363	0.0334083	20531-5	3	SL021299	SLAM family member 9	SLAF9	Q96A28	89886	SLAMF9	Human	RFU	Protein
seq.24023.35	0.47294	0.0336663	24023-35	3	SL003500	soluble Endothelial protein C receptor	sEPCR	Q9UNN8	10544	PROCR	Human	RFU	Protein
seq.20111.5	-0.472376	0.0340573	20111-5	3	SL008935	Brain acid soluble protein 1	BASP	P80723	10409	BASP1	Human	RFU	Protein
seq.9536.16	0.471741	0.0345189	9536-16	3	SL012501	Epididymal secretory protein E3-alpha	EP3A	Q14507	10876	EDDM3A	Human	RFU	Protein
seq.21196.29	0.471389	0.0345853	21196-29	3	SL018935	SAM domain-containing protein SAMSN-1	SAMN1	Q9NSI8	64092	SAMSN1	Human	RFU	Protein
seq.8620.56	0.471459	0.0345853	8620-56	3	SL003919	Kallikrein-14	kallikrein 14	Q9P0G3	43847	KLK14	Human	RFU	Protein
seq.7092.7	-0.471107	0.034719	7092-7	3	SL018073	Protein disulfide-isomerase-like protein of the testis	PDILT	Q8N807	204474	PDILT	Human	RFU	Protein
seq.7215.18	-0.470825	0.0347882	7215-18	3	SL003669	NADH-cytochrome b5 reductase 3	NADH-cytochrome b5 reductase	P00387	1727	CYB5R3	Human	RFU	Protein
seq.8295.16	0.470754	0.0347882	8295-16	3	SL012399	Noelin-2	NOE2	O95897	93145	OLFM2	Human	RFU	Protein
seq.10743.13	-0.470613	0.03479	10743-13	3	SL008760	SLIT and NTRK-like protein 1	SLIK1	Q96PX8	114798	SLITRK1	Human	RFU	Protein
seq.5669.26	0.470331	0.034926	5669-26	3	SL012554	Signal-regulatory protein beta-2	SIRB2	Q5JXA9	284759	SIRPB2	Human	RFU	Protein
seq.15331.47	0.47019	0.0349287	15331-47	3	SL013819	Histone-binding protein RBBP4	RBBP4	Q09028	5928	RBBP4	Human	RFU	Protein
seq.2687.2	0.469767	0.0352002	2687-2	1	SL001947	Melanoma-derived growth regulatory protein	MIA	Q16674	8190	MIA	Human	RFU	Protein
seq.19367.34	-0.469626	0.0352037	19367-34	3	SL016427	Enoyl-CoA delta isomerase 1, mitochondrial	D3D2	P42126	1632	ECI1	Human	RFU	Protein
seq.18932.84	-0.469132	0.0354819	18932-84	3	SL020267	Nicotinamide/nicotinic acid mononucleotide adenylyltransferase 1	NMNA1	Q9HAN9	64802	NMNAT1	Human	RFU	Protein
seq.2670.67	0.469062	0.0354819	2670-67	4	SL000383	Creatine kinase M-type	CK-MM	P06732	1158	CKM	Human	RFU	Protein
seq.9604.14	-0.468921	0.0354866	9604-14	3	SL025810	Cadherin-11:Extracellular domain	Cadherin-11:ECD	P55287	1009	CDH11	Human	RFU	Protein
seq.11614.29	0.468709	0.0355594	11614-29	3	SL013071	Enhancer of rudimentary homolog	ERH	P84090	2079	ERH	Human	RFU	Protein
seq.20374.41	0.468498	0.0356327	20374-41	3	SL021991	Ubiquinone biosynthesis protein COQ9, mitochondrial	COQ9	O75208	57017	COQ9	Human	RFU	Protein
seq.24674.22	0.468216	0.0357746	24674-22	3	SL010913	Egl nine homolog 2	EGLN2	Q96KS0	112398	EGLN2	Human	RFU	Protein
seq.10419.1	0.467722	0.0359923	10419-1	3	SL014110	Scavenger receptor class A member 5	SCAR5	Q6ZMJ2	286133	SCARA5	Human	RFU	Protein
seq.10512.13	-0.467722	0.0359923	10512-13	3	SL025888	Cytokine receptor common subunit beta:Extracellular domain	IL3RB:ECD	P32927	1439	CSF2RB	Human	RFU	Protein
seq.3026.5	-0.467511	0.0360069	3026-5	2	SL000338	Calpastatin	Calpastatin	P20810	831	CAST	Human	RFU	Protein
seq.7891.45	-0.46744	0.0360069	7891-45	3	SL000609	UDP-glucuronosyltransferase 1-6	UGT 1A6	P19224	54578	UGT1A6	Human	RFU	Protein
seq.21643.8	0.466876	0.0364271	21643-8	3	SL008141	40S ribosomal protein S20	RS20	P60866	6224	RPS20	Human	RFU	Protein
seq.20454.24	0.466594	0.0365736	20454-24	3	SL022128	SOSS complex subunit B2	SOSB2	Q96AH0	64859	NABP1	Human	RFU	Protein
seq.11546.7	-0.465959	0.0370279	11546-7	3	SL007558	Cytoglobin	CYGB	Q8WWM9	114757	CYGB	Human	RFU	Protein
seq.12399.194	0.465677	0.0370279	12399-194	3	SL013198	Coiled-coil domain-containing protein 50	CCD50	Q8IVM0	152137	CCDC50	Human	RFU	Protein
seq.21945.4	-0.465748	0.0370279	21945-4	3	SL012829	Protein Wnt-5b	WNT5B	Q9H1J7	81029	WNT5B	Human	RFU	Protein
seq.8261.51	-0.465607	0.0370279	8261-51	3	SL008866	Erythrocyte band 7 integral membrane protein	STOM	P27105	2040	STOM	Human	RFU	Protein
seq.14143.8	0.465043	0.0373291	14143-8	3	SL014983	Histone H2B type 2-E	H2B2E	Q16778	8349	H2BC21	Human	RFU	Protein
seq.5110.84	-0.465113	0.0373291	5110-84	3	SL009054	Neurexin-1-beta	NRX1B	P58400	9378	NRXN1	Human	RFU	Protein
seq.6042.52	-0.464478	0.0377643	6042-52	3	SL003198	Tenascin	Tenascin	P24821	3371	TNC	Human	RFU	Protein
seq.19364.163	0.464055	0.0380608	19364-163	3	SL000131	Proliferating cell nuclear antigen	PCNA	P12004	5111	PCNA	Human	RFU	Protein
seq.16907.3	-0.463844	0.0381439	16907-3	3	SL004806	Cell adhesion molecule 2	Nectin-like protein 3	Q8N3J6	253559	CADM2	Human	RFU	Protein
seq.10064.12	-0.463632	0.0382276	10064-12	3	SL011550	Putative hydrolase RBBP9	RBBP9	O75884	10741	RBBP9	Human	RFU	Protein
seq.21732.78	-0.46328	0.0384558	21732-78	3	SL022665	Ubiquitin-conjugating enzyme E2 Q1	UB2Q1	Q7Z7E8	55585	UBE2Q1	Human	RFU	Protein
seq.11549.6	-0.462998	0.0385538	11549-6	3	SL007314	Insulin gene enhancer protein ISL-1	ISL1	P61371	3670	ISL1	Human	RFU	Protein
seq.16773.29	-0.462927	0.0385538	16773-29	3	SL012672	Signal peptide, CUB and EGF-like domain-containing protein 3	SCUB3	Q8IX30	222663	SCUBE3	Human	RFU	Protein
seq.22374.56	-0.462645	0.038712	22374-56	3	SL023051	Hairy/enhancer-of-split related with YRPW motif protein 1	HEY1	Q9Y5J3	23462	HEY1	Human	RFU	Protein
seq.9055.81	-0.462504	0.0387259	9055-81	3	SL018834	Myocardial zonula adherens protein	MYZAP	P0CAP1	100820829	MYZAP	Human	RFU	Protein
seq.15693.9	0.461869	0.0391917	15693-9	3	SL000008	Progesterone receptor	PgR	P06401	5241	PGR	Human	RFU	Protein
seq.4414.69	0.461799	0.0391917	4414-69	2	SL004484	Pulmonary surfactant-associated protein D	SP-D	P35247	6441	SFTPD	Human	RFU	Protein
seq.25265.8	0.461517	0.0392222	25265-8	3	SL021943	Formin-binding protein 1	FNBP1	Q96RU3	23048	FNBP1	Human	RFU	Protein
seq.7065.1	0.461517	0.0392222	7065-1	4	SL025868	Protein G6b:Isoform A, Extracellular domain	G6B:ECD	O95866	80739	MPIG6B	Human	RFU	Protein
seq.17735.130	0.460177	0.0404404	17735-130	3	SL020978	Gamma-aminobutyric acid receptor-associated protein	GBRAP	O95166	11337	GABARAP	Human	RFU	Protein
seq.2515.14	-0.460107	0.0404404	2515-14	3	SL004143	GDNF family receptor alpha-2	GFRa-2	O00451	2675	GFRA2	Human	RFU	Protein
seq.23282.19	-0.459895	0.0404738	23282-19	3	SL023230	Ras-related protein Rab-37	RAB37	Q96AX2	326624	RAB37	Human	RFU	Protein
seq.8784.7	-0.459825	0.0404738	8784-7	3	SL018684	BRCA1-A complex subunit Abraxas	F175A	Q6UWZ7	84142	ABRAXAS1	Human	RFU	Protein
seq.18921.30	-0.459683	0.0404911	18921-30	3	SL007331	Phosphate-regulating neutral endopeptidase	PHEX	P78562	5251	PHEX	Human	RFU	Protein
seq.5111.15	-0.459542	0.0405088	5111-15	3	SL008728	Neurexin-3-beta	NRX3B	Q9HDB5	9369	NRXN3	Human	RFU	Protein
seq.11510.51	0.45926	0.0406773	11510-51	3	SL005699	Apolipoprotein L1	Apo L1	O14791	8542	APOL1	Human	RFU	Protein
seq.15653.9	0.457991	0.041782	15653-9	3	SL006511	Collagen alpha-1(X) chain	COAA1	Q03692	1300	COL10A1	Human	RFU	Protein
seq.24646.47	-0.458062	0.041782	24646-47	3	SL006473	Serine--pyruvate aminotransferase	SPYA	P21549	189	AGXT	Human	RFU	Protein
seq.4979.34	0.457215	0.0425005	4979-34	2	SL008178	Dermatopontin	DERM	Q07507	1805	DPT	Human	RFU	Protein
seq.12987.12	0.456299	0.0432498	12987-12	3	SL019472	Serine/arginine-rich splicing factor 7	SRSF7	Q16629	6432	SRSF7	Human	RFU	Protein
seq.21104.37	0.456299	0.0432498	21104-37	3	SL022285	Ubiquitin-like protein 5	UBL5	Q9BZL1	59286	UBL5	Human	RFU	Protein
seq.12785.49	-0.456158	0.0432703	12785-49	3	SL009382	Transcriptional regulator Kaiso	KAISO	Q86T24	10009	ZBTB33	Human	RFU	Protein
seq.13708.56	0.455735	0.0434714	13708-56	3	SL003915	Kallikrein-8	kallikrein 8	O60259	11202	KLK8	Human	RFU	Protein
seq.19553.14	-0.455735	0.0434714	19553-14	3	SL004304	Syntaxin-1A	STX1a	Q16623	6804	STX1A	Human	RFU	Protein
seq.2765.4	0.4551	0.0440542	2765-4	3	SL021043	Growth/differentiation factor 11/8	GDF-11/8	O95390|O14793	10220|2660	GDF11|MSTN	Human	RFU	Protein
seq.21733.11	-0.454959	0.0440762	21733-11	3	SL022694	UDP-N-acetylglucosamine--peptide N-acetylglucosaminyltransferase 110 kDa subunit	OGT1	O15294	8473	OGT	Human	RFU	Protein
seq.10584.7	0.454465	0.0445034	10584-7	3	SL018289	NADH dehydrogenase [ubiquinone] iron-sulfur protein 4, mitochondrial	NDUS4	O43181	4724	NDUFS4	Human	RFU	Protein
seq.11246.3	-0.454042	0.0445729	11246-3	3	SL012736	BPI fold-containing family B member 1	LPLC1	Q8TDL5	92747	BPIFB1	Human	RFU	Protein
seq.3367.8	-0.454042	0.0445729	3367-8	3	SL006777	Fetuin-B	FETUB	Q9UGM5	26998	FETUB	Human	RFU	Protein
seq.9231.23	-0.454183	0.0445729	9231-23	3	SL017105	Inositol monophosphatase 3	IMPA3	Q9NX62	54928	BPNT2	Human	RFU	Protein
seq.18839.24	-0.453831	0.0446783	18839-24	3	SL000587	Thyroglobulin	Thyroglobulin	P01266	7038	TG	Human	RFU	Protein
seq.5715.4	0.453549	0.0448658	5715-4	3	SL017100	Protein ABHD14A	ABHEA	Q9BUJ0	25864	ABHD14A	Human	RFU	Protein
seq.15533.97	0.453408	0.0448905	15533-97	3	SL025926	Macrophage scavenger receptor types I and II:Extracellular domain	Macrophage scavenger receptor:ECD	P21757	4481	MSR1	Human	RFU	Protein
seq.2785.15	-0.452985	0.0452437	2785-15	2	SL000515	C-C motif chemokine 8	MCP-2	P80075	6355	CCL8	Human	RFU	Protein
seq.6551.94	-0.452773	0.0453515	6551-94	3	SL011969	Serpin A12	Vaspin	Q8IW75	145264	SERPINA12	Human	RFU	Protein
seq.20964.13	0.452632	0.0453774	20964-13	3	SL022213	40S ribosomal protein S14	RS14	P62263	6208	RPS14	Human	RFU	Protein
seq.10620.21	0.45242	0.0454862	10620-21	3	SL000548	Beta-microseminoprotein	PSP-94	P08118	4477	MSMB	Human	RFU	Protein
seq.24945.16	0.451997	0.0457883	24945-16	3	SL023640	Sorting nexin-27	SNX27	Q96L92	81609	SNX27	Human	RFU	Protein
seq.5606.24	-0.451927	0.0457883	5606-24	3	SL012444	Microfibrillar-associated protein 1	MFAP1	P55081	4236	MFAP1	Human	RFU	Protein
seq.6530.63	-0.451151	0.0465683	6530-63	3	SL012802	Opiorphin prepropeptide	PROL1	Q99935	58503	OPRPN	Human	RFU	Protein
seq.22089.13	-0.45101	0.0465962	22089-13	3	SL022871	Protein BTG4	BTG4	Q9NY30	54766	BTG4	Human	RFU	Protein
seq.9713.67	0.450658	0.0468778	9713-67	3	SL012503	Platelet-derived growth factor receptor-like protein	PGFRL	Q15198	5157	PDGFRL	Human	RFU	Protein
seq.3378.49	0.449882	0.0475318	3378-49	2	SL000064	Kallikrein-7	Kallikrein 7	P49862	5650	KLK7	Human	RFU	Protein
seq.9269.7	0.449952	0.0475318	9269-7	3	SL000303	Biotinidase	Biotinidase	P43251	686	BTD	Human	RFU	Protein
seq.6895.1	0.4496	0.0477329	6895-1	3	SL026013	Transferrin receptor protein 1:Cytoplasmic domain	TR:CD	P02786	7037	TFRC	Human	RFU	Protein
seq.5734.13	-0.449106	0.0481943	5734-13	3	SL004803	Nectin-4	nectin-4	Q96NY8	81607	NECTIN4	Human	RFU	Protein
seq.11629.36	-0.448542	0.0482635	11629-36	3	SL007634	TNF receptor-associated factor 4	TRAF4	Q9BUZ4	9618	TRAF4	Human	RFU	Protein
seq.23686.44	0.448472	0.0482635	23686-44	3	SL023271	CWF19-like protein 1	C19L1	Q69YN2	55280	CWF19L1	Human	RFU	Protein
seq.3835.11	-0.448754	0.0482635	3835-11	2	SL004492	Toll-like receptor 2	TLR2	O60603	7097	TLR2	Human	RFU	Protein
seq.8702.42	-0.448472	0.0482635	8702-42	3	SL012677	Osteoclast-associated immunoglobulin-like receptor	OSCAR	Q8IYS5	126014	OSCAR	Human	RFU	Protein
seq.9981.18	-0.448754	0.0482635	9981-18	3	SL025905	Protein FAM234B:C-term	K1467:C-term	A2RU67	57613	FAM234B	Human	RFU	Protein
seq.10917.40	-0.447696	0.0489171	10917-40	3	SL006983	Guanine nucleotide-binding protein G(I)/G(S)/G(O) subunit gamma-T2	GBGT2	O14610	2793	GNGT2	Human	RFU	Protein
seq.16751.15	-0.447626	0.0489171	16751-15	3	SL002689	Natriuretic peptides B	BNP	P16860	4879	NPPB	Human	RFU	Protein
seq.18257.64	0.447555	0.0489171	18257-64	3	SL013012	Signal recognition particle 19 kDa protein	SRP19	P09132	6728	SRP19	Human	RFU	Protein
seq.5337.64	-0.447484	0.0489171	5337-64	3	SL004131	T-lymphocyte activation antigen CD86	B7-2	P42081	942	CD86	Human	RFU	Protein
seq.14756.29	-0.447343	0.0489509	14756-29	3	SL003177	Intercellular adhesion molecule 2	sICAM-2	P13598	3384	ICAM2	Human	RFU	Protein
seq.19347.37	-0.446568	0.049636	19347-37	3	SL010370	Carbonic anhydrase 12	Carbonic Anhydrase XII	O43570	771	CA12	Human	RFU	Protein
seq.5957.30	-0.446568	0.049636	5957-30	3	SL011510	Somatostatin-28	Somatostatin-28	P61278	6750	SST	Human	RFU	Protein
seq.12678.66	0.446215	0.0499374	12678-66	3	SL013011	U1 small nuclear ribonucleoprotein A	SNRPA	P09012	6626	SNRPA	Human	RFU	Protein
seq.14072.9	0.445651	0.0505094	14072-9	3	SL005679	Translationally-controlled tumor protein	TCTP	P13693	7178	TPT1	Human	RFU	Protein
seq.6368.9	0.44544	0.0506354	6368-9	3	SL012826	Cystatin-like 1	CST1L	Q9H114	128817	CSTL1	Human	RFU	Protein
seq.12376.85	0.445016	0.0510331	12376-85	3	SL003762	Cyclin-dependent kinase 4 inhibitor D	p19-INK4d	P55273	1032	CDKN2D	Human	RFU	Protein
seq.19166.15	0.444382	0.0514027	19166-15	3	SL008098	40S ribosomal protein S19	RS19	P39019	6223	RPS19	Human	RFU	Protein
seq.19556.12	-0.444523	0.0514027	19556-12	3	SL004554	Complement receptor type 1	Complement receptor type 1	P17927	1378	CR1	Human	RFU	Protein
seq.6350.43	-0.44417	0.0514027	6350-43	3	SL003021	Apolipoprotein C-II	Apo C-II	P02655	344	APOC2	Human	RFU	Protein
seq.7015.8	-0.44417	0.0514027	7015-8	3	SL018005	Leukocyte immunoglobulin-like receptor subfamily B member 5	LIRB5	O75023	10990	LILRB5	Human	RFU	Protein
seq.7173.141	-0.444311	0.0514027	7173-141	3	SL025999	Transmembrane protein 132C:Extracellular domain	T132C:ECD	Q8N3T6	92293	TMEM132C	Human	RFU	Protein
seq.9068.17	-0.443888	0.0516238	9068-17	3	SL018805	Janus kinase and microtubule-interacting protein 3	JKIP3	Q5VZ66	282973	JAKMIP3	Human	RFU	Protein
seq.15418.25	0.443042	0.0525839	15418-25	3	SL007282	Mitogen-activated protein kinase 10	MK10	P53779	5602	MAPK10	Human	RFU	Protein
seq.22075.16	-0.442407	0.0527143	22075-16	3	SL018379	Cyclic AMP-dependent transcription factor ATF-3	ATF3	P18847	467	ATF3	Human	RFU	Protein
seq.23352.9	-0.442282	0.0527143	23352-9	3	SL023709	Dysbindin	DTBP1	Q96EV8	84062	DTNBP1	Human	RFU	Protein
seq.2571.12	-0.442337	0.0527143	2571-12	3	SL000045	Insulin-like growth factor-binding protein 3	IGFBP-3	P17936	3486	IGFBP3	Human	RFU	Protein
seq.2686.67	0.44276	0.0527143	2686-67	2	SL005172	Insulin-like growth factor-binding protein 6	IGFBP-6	P24592	3489	IGFBP6	Human	RFU	Protein
seq.6236.51	0.442619	0.0527143	6236-51	3	SL009396	Collagen triple helix repeat-containing protein 1	CTHR1	Q96CG8	115908	CTHRC1	Human	RFU	Protein
seq.9901.28	0.442407	0.0527143	9901-28	3	SL007650	Egl nine homolog 1	EGLN1	Q9GZT9	54583	EGLN1	Human	RFU	Protein
seq.9261.14	-0.442125	0.0527767	9261-14	3	SL008414	Ephrin type-B receptor 6	EphB6	O15197	2051	EPHB6	Human	RFU	Protein
seq.7197.2	-0.440997	0.0541342	7197-2	3	SL018091	DnaJ homolog subfamily C member 15	DJC15	Q9Y5T4	29103	DNAJC15	Human	RFU	Protein
seq.20939.113	0.440856	0.0541773	20939-113	3	SL022140	H/ACA ribonucleoprotein complex subunit 2	NHP2	Q9NX24	55651	NHP2	Human	RFU	Protein
seq.12647.52	-0.44008	0.0549336	12647-52	3	SL016514	Histone-lysine N-methyltransferase SETD2	SETD2	Q9BYW2	29072	SETD2	Human	RFU	Protein
seq.3580.25	-0.440151	0.0549336	3580-25	5	SL000249	Alpha-1-antitrypsin	a1-Antitrypsin	P01009	5265	SERPINA1	Human	RFU	Protein
seq.13978.122	-0.438882	0.0556885	13978-122	3	SL004696	T-box transcription factor TBX3	Tbx3	O15119	6926	TBX3	Human	RFU	Protein
seq.20447.11	-0.439375	0.0556885	20447-11	3	SL022258	Homeobox protein TGIF2LY	TF2LY	Q8IUE0	90655	TGIF2LY	Human	RFU	Protein
seq.21911.17	0.438952	0.0556885	21911-17	3	SL012478	Norrin	NDP	Q00604	4693	NDP	Human	RFU	Protein
seq.3194.36	0.438952	0.0556885	3194-36	2	SL008759	Platelet glycoprotein VI	GPVI	Q9HCN6	51206	GP6	Human	RFU	Protein
seq.5668.49	0.438952	0.0556885	5668-49	3	SL012732	Anterior gradient protein 3	AGR3	Q8TD06	155465	AGR3	Human	RFU	Protein
seq.6570.1	-0.439234	0.0556885	6570-1	3	SL017501	Collagen alpha-1(XIII) chain	CODA1	Q5TAT6	1305	COL13A1	Human	RFU	Protein
seq.19183.164	0.43867	0.0558323	19183-164	3	SL008622	60S ribosomal protein L12	RL12	P30050	6136	RPL12	Human	RFU	Protein
seq.18875.125	0.437965	0.0562177	18875-125	3	SL021010	Chondrocalcin	Chondrocalcin	P02458	1280	COL2A1	Human	RFU	Protein
seq.25279.44	-0.438106	0.0562177	25279-44	3	SL023268	Nuclear valosin-containing protein-like	NVL	O15381	4931	NVL	Human	RFU	Protein
seq.4240.31	0.438036	0.0562177	4240-31	2	SL002650	Pyruvate kinase PKM	M2-PK	P14618	5315	PKM	Human	RFU	Protein
seq.6257.56	0.438106	0.0562177	6257-56	3	SL012800	Cell growth regulator with EF hand domain protein 1	CGRE1	Q99674	10669	CGREF1	Human	RFU	Protein
seq.20585.5	-0.437612	0.0565602	20585-5	3	SL017494	CMRF35-like molecule 9	CLM9	Q6UXG3	146894	CD300LG	Human	RFU	Protein
seq.8273.84	-0.437401	0.0567076	8273-84	3	SL007540	Interleukin-31 receptor subunit alpha	IL31R	Q8NI17	133396	IL31RA	Human	RFU	Protein
seq.3303.23	0.437119	0.0568066	3303-23	2	SL004438	Cystatin-M	Cystatin M	Q15828	1474	CST6	Human	RFU	Protein
seq.8999.19	-0.437189	0.0568066	8999-19	3	SL014788	Carcinoembryonic antigen-related cell adhesion molecule 3	CEAM3	P40198	1084	CEACAM3	Human	RFU	Protein
seq.12661.44	0.436766	0.0570565	12661-44	3	SL019788	Gamma-aminobutyric acid receptor-associated protein-like 1	GBRL1	Q9H0R8	23710	GABARAPL1	Human	RFU	Protein
seq.20183.48	-0.436625	0.0570565	20183-48	3	SL021773	Homeobox protein MOX-1	MEOX1	P50221	4222	MEOX1	Human	RFU	Protein
seq.3434.34	0.436625	0.0570565	3434-34	1	SL010349	Fibronectin Fragment 3	FN1.3	P02751	2335	FN1	Human	RFU	Protein
seq.20511.3	0.436414	0.0571591	20511-3	3	SL005192	Junctional adhesion molecule A	JAM-A	Q9Y624	50848	F11R	Human	RFU	Protein
seq.4128.27	-0.436343	0.0571591	4128-27	2	SL003104	C-C motif chemokine 24	Eotaxin-2	O00175	6369	CCL24	Human	RFU	Protein
seq.12370.30	0.436132	0.0571641	12370-30	3	SL006348	Apolipoprotein F	Apo F	Q13790	319	APOF	Human	RFU	Protein
seq.20586.18	0.436202	0.0571641	20586-18	3	SL012856	Contactin-3	CNTN3	Q9P232	5067	CNTN3	Human	RFU	Protein
seq.11450.110	0.43585	0.0572316	11450-110	3	SL004901	Protein disulfide-isomerase	Protein disulfide-isomerase	P07237	5034	P4HB	Human	RFU	Protein
seq.4535.50	-0.435568	0.0572316	4535-50	2	SL008644	ADP-ribosyl cyclase/cyclic ADP-ribose hydrolase 2	BST1	Q10588	683	BST1	Human	RFU	Protein
seq.4763.31	-0.435568	0.0572316	4763-31	3	SL004742	Afamin	Afamin	P43652	173	AFM	Human	RFU	Protein
seq.9484.75	-0.435709	0.0572316	9484-75	3	SL004857	Desmoglein-2	Desmoglein-2	Q14126	1829	DSG2	Human	RFU	Protein
seq.9595.11	-0.435709	0.0572316	9595-11	3	SL019028	Beta-1,4-galactosyltransferase 2	B4GT2	O60909	8704	B4GALT2	Human	RFU	Protein
seq.22037.47	0.435356	0.0573844	22037-47	3	SL013234	EF-hand domain-containing protein D2	EFHD2	Q96C19	79180	EFHD2	Human	RFU	Protein
seq.4883.56	-0.435215	0.0574388	4883-56	2	SL000021	Insulin	Insulin	P01308	3630	INS	Human	RFU	Protein
seq.12763.69	-0.435074	0.0574935	12763-69	3	SL019908	Zinc finger protein 334	ZN334	Q9HCZ1	55713	ZNF334	Human	RFU	Protein
seq.3808.76	-0.434792	0.0576038	3808-76	2	SL003990	Fibroblast growth factor receptor 2	FGFR-2	P21802	2263	FGFR2	Human	RFU	Protein
seq.9849.13	0.434792	0.0576038	9849-13	3	SL013026	DNA-(apurinic or apyrimidinic site) lyase	APEX1	P27695	328	APEX1	Human	RFU	Protein
seq.16918.198	-0.43458	0.0577588	16918-198	3	SL004491	Toll-like receptor 3	TLR3	O15455	7098	TLR3	Human	RFU	Protein
seq.2741.22	-0.434157	0.0582139	2741-22	2	SL005217	Sialic acid-binding Ig-like lectin 6	Siglec-6	O43699	946	SIGLEC6	Human	RFU	Protein
seq.11837.7	-0.433593	0.0582996	11837-7	3	SL004859	Tumor necrosis factor receptor superfamily member 18	GITR	Q9Y5U5	8784	TNFRSF18	Human	RFU	Protein
seq.19120.33	-0.433593	0.0582996	19120-33	3	SL014720	D-amino-acid oxidase	OXDA	P14920	1610	DAO	Human	RFU	Protein
seq.20960.47	0.433805	0.0582996	20960-47	3	SL013232	Far upstream element-binding protein 1	FUBP1	Q96AE4	8880	FUBP1	Human	RFU	Protein
seq.21717.44	0.433593	0.0582996	21717-44	3	SL022281	Ubiquitin-conjugating enzyme E2 Q2	UB2Q2	Q8WVN8	92912	UBE2Q2	Human	RFU	Protein
seq.23303.131	0.433664	0.0582996	23303-131	3	SL023347	Thioredoxin domain-containing protein 9	TXND9	O14530	10190	TXNDC9	Human	RFU	Protein
seq.23022.5	-0.433382	0.058316	23022-5	3	SL002794	Rab GDP dissociation inhibitor alpha	RhoGDI	P31150	2664	GDI1	Human	RFU	Protein
seq.25256.153	0.433452	0.058316	25256-153	3	SL003681	Elongation factor 1-alpha 1	EF-1-alpha-1	P68104	1915	EEF1A1	Human	RFU	Protein
seq.4153.11	0.432606	0.0592814	4153-11	2	SL018548	Alpha-1-antichymotrypsin complex	alpha-1-antichymotrypsin complex	P01011	12	SERPINA3	Human	RFU	Protein
seq.19381.7	-0.432465	0.0593409	19381-7	3	SL021788	Regulator of G-protein signaling 21	RGS21	Q2M5E4	431704	RGS21	Human	RFU	Protein
seq.23337.54	0.432324	0.0594007	23337-54	3	SL023493	BTB/POZ domain-containing adapter for CUL3-mediated RhoA degradation protein 3	BACD3	Q9H3F6	83892	KCTD10	Human	RFU	Protein
seq.14056.4	-0.431901	0.059725	14056-4	3	SL013948	Glycoprotein hormones alpha chain	Glycoprotein hormones a-chain	P01215	1081	CGA	Human	RFU	Protein
seq.21935.16	0.431901	0.059725	21935-16	3	SL013188	Ubiquitin-conjugating enzyme E2 H	UBE2H	P62256	7328	UBE2H	Human	RFU	Protein
seq.3313.21	-0.431689	0.059888	3313-21	2	SL006542	Ficolin-2	FCN2	Q15485	2220	FCN2	Human	RFU	Protein
seq.21716.29	-0.431548	0.0599087	21716-29	3	SL019014	Alpha-(1,3)-fucosyltransferase	FUT7	Q11130	2529	FUT7	Human	RFU	Protein
seq.4152.58	-0.431478	0.0599087	4152-58	2	SL000545	Plasma kallikrein	Prekallikrein	P03952	3818	KLKB1	Human	RFU	Protein
seq.9989.12	-0.431337	0.0599705	9989-12	3	SL019194	Leucine-rich repeat-containing protein 24	LRC24	Q50LG9	441381	LRRC24	Human	RFU	Protein
seq.19176.27	0.430843	0.0602605	19176-27	3	SL011300	Protein FAM49B	FA49B	Q9NUQ9	51571	CYRIB	Human	RFU	Protein
seq.25253.17	-0.430984	0.0602605	25253-17	3	SL010840	Guanine nucleotide-binding protein G(s) subunit alpha isoforms	GNAS	Q5JWF2|P63092	2778|2778	GNAS|GNAS	Human	RFU	Protein
seq.7245.2	0.430914	0.0602605	7245-2	3	SL018136	CUGBP Elav-like family member 2	CELF2	O95319	10659	CELF2	Human	RFU	Protein
seq.21389.32	0.430561	0.0605293	21389-32	3	SL007396	Serine/threonine-protein kinase 3	STK3	Q13188	6788	STK3	Human	RFU	Protein
seq.22588.35	-0.43042	0.0605929	22588-35	3	SL021524	Adhesion G protein-coupled receptor B2	AGRB2	O60241	576	ADGRB2	Human	RFU	Protein
seq.25283.2	-0.429644	0.0611611	25283-2	3	SL019945	Catenin alpha-3	CTNA3	Q9UI47	29119	CTNNA3	Human	RFU	Protein
seq.3173.49	-0.429715	0.0611611	3173-49	2	SL008611	N-acylethanolamine-hydrolyzing acid amidase	ASAHL	Q02083	27163	NAAA	Human	RFU	Protein
seq.5581.28	-0.429926	0.0611611	5581-28	3	SL012486	Fibrinogen-like protein 1	FGL1	Q08830	2267	FGL1	Human	RFU	Protein
seq.7148.42	-0.429785	0.0611611	7148-42	3	SL018110	Protein FAM173A	F173A	Q9BQD7	65990	ANTKMT	Human	RFU	Protein
seq.11431.235	0.428939	0.0620618	11431-235	3	SL019447	ATP-dependent DNA helicase Q1	RECQ1	P46063	5965	RECQL	Human	RFU	Protein
seq.22041.26	0.428728	0.0622333	22041-26	3	SL021459	Dual specificity mitogen-activated protein kinase kinase 5	MP2K5	Q13163	5607	MAP2K5	Human	RFU	Protein
seq.20524.38	-0.428375	0.0625696	20524-38	3	SL013799	Pro-neuregulin-3, membrane-bound isoform	NRG3	P56975	10718	NRG3	Human	RFU	Protein
seq.21929.53	0.428093	0.0625696	21929-53	3	SL022738	UB2D3/PolyUbiquitin K48	UB2D3/ PolyUbiquitin K48	P61077|P0CG47	7323|7314	UBE2D3|UBB	Human	RFU	Protein
seq.6388.21	-0.428022	0.0625696	6388-21	3	SL017451	Coiled-coil domain-containing protein 126	CC126	Q96EE4	90693	CCDC126	Human	RFU	Protein
seq.7955.195	-0.428234	0.0625696	7955-195	3	SL004710	Inter-alpha-trypsin inhibitor heavy chain H1	ITI heavy chain H1	P19827	3697	ITIH1	Human	RFU	Protein
seq.8476.11	-0.428164	0.0625696	8476-11	3	SL002762	Chromogranin-A	CgA	P10645	1113	CHGA	Human	RFU	Protein
seq.21441.20	0.42774	0.0628495	21441-20	3	SL002730	gp75	gp75	P17643	7306	TYRP1	Human	RFU	Protein
seq.10080.9	0.427176	0.0629119	10080-9	3	SL019240	Translation initiation factor eIF-2B subunit alpha	EI2BA	Q14232	1967	EIF2B1	Human	RFU	Protein
seq.10716.35	-0.427035	0.0629119	10716-35	3	SL010942	26S proteasome non-ATPase regulatory subunit 5	PSMD5	Q16401	5711	PSMD5	Human	RFU	Protein
seq.13661.193	-0.427388	0.0629119	13661-193	3	SL008382	Cystatin-D	CYTD	P28325	1473	CST5	Human	RFU	Protein
seq.15414.316	0.427529	0.0629119	15414-316	3	SL019149	L-lactate dehydrogenase A chain	LDHA	P00338	3939	LDHA	Human	RFU	Protein
seq.20970.14	-0.427035	0.0629119	20970-14	3	SL022002	Dysbindin domain-containing protein 1	DBND1	Q9H9R9	79007	DBNDD1	Human	RFU	Protein
seq.21439.37	0.427317	0.0629119	21439-37	3	SL022538	Hematopoietic lineage cell-specific protein	HCLS1	P14317	3059	HCLS1	Human	RFU	Protein
seq.9057.19	-0.427247	0.0629119	9057-19	3	SL012508	Proteasomal ubiquitin receptor ADRM1	ADRM1	Q16186	11047	ADRM1	Human	RFU	Protein
seq.13587.10	-0.426683	0.0632656	13587-10	3	SL005989	Rac GTPase-activating protein 1	RGAP1	Q9H0H5	29127	RACGAP1	Human	RFU	Protein
seq.23039.56	-0.426612	0.0632656	23039-56	3	SL020979	Homeobox protein MOX-2	MEOX2	P50222	4223	MEOX2	Human	RFU	Protein
seq.23278.13	0.426401	0.0634434	23278-13	3	SL005296	39S ribosomal protein L12, mitochondrial	39S ribosomal protein L12	P52815	6182	MRPL12	Human	RFU	Protein
seq.12008.3	-0.426119	0.0635871	12008-3	3	SL007098	T-cell antigen CD7	CD7	P09564	924	CD7	Human	RFU	Protein
seq.8811.24	-0.426119	0.0635871	8811-24	3	SL025802	BMP and activin membrane-bound inhibitor homolog:Extracellular domain	BAMBI:ECD	Q13145	25805	BAMBI	Human	RFU	Protein
seq.5140.56	-0.425625	0.063912	5140-56	3	SL005231	Netrin receptor UNC5D	UNC5H4	Q6UXZ4	137970	UNC5D	Human	RFU	Protein
seq.7266.4	-0.425625	0.063912	7266-4	3	SL012652	Serpin A9	SPA9	Q86WD7	327657	SERPINA9	Human	RFU	Protein
seq.7655.11	-0.425625	0.063912	7655-11	3	SL002785	N-terminal pro-BNP	N-terminal pro-BNP	P16860	4879	NPPB	Human	RFU	Protein
seq.15553.22	-0.42499	0.0643891	15553-22	3	SL007155	Acetylcholinesterase	ACES	P22303	43	ACHE	Human	RFU	Protein
seq.20402.11	0.424849	0.0643891	20402-11	3	SL022266	Trafficking protein particle complex subunit 2	TPC2A	P0DI81	6399	TRAPPC2	Human	RFU	Protein
seq.23649.6	0.42492	0.0643891	23649-6	3	SL021252	Kelch-like protein 2	KLHL2	O95198	11275	KLHL2	Human	RFU	Protein
seq.3506.49	-0.424849	0.0643891	3506-49	1	SL000508	Lymphotoxin alpha2:beta1	Lymphotoxin a2/b1	P01374|Q06643	4049|4050	LTA|LTB	Human	RFU	Protein
seq.7922.5	-0.42499	0.0643891	7922-5	3	SL002782	Adrenomedullin	Adrenomedullin	P35318	133	ADM	Human	RFU	Protein
seq.12411.60	0.424356	0.0647985	12411-60	3	SL019679	Protein max	MAX	P61244	4149	MAX	Human	RFU	Protein
seq.12438.127	0.424356	0.0647985	12438-127	3	SL014754	DNA-3-methyladenine glycosylase	3MG	P29372	4350	MPG	Human	RFU	Protein
seq.25484.120	0.424285	0.0647985	25484-120	3	SL021128	AT-rich interactive domain-containing protein 3C	ARI3C	A6NKF2	138715	ARID3C	Human	RFU	Protein
seq.4126.22	0.424215	0.0647985	4126-22	1	SL004511	Bactericidal permeability-increasing protein	BPI	P17213	671	BPI	Human	RFU	Protein
seq.10382.1	-0.42358	0.0650907	10382-1	3	SL006803	Angiopoietin-related protein 3	ANGL3	Q9Y5C1	27329	ANGPTL3	Human	RFU	Protein
seq.18860.2	-0.423298	0.0650907	18860-2	3	SL004938	Calcium/calmodulin-dependent protein kinase kinase 1	CaMKK alpha	Q8N5S9	84254	CAMKK1	Human	RFU	Protein
seq.21857.26	0.423933	0.0650907	21857-26	3	SL004936	Guanine nucleotide-binding protein subunit beta-2-like 1	RACK1	P63244	10399	RACK1	Human	RFU	Protein
seq.2447.7	-0.423369	0.0650907	2447-7	4	SL004066	Group IIE secretory phospholipase A2	GIIE	Q9NZK7	30814	PLA2G2E	Human	RFU	Protein
seq.8852.10	-0.423721	0.0650907	8852-10	3	SL018701	SUN domain-containing protein 3	SUN3	Q8TAQ9	256979	SUN3	Human	RFU	Protein
seq.8927.6	-0.423439	0.0650907	8927-6	3	SL018723	Uncharacterized protein C7orf73	CG073	E0CX11	647087	None	Human	RFU	Protein
seq.9172.69	0.42358	0.0650907	9172-69	3	SL000526	Neutrophil collagenase	MMP-8	P22894	4317	MMP8	Human	RFU	Protein
seq.9221.6	0.423439	0.0650907	9221-6	3	SL017093	Inositol 1,4,5-trisphosphate receptor-interacting protein-like 1	IPIL1	Q6GPH6	150771	ITPRIPL1	Human	RFU	Protein
seq.8474.6	-0.422945	0.065495	8474-6	3	SL006114	Inactive tyrosine-protein kinase transmembrane receptor ROR1	ROR1	Q01973	4919	ROR1	Human	RFU	Protein
seq.6036.78	0.42217	0.0665611	6036-78	3	SL014294	Ephrin type-A receptor 10	EPHAA	Q5JZY3	284656	EPHA10	Human	RFU	Protein
seq.22088.3	-0.421888	0.0666913	22088-3	3	SL022962	Protein BTG1	BTG1	P62324	694	BTG1	Human	RFU	Protein
seq.22402.12	0.421958	0.0666913	22402-12	3	SL022926	Histone H2A type 1-A	H2A1A	Q96QV6	221613	H2AC1	Human	RFU	Protein
seq.7957.2	-0.421817	0.0666913	7957-2	3	SL012750	Secretogranin-3	SCG3	Q8WXD2	29106	SCG3	Human	RFU	Protein
seq.11186.12	-0.421676	0.0667133	11186-12	3	SL019314	Transmembrane protein 52	TMM52	Q8NDY8	339456	TMEM52	Human	RFU	Protein
seq.2558.51	-0.421606	0.0667133	2558-51	3	SL000300	Beta-endorphin	b-Endorphin	P01189	5443	POMC	Human	RFU	Protein
seq.3666.17	0.421535	0.0667133	3666-17	4	SL006830	Complement factor H-related protein 5	complement factor H-related 5	Q9BXR6	81494	CFHR5	Human	RFU	Protein
seq.9839.148	0.421112	0.0672382	9839-148	3	SL004506	Toll/interleukin-1 receptor domain-containing adapter protein	Tirap	P58753	114609	TIRAP	Human	RFU	Protein
seq.11196.31	0.420689	0.06729	11196-31	3	SL025822	Collagen alpha-3(VI) chain:Bovine pancreatic trypsin inhibitor/Kunitz inhibitor domain, isoform 1	Collagen alpha-3(VI):BPTI/Kunitz inhibitor	P12111	1293	COL6A3	Human	RFU	Protein
seq.12498.12	0.420548	0.06729	12498-12	3	SL019719	Tax1-binding protein 3	TX1B3	O14907	30851	TAX1BP3	Human	RFU	Protein
seq.19143.38	0.420618	0.06729	19143-38	3	SL013157	NADH-cytochrome b5 reductase 2	NB5R2	Q6BCY4	51700	CYB5R2	Human	RFU	Protein
seq.19261.12	0.42076	0.06729	19261-12	3	SL015225	Syntenin-2	SDCB2	Q9H190	27111	SDCBP2	Human	RFU	Protein
seq.20517.1	-0.420971	0.06729	20517-1	3	SL004857	Desmoglein-2	Desmoglein-2	Q14126	1829	DSG2	Human	RFU	Protein
seq.4534.10	0.420689	0.06729	4534-10	2	SL012822	Brain-specific serine protease 4	BSSP4	Q9GZN4	64063	PRSS22	Human	RFU	Protein
seq.22365.52	-0.420336	0.0674848	22365-52	3	SL023037	Cyclic AMP-dependent transcription factor ATF-5	ATF5	Q9Y2D1	22809	ATF5	Human	RFU	Protein
seq.21971.47	0.419561	0.0682977	21971-47	3	SL013072	Friend leukemia integration 1 transcription factor	FLI1	Q01543	2313	FLI1	Human	RFU	Protein
seq.5193.51	-0.419561	0.0682977	5193-51	3	SL002542	GTPase KRas	K-ras	P01116	3845	KRAS	Human	RFU	Protein
seq.8807.13	-0.419702	0.0682977	8807-13	3	SL014932	Sorting nexin-1	SNX1	Q13596	6642	SNX1	Human	RFU	Protein
seq.23300.3	0.418997	0.069061	23300-3	3	SL023267	RNA-binding protein with multiple splicing 2	RBPS2	Q6ZRY4	348093	RBPMS2	Human	RFU	Protein
seq.20423.40	-0.418433	0.0695482	20423-40	3	SL010770	Calcium and integrin-binding protein 1	CIB1	Q99828	10519	CIB1	Human	RFU	Protein
seq.3323.37	-0.418433	0.0695482	3323-37	1	SL004610	Low-density lipoprotein receptor-related protein 8	LRP8	Q14114	7804	LRP8	Human	RFU	Protein
seq.3521.16	-0.418574	0.0695482	3521-16	2	SL000589	Thyroid Stimulating Hormone	TSH	P01215|P01222	1081|7252	CGA|TSHB	Human	RFU	Protein
seq.6462.12	-0.418292	0.0696355	6462-12	3	SL004789	Metalloproteinase inhibitor 4	TIMP-4	Q99727	7079	TIMP4	Human	RFU	Protein
seq.5231.79	-0.418009	0.069952	5231-79	3	SL012707	Proprotein convertase subtilisin/kexin type 9	PCSK9	Q8NBP7	255738	PCSK9	Human	RFU	Protein
seq.5587.3	-0.417727	0.0702697	5587-3	3	SL017096	Coiled-coil domain-containing protein 134	CC134	Q9H6E4	79879	CCDC134	Human	RFU	Protein
seq.3894.15	0.417163	0.0709094	3894-15	2	SL005629	N-acetyl-D-glucosamine kinase	NAGK	Q9UJ70	55577	NAGK	Human	RFU	Protein
seq.8971.9	-0.417234	0.0709094	8971-9	3	SL018798	Neurexin-1	NRX1A	Q9ULB1	9378	NRXN1	Human	RFU	Protein
seq.22078.4	-0.416952	0.071115	22078-4	3	SL022902	Tyrosine aminotransferase	ATTY	P17735	6898	TAT	Human	RFU	Protein
seq.2752.62	0.416811	0.0712049	2752-62	2	SL004329	Growth/differentiation factor 5	BMP-14	P43026	8200	GDF5	Human	RFU	Protein
seq.11279.42	-0.416599	0.0712602	11279-42	3	SL019373	Gamma-aminobutyric acid type B receptor subunit 1	GABR1	Q9UBS5	2550	GABBR1	Human	RFU	Protein
seq.18196.8	-0.416529	0.0712602	18196-8	3	SL004742	Afamin	Afamin	P43652	173	AFM	Human	RFU	Protein
seq.20941.7	-0.416247	0.0712602	20941-7	3	SL022284	Ubiquitin-like protein 3	UBL3	O95164	5412	UBL3	Human	RFU	Protein
seq.24944.12	0.416317	0.0712602	24944-12	3	SL023628	RalBP1-associated Eps domain-containing protein 2	REPS2	Q8NFH8	9185	REPS2	Human	RFU	Protein
seq.3714.49	0.416176	0.0712602	3714-49	2	SL000382	Creatine kinase M-type:Creatine kinase B-type heterodimer	CK-MB	P12277|P06732	1152|1158	CKB|CKM	Human	RFU	Protein
seq.5637.81	-0.416247	0.0712602	5637-81	3	SL017072	Netrin-G1	NTNG1	Q9Y2I2	22854	NTNG1	Human	RFU	Protein
seq.8092.29	-0.416247	0.0712602	8092-29	3	SL001943	Interleukin-6 receptor subunit alpha	IL-6 sRa	P08887	3570	IL6R	Human	RFU	Protein
seq.11288.26	0.415753	0.0718182	11288-26	3	SL019349	Cytosolic purine 5'-nucleotidase	5NTC	P49902	22978	NT5C2	Human	RFU	Protein
seq.10365.132	-0.415189	0.071892	10365-132	3	SL005184	Interleukin-23	IL-23	P29460|Q9NPF7	3593|51561	IL12B|IL23A	Human	RFU	Protein
seq.11147.17	-0.414836	0.071892	11147-17	3	SL026020	Trem-like transcript 1 protein:immunoreceptor tyrosine-based inhibition motif	TRML1:ITIM	Q86YW5	340205	TREML1	Human	RFU	Protein
seq.22104.39	-0.414766	0.071892	22104-39	3	SL022903	Homeobox protein CDX-1	CDX1	P47902	1044	CDX1	Human	RFU	Protein
seq.23923.26	0.4154	0.071892	23923-26	3	SL016432	Protein phosphatase 1F	PPM1F	P49593	9647	PPM1F	Human	RFU	Protein
seq.24428.76	-0.415612	0.071892	24428-76	3	SL023710	Lysophospholipase D GDPD1	GDPD1	Q8N9F7	284161	GDPD1	Human	RFU	Protein
seq.25266.14	0.41533	0.071892	25266-14	3	SL023575	Oxysterol-binding protein-related protein 1	OSBL1	Q9BXW6	114876	OSBPL1A	Human	RFU	Protein
seq.2609.59	0.414766	0.071892	2609-59	2	SL001777	Cystatin-C	Cystatin C	P01034	1471	CST3	Human	RFU	Protein
seq.4707.50	0.414836	0.071892	4707-50	2	SL005796	14-3-3 protein eta	14-3-3 eta	Q04917	7533	YWHAH	Human	RFU	Protein
seq.4970.55	-0.414836	0.071892	4970-55	1	SL000339	Carbonic anhydrase 2	carbonic anhydrase II	P00918	760	CA2	Human	RFU	Protein
seq.6380.23	-0.41533	0.071892	6380-23	3	SL017450	Peptidyl-tRNA hydrolase ICT1, mitochondrial	ICT1	Q14197	3396	MRPL58	Human	RFU	Protein
seq.6923.1	0.414907	0.071892	6923-1	3	SL012351	Procollagen-lysine,2-oxoglutarate 5-dioxygenase 2	PLOD2	O00469	5352	PLOD2	Human	RFU	Protein
seq.7003.4	-0.414695	0.071892	7003-4	3	SL018035	Polypeptide N-acetylgalactosaminyltransferase 10	GLT10	Q86SR1	55568	GALNT10	Human	RFU	Protein
seq.8246.9	-0.414484	0.0721039	8246-9	3	SL012707	Proprotein convertase subtilisin/kexin type 9	PCSK9	Q8NBP7	255738	PCSK9	Human	RFU	Protein
seq.19233.75	0.414272	0.0721783	19233-75	3	SL006960	Copper transport protein ATOX1	ATOX1	O00244	475	ATOX1	Human	RFU	Protein
seq.21757.49	0.414343	0.0721783	21757-49	3	SL022673	Ubiquitin carboxyl-terminal hydrolase 22	UBP22	Q9UPT9	23326	USP22	Human	RFU	Protein
seq.10955.4	-0.413426	0.0726436	10955-4	3	SL014095	C-type lectin domain family 10 member A	CLC10	Q8IUN9	10462	CLEC10A	Human	RFU	Protein
seq.11333.82	0.413285	0.0726436	11333-82	3	SL006485	Rho GTPase-activating protein 25	RHG25	P42331	9938	ARHGAP25	Human	RFU	Protein
seq.12457.10	0.413285	0.0726436	12457-10	3	SL019711	1,2-dihydroxy-3-keto-5-methylthiopentene dioxygenase	MTND	Q9BV57	55256	ADI1	Human	RFU	Protein
seq.15544.25	0.413003	0.0726436	15544-25	3	SL003919	Kallikrein-14	kallikrein 14	Q9P0G3	43847	KLK14	Human	RFU	Protein
seq.19575.4	-0.413214	0.0726436	19575-4	3	SL005159	Erythropoietin receptor	EPO-R	P19235	2057	EPOR	Human	RFU	Protein
seq.23395.5	0.413073	0.0726436	23395-5	3	SL023224	KH domain-containing, RNA-binding, signal transduction-associated protein 2	KHDR2	Q5VWX1	202559	KHDRBS2	Human	RFU	Protein
seq.24697.48	0.413144	0.0726436	24697-48	3	SL013079	Heterogeneous nuclear ribonucleoprotein A0	ROA0	Q13151	10949	HNRNPA0	Human	RFU	Protein
seq.3373.5	-0.413285	0.0726436	3373-5	2	SL004654	Granzyme H	Granzyme H	P20718	2999	GZMH	Human	RFU	Protein
seq.8249.124	-0.413285	0.0726436	8249-124	3	SL012869	ALK tyrosine kinase receptor	ALK	Q9UM73	238	ALK	Human	RFU	Protein
seq.8754.5	-0.413497	0.0726436	8754-5	3	SL007247	Neuromedin-U	NMU	P48645	10874	NMU	Human	RFU	Protein
seq.9263.57	0.413426	0.0726436	9263-57	3	SL008488	Sialate O-acetylesterase	SIAE	Q9HAT2	54414	SIAE	Human	RFU	Protein
seq.9952.57	0.413426	0.0726436	9952-57	3	SL016054	Transcription factor A, mitochondrial	TFAM	Q00059	7019	TFAM	Human	RFU	Protein
seq.12670.15	0.412509	0.0733129	12670-15	3	SL019800	Cell cycle checkpoint protein RAD1	RAD1	O60671	5810	RAD1	Human	RFU	Protein
seq.8587.21	-0.412439	0.0733129	8587-21	3	SL012570	Serine protease inhibitor Kazal-type 14	ISK52	Q6IE38	408187	SPINK14	Human	RFU	Protein
seq.25444.29	0.412298	0.0734128	25444-29	3	SL023696	Type I inositol 1,4,5-trisphosphate 5-phosphatase	I5P1	Q14642	3632	INPP5A	Human	RFU	Protein
seq.21351.8	0.412086	0.0736314	21351-8	3	SL001910	Glycyl t-RNA synthetase	Glycyl t-RNA synthetase	P41250	2617	GARS1	Human	RFU	Protein
seq.17789.1	-0.411945	0.0737142	17789-1	3	SL008944	Nicotinate-nucleotide pyrophosphorylase [carboxylating]	NADC	Q15274	23475	QPRT	Human	RFU	Protein
seq.2813.11	-0.411875	0.0737142	2813-11	2	SL006924	Agouti-related protein	ART	O00253	181	AGRP	Human	RFU	Protein
seq.5728.60	-0.411593	0.074053	5728-60	3	SL012780	Fc receptor-like protein 1	FCRL1	Q96LA6	115350	FCRL1	Human	RFU	Protein
seq.13504.147	0.410887	0.0748858	13504-147	3	SL013259	Heterogeneous nuclear ribonucleoprotein R	HNRPR	O43390	10236	HNRNPR	Human	RFU	Protein
seq.17397.8	-0.410253	0.0748858	17397-8	3	SL012708	Estradiol 17-beta-dehydrogenase 11	DHB11	Q8NBQ5	51170	HSD17B11	Human	RFU	Protein
seq.17460.51	0.410253	0.0748858	17460-51	3	SL004388	Interferon-induced GTP-binding protein Mx1	Mx1	P20591	4599	MX1	Human	RFU	Protein
seq.18411.83	0.410323	0.0748858	18411-83	3	SL021354	ADP-ribosylation factor-like protein 15	ARL15	Q9NXU5	54622	ARL15	Human	RFU	Protein
seq.18896.23	-0.4099	0.0748858	18896-23	3	SL021212	Heparan-sulfate 6-O-sulfotransferase 3	H6ST3	Q8IZP7	266722	HS6ST3	Human	RFU	Protein
seq.2358.19	-0.410817	0.0748858	2358-19	2	SL003322	Vascular endothelial growth factor receptor 3	VEGF sR3	P35916	2324	FLT4	Human	RFU	Protein
seq.24408.30	0.410323	0.0748858	24408-30	3	SL023142	Muscleblind-like protein 1	MBNL1	Q9NR56	4154	MBNL1	Human	RFU	Protein
seq.3845.51	0.410112	0.0748858	3845-51	2	SL011530	Dynein light chain roadblock-type 1	DLRB1	Q9NP97	83658	DYNLRB1	Human	RFU	Protein
seq.4135.84	-0.409971	0.0748858	4135-84	2	SL000461	Immunoglobulin E	IgE	P01854	3497 50802 3535	IGHE	Human	RFU	Protein
seq.5132.71	-0.410535	0.0748858	5132-71	3	SL005223	Interleukin-27 receptor subunit alpha	TCCR	Q6UWB1	9466	IL27RA	Human	RFU	Protein
seq.5351.52	0.410958	0.0748858	5351-52	3	SL004891	Heterogeneous nuclear ribonucleoproteins A2/B1	hnRNP A2/B1	P22626	3181	HNRNPA2B1	Human	RFU	Protein
seq.5717.2	0.410323	0.0748858	5717-2	3	SL004657	Cartilage intermediate layer protein 1	CILP	O75339	8483	CILP	Human	RFU	Protein
seq.6455.52	-0.4099	0.0748858	6455-52	3	SL012650	Hyaluronan and proteoglycan link protein 4	HPLN4	Q86UW8	404037	HAPLN4	Human	RFU	Protein
seq.8887.21	0.4099	0.0748858	8887-21	3	SL025951	Nuclear migration protein nudC:CS domain	NUDC:CS	Q9Y266	10726	NUDC	Human	RFU	Protein
seq.9249.17	-0.410464	0.0748858	9249-17	3	SL026008	Transmembrane protein 9:Extracellular domain	TMEM9:ECD	Q9P0T7	252839	TMEM9	Human	RFU	Protein
seq.5260.80	0.409759	0.074991	5260-80	3	SL007181	Non-receptor tyrosine-protein kinase TYK2	TYK2	P29597	7297	TYK2	Human	RFU	Protein
seq.9220.7	-0.409266	0.0756987	9220-7	3	SL008895	Ephrin type-B receptor 3	EPHB3	P54753	2049	EPHB3	Human	RFU	Protein
seq.20075.130	-0.408913	0.0761687	20075-130	3	SL005064	Melanoma-associated antigen 4	MAGE-4	P43358	4103	MAGEA4	Human	RFU	Protein
seq.9117.4	-0.408278	0.077131	9117-4	3	SL005180	Interleukin-36 gamma	IL-1F9	Q9NZH8	56300	IL36G	Human	RFU	Protein
seq.18316.75	-0.408067	0.0772247	18316-75	3	SL021092	Neuronal-specific septin-3	2003-09-01	Q9UH03	55964	SEPTIN3	Human	RFU	Protein
seq.21109.1	0.408137	0.0772247	21109-1	3	SL021980	Cilia- and flagella-associated protein 36	CFA36	Q96G28	112942	CFAP36	Human	RFU	Protein
seq.23361.20	0.407785	0.0774285	23361-20	3	SL019463	RNA-binding protein 4	RBM4	Q9BWF3	5936	RBM4	Human	RFU	Protein
seq.2732.58	-0.407855	0.0774285	2732-58	3	SL005235	Homeobox protein NANOG	NANOG	Q9H9S0	79923	NANOG	Human	RFU	Protein
seq.5065.8	-0.407714	0.0774285	5065-8	2	SL014229	CD83 antigen	CD83	Q01151	9308	CD83	Human	RFU	Protein
seq.21718.150	-0.407362	0.0774981	21718-150	3	SL022647	Hyaluronidase-4	HYAL4	Q2M3T9	23553	HYAL4	Human	RFU	Protein
seq.23663.28	0.407362	0.0774981	23663-28	3	SL008447	Vacuolar ATP synthase subunit C 1	VATC1	P21283	528	ATP6V1C1	Human	RFU	Protein
seq.9758.17	0.407432	0.0774981	9758-17	3	SL019148	40S ribosomal protein S4, X isoform	RS4X	P62701	6191	RPS4X	Human	RFU	Protein
seq.9940.35	0.407432	0.0774981	9940-35	3	SL019220	Dual specificity phosphatase 28	DUS28	Q4G0W2	285193	DUSP28	Human	RFU	Protein
seq.24446.65	0.40708	0.0775832	24446-65	3	SL023663	Muscleblind-like protein 2	MBNL2	Q5VZF2	10150	MBNL2	Human	RFU	Protein
seq.3585.54	-0.40715	0.0775832	3585-54	4	SL009341	Basigin	BASI	P35613	682	BSG	Human	RFU	Protein
seq.3798.71	-0.40715	0.0775832	3798-71	1	SL005508	Carbonic anhydrase 9	Carbonic anhydrase 9	Q16790	768	CA9	Human	RFU	Protein
seq.21221.67	0.406939	0.077694	21221-67	3	SL003794	Serpin B9	Serpin B9	P50453	5272	SERPINB9	Human	RFU	Protein
seq.20527.47	-0.406727	0.0779285	20527-47	3	SL019517	Semaphorin-5B	SEM5B	Q9P283	54437	SEMA5B	Human	RFU	Protein
seq.10630.5	0.406163	0.0780853	10630-5	3	SL007633	Oxidoreductase HTATIP2	HTAI2	Q9BUP3	10553	HTATIP2	Human	RFU	Protein
seq.11205.10	0.406234	0.0780853	11205-10	3	SL004571	Integrin beta-7	Integrin beta-7	P26010	3695	ITGB7	Human	RFU	Protein
seq.13693.5	-0.406234	0.0780853	13693-5	3	SL012538	Cerebral dopamine neurotrophic factor	ARMEL	Q49AH0	441549	CDNF	Human	RFU	Protein
seq.15374.15	-0.406022	0.0780853	15374-15	3	SL005611	Gastrokine-1	CA11 protein	Q9NS71	56287	GKN1	Human	RFU	Protein
seq.22799.17	-0.406445	0.0780853	22799-17	3	SL022928	TBC1 domain family member 28	TBC28	Q2M2D7	254272	TBC1D28	Human	RFU	Protein
seq.23606.18	0.406234	0.0780853	23606-18	3	SL012559	Sterile alpha motif domain-containing protein 4B	SAM4B	Q5PRF9	55095	SAMD4B	Human	RFU	Protein
seq.24970.117	0.406093	0.0780853	24970-117	3	SL023255	Serrate RNA effector molecule homolog	SRRT	Q9BXP5	51593	SRRT	Human	RFU	Protein
seq.25416.5	-0.406163	0.0780853	25416-5	3	SL008298	Periaxin	PRAX	Q9BXM0	57716	PRX	Human	RFU	Protein
seq.3633.70	0.40581	0.0783118	3633-70	1	SL008193	Nidogen-2	NID2	Q14112	22795	NID2	Human	RFU	Protein
seq.8061.102	-0.40574	0.0783118	8061-102	3	SL025850	Protein FAM171B:Cytoplasmic domain	F171B:CD	Q6P995	165215	FAM171B	Human	RFU	Protein
seq.12453.161	0.405458	0.0785395	12453-161	3	SL019728	Nuclear RNA export factor 1	NXF1	Q9UBU9	10482	NXF1	Human	RFU	Protein
seq.21366.7	0.405528	0.0785395	21366-7	3	SL022122	RNA-binding protein Musashi homolog 2	MSI2H	Q96DH6	124540	MSI2	Human	RFU	Protein
seq.15422.12	-0.405105	0.0786257	15422-12	3	SL019975	Myelin P2 protein	MYP2	P02689	5375	PMP2	Human	RFU	Protein
seq.17683.2	0.405105	0.0786257	17683-2	3	SL020090	COMM domain-containing protein 9	COMD9	Q9P000	29099	COMMD9	Human	RFU	Protein
seq.21483.155	0.405176	0.0786257	21483-155	3	SL010771	cAMP-dependent protein kinase type I-alpha regulatory subunit	KAP0	P10644	5573	PRKAR1A	Human	RFU	Protein
seq.22974.25	0.405105	0.0786257	22974-25	3	SL014983	Histone H2B type 2-E	H2B2E	Q16778	8349	H2BC21	Human	RFU	Protein
seq.12622.96	-0.404823	0.078856	12622-96	3	SL019786	Histone-lysine N-methyltransferase ASH1L	ASH1L	Q9NR48	55870	ASH1L	Human	RFU	Protein
seq.23522.1	-0.404823	0.078856	23522-1	3	SL023782	GTPase IMAP family member GIMD1	GIMD1	P0DJR0	100507096	GIMD1	Human	RFU	Protein
seq.3189.61	-0.4044	0.0793369	3189-61	2	SL010372	Enteropeptidase	Enterokinase	P98073	5651	TMPRSS15	Human	RFU	Protein
seq.4413.3	0.404471	0.0793369	4413-3	2	SL001888	Antileukoproteinase	SLPI	P03973	6590	SLPI	Human	RFU	Protein
seq.8935.22	-0.404048	0.079829	8935-22	3	SL013730	Multidrug resistance-associated protein 6	MRP6	O95255	368	ABCC6	Human	RFU	Protein
seq.13516.46	-0.403907	0.0799462	13516-46	3	SL016509	ER membrane protein complex subunit 4	TMM85	Q5J8M3	51234	EMC4	Human	RFU	Protein
seq.11827.7	-0.403625	0.0803073	11827-7	3	SL019486	Nuclear receptor ROR-gamma	RORG	P51449	6097	RORC	Human	RFU	Protein
seq.15587.20	-0.403554	0.0803073	15587-20	3	SL009334	Folate receptor beta	FOLR2	P14207	2350	FOLR2	Human	RFU	Protein
seq.21000.40	0.402778	0.0815679	21000-40	3	SL022178	DNA-directed RNA polymerase II subunit RPB11-b1	RPB1B	Q9GZM3	246721	POLR2J2	Human	RFU	Protein
seq.3168.8	-0.402355	0.082056	3168-8	2	SL004626	A disintegrin and metalloproteinase with thrombospondin motifs 5	ADAMTS-5	Q9UNA0	11096	ADAMTS5	Human	RFU	Protein
seq.5280.68	-0.402355	0.082056	5280-68	5	SL016563	Mitochondrial glutamate carrier 2	GHC2	Q9H1K4	83733	SLC25A18	Human	RFU	Protein
seq.8924.55	-0.402285	0.082056	8924-55	3	SL018108	Neuron-specific vesicular protein calcyon	CALY	Q9NYX4	50632	CALY	Human	RFU	Protein
seq.24676.105	0.402073	0.0823052	24676-105	3	SL018878	Uncharacterized protein C21orf59	CU059	P57076	56683	CFAP298	Human	RFU	Protein
seq.7223.60	-0.40165	0.0829426	7223-60	3	SL005105	Protein S100-A13	S100A13	Q99584	6284	S100A13	Human	RFU	Protein
seq.14086.11	-0.401368	0.08305	14086-11	3	SL012754	Acid sphingomyelinase-like phosphodiesterase 3a	ASM3A	Q92484	10924	SMPDL3A	Human	RFU	Protein
seq.15588.17	0.401439	0.08305	15588-17	3	SL009217	Alpha-galactosidase A	galactosidase, alpha	P06280	2717	GLA	Human	RFU	Protein
seq.7924.7	-0.401509	0.08305	7924-7	3	SL007099	T-cell surface glycoprotein CD3 gamma chain	CD3G	P09693	917	CD3G	Human	RFU	Protein
seq.17671.58	-0.400945	0.0835485	17671-58	3	SL019227	Inhibitor of growth protein 4	ING4	Q9UNL4	51147	ING4	Human	RFU	Protein
seq.5980.55	0.400874	0.0835485	5980-55	3	SL017272	BolA-like protein 3	BOLA3	Q53S33	388962	BOLA3	Human	RFU	Protein
seq.6441.62	0.400874	0.0835485	6441-62	3	SL012868	A disintegrin and metalloproteinase with thrombospondin motifs 6	ATS6	Q9UKP5	11174	ADAMTS6	Human	RFU	Protein
seq.24472.28	0.400663	0.0838024	24472-28	3	SL023694	Sharpin	SHRPN	Q9H0F6	81858	SHARPIN	Human	RFU	Protein
seq.15316.262	0.400451	0.0839201	15316-262	3	SL019950	Thioredoxin-like protein 4B	TXN4B	Q9NX01	54957	TXNL4B	Human	RFU	Protein
seq.21710.16	-0.400522	0.0839201	21710-16	3	SL018445	Neuroligin-4, Y-linked	NLGNY	Q8NFZ3	22829	NLGN4Y	Human	RFU	Protein
seq.18432.32	0.40031	0.0840446	18432-32	3	SL009211	Ras-related protein Ral-B	RALB	P11234	5899	RALB	Human	RFU	Protein
seq.10702.1	0.399817	0.084133	10702-1	3	SL012521	Collagen alpha-1(XXVIII) chain	COSA1	Q2UY09	340267	COL28A1	Human	RFU	Protein
seq.13450.49	0.399958	0.084133	13450-49	3	SL020113	Ubiquitin carboxyl-terminal hydrolase 8	UBP8	P40818	9101	USP8	Human	RFU	Protein
seq.18403.25	0.399676	0.084133	18403-25	3	SL016443	AMP deaminase 2	AMPD2	Q01433	271	AMPD2	Human	RFU	Protein
seq.20999.12	0.400169	0.084133	20999-12	3	SL006486	60S ribosomal protein L5	RL5	P46777	6125	RPL5	Human	RFU	Protein
seq.23358.42	-0.399676	0.084133	23358-42	3	SL023320	Protein FAM118A	F118A	Q9NWS6	55007	FAM118A	Human	RFU	Protein
seq.23652.15	-0.399746	0.084133	23652-15	3	SL023211	Peroxisomal sarcosine oxidase	SOX	Q9P0Z9	51268	PIPOX	Human	RFU	Protein
seq.24671.15	0.399817	0.084133	24671-15	3	SL007810	Apoptosis-associated speck-like protein containing a CARD	ASC	Q9ULZ3	29108	PYCARD	Human	RFU	Protein
seq.5138.50	-0.399676	0.084133	5138-50	3	SL004366	Tumor necrosis factor receptor superfamily member 12A	TWEAKR	Q9NP84	51330	TNFRSF12A	Human	RFU	Protein
seq.21567.214	-0.399464	0.08439	21567-214	3	SL012817	Complement C1q tumor necrosis factor-related protein 4	C1QT4	Q9BXJ3	114900	C1QTNF4	Human	RFU	Protein
seq.2943.5	0.399112	0.0849103	2943-5	2	SL000398	Cytochrome P450 3A4	Cytochrome P450 3A4	P08684	1576	CYP3A4	Human	RFU	Protein
seq.11401.181	-0.3989	0.0850335	11401-181	3	SL019468	E3 ubiquitin-protein ligase RNF146	RN146	Q9NTX7	81847	RNF146	Human	RFU	Protein
seq.3169.70	-0.398971	0.0850335	3169-70	2	SL010368	Alpha-L-iduronidase	IDUA	P35475	3425	IDUA	Human	RFU	Protein
seq.14334.3	-0.398477	0.0856898	14334-3	3	SL014781	Recoverin	RECO	P35243	5957	RCVRN	Human	RFU	Protein
seq.12466.7	0.398195	0.0858078	12466-7	3	SL008019	Heterogeneous nuclear ribonucleoprotein A1	ROA1	P09651	3178	HNRNPA1	Human	RFU	Protein
seq.18895.54	0.398195	0.0858078	18895-54	3	SL014901	Glutathione S-transferase Mu 4	GSTM4	Q03013	2948	GSTM4	Human	RFU	Protein
seq.6471.53	0.398265	0.0858078	6471-53	3	SL002692	Complement factor H-related protein 4	FHR4	Q92496	10877	CFHR4	Human	RFU	Protein
seq.8825.4	-0.398124	0.0858078	8825-4	3	SL012866	Paired immunoglobulin-like type 2 receptor alpha	PILRA	Q9UKJ1	29992	PILRA	Human	RFU	Protein
seq.14324.52	0.397701	0.0860614	14324-52	3	SL005089	Structural maintenance of chromosomes protein 3	CSPG6	Q9UQE7	9126	SMC3	Human	RFU	Protein
seq.22468.54	0.397701	0.0860614	22468-54	3	SL005850	Histone H2A type 1	Histone H2A type 1	P0C0S8	8329	H2AC11	Human	RFU	Protein
seq.2780.35	0.397842	0.0860614	2780-35	2	SL000496	Lactotransferrin	Lactoferrin	P02788	4057	LTF	Human	RFU	Protein
seq.3435.53	0.397772	0.0860614	3435-53	2	SL010348	Fibronectin Fragment 4	FN1.4	P02751	2335	FN1	Human	RFU	Protein
seq.3651.50	-0.397419	0.0864578	3651-50	5	SL003201	Vascular endothelial growth factor receptor 2	VEGF sR2	P35968	3791	KDR	Human	RFU	Protein
seq.19276.124	0.396996	0.0867159	19276-124	3	SL013061	Small nuclear ribonucleoprotein G	RUXG	P62308	6637	SNRPG	Human	RFU	Protein
seq.3848.14	0.397137	0.0867159	3848-14	2	SL003785	Glyceraldehyde-3-phosphate dehydrogenase	GAPDH, liver	P04406	2597	GAPDH	Human	RFU	Protein
seq.3881.49	-0.397137	0.0867159	3881-49	2	SL003753	Dynein light chain 1, cytoplasmic	DLC8	P63167	8655	DYNLL1	Human	RFU	Protein
seq.9235.3	-0.397067	0.0867159	9235-3	3	SL007521	Plexin domain-containing protein 1	PXDC1	Q8IUK5	57125	PLXDC1	Human	RFU	Protein
seq.12812.25	0.395938	0.0872408	12812-25	3	SL009425	Acylphosphatase-2	ACYP2	P14621	98	ACYP2	Human	RFU	Protein
seq.13717.15	-0.396432	0.0872408	13717-15	3	SL006542	Ficolin-2	FCN2	Q15485	2220	FCN2	Human	RFU	Protein
seq.15298.199	-0.396362	0.0872408	15298-199	3	SL017092	Neuropilin and tolloid-like protein 1	NETO1	Q8TDF5	81832	NETO1	Human	RFU	Protein
seq.15312.14	0.396009	0.0872408	15312-14	3	SL019555	Protein argonaute-1	AGO1	Q9UL18	26523	AGO1	Human	RFU	Protein
seq.17408.2	-0.39622	0.0872408	17408-2	3	SL020888	Phosphomannomutase 1	PMM1	Q92871	5372	PMM1	Human	RFU	Protein
seq.23030.4	-0.396362	0.0872408	23030-4	3	SL005216	Sialic acid-binding Ig-like lectin 5	Siglec-5	O15389	8778	SIGLEC5	Human	RFU	Protein
seq.24286.48	-0.39622	0.0872408	24286-48	3	SL023654	Meiosis expressed gene 1 protein homolog	MEIG1	Q5JSS6	644890	MEIG1	Human	RFU	Protein
seq.25070.18	0.396503	0.0872408	25070-18	3	SL019928	Protein-methionine sulfoxide oxidase MICAL1	MICA1	Q8TDZ2	64780	MICAL1	Human	RFU	Protein
seq.4880.21	-0.396079	0.0872408	4880-21	1	SL007756	Growth/differentiation factor 2	GDF2	Q9UK05	2658	GDF2	Human	RFU	Protein
seq.7932.23	-0.396009	0.0872408	7932-23	3	SL018340	Synaptotagmin-8	SYT8	Q8NBV8	90019	SYT8	Human	RFU	Protein
seq.9606.4	-0.396573	0.0872408	9606-4	3	SL019046	Nuclear pore membrane glycoprotein 210-like	P210L	Q5VU65	91181	NUP210L	Human	RFU	Protein
seq.4139.71	-0.395515	0.0879123	4139-71	2	SL001943	Interleukin-6 receptor subunit alpha	IL-6 sRa	P08887	3570	IL6R	Human	RFU	Protein
seq.21342.25	-0.395233	0.0881825	21342-25	3	SL020281	Regulator of G-protein signaling 14	RGS14	O43566	10636	RGS14	Human	RFU	Protein
seq.25217.35	-0.395233	0.0881825	25217-35	3	SL009248	Sperm protein associated with the nucleus on the X chromosome A	SPANXA	Q9NS26	30014	SPANXA1	Human	RFU	Protein
seq.13534.20	0.394458	0.0888674	13534-20	3	SL008132	Myomesin-2	MYOM2	P54296	9172	MYOM2	Human	RFU	Protein
seq.24490.16	0.394317	0.0888674	24490-16	3	SL023768	THAP domain-containing protein 4	THAP4	Q8WY91	51078	THAP4	Human	RFU	Protein
seq.2644.11	0.394458	0.0888674	2644-11	2	SL000551	Protein kinase C alpha type	PKC-A	P17252	5578	PRKCA	Human	RFU	Protein
seq.2681.23	0.394317	0.0888674	2681-23	2	SL000441	Hepatocyte growth factor	HGF	P14210	3082	HGF	Human	RFU	Protein
seq.3489.9	-0.394317	0.0888674	3489-9	2	SL004331	Ciliary neurotrophic factor	CNTF	P26441	1270	CNTF	Human	RFU	Protein
seq.5649.83	-0.394528	0.0888674	5649-83	3	SL012479	Pregnancy-specific beta-1-glycoprotein 4	PSG4	Q00888	5672	PSG4	Human	RFU	Protein
seq.8070.88	0.394599	0.0888674	8070-88	3	SL018372	Disks large homolog 4	DLG4	P78352	1742	DLG4	Human	RFU	Protein
seq.8244.16	0.394387	0.0888674	8244-16	3	SL007643	Alpha-(1,6)-fucosyltransferase	FUT8	Q9BYC5	2530	FUT8	Human	RFU	Protein
seq.8405.108	-0.394176	0.0890049	8405-108	3	SL025785	Disintegrin and metalloproteinase domain-containing protein 10:Extracellular domain	ADAM 10:ECD	O14672	102	ADAM10	Human	RFU	Protein
seq.17138.8	-0.393964	0.0891448	17138-8	3	SL005253	Glutathione S-transferase A1	GST A1-1	P08263	2938	GSTA1	Human	RFU	Protein
seq.25259.7	-0.393964	0.0891448	25259-7	3	SL023286	Uncharacterized protein C17orf62	CQ062	Q9BQA9	79415	CYBC1	Human	RFU	Protein
seq.10367.62	-0.393682	0.0895556	10367-62	3	SL001716	Interleukin-12	IL-12	P29459|P29460	3592|3593	IL12A|IL12B	Human	RFU	Protein
seq.22544.10	0.3934	0.0899681	22544-10	3	SL022961	DNA repair protein RAD51 homolog 3	RA51C	O43502	5889	RAD51C	Human	RFU	Protein
seq.13416.8	-0.393118	0.09025	13416-8	3	SL020086	Transmembrane protein 132D	T132D	Q14C87	121256	TMEM132D	Human	RFU	Protein
seq.16758.96	0.393047	0.09025	16758-96	3	SL013046	Hepatoma-derived growth factor	HDGF	P51858	3068	HDGF	Human	RFU	Protein
seq.6538.90	-0.393047	0.09025	6538-90	3	SL017476	Uncharacterized protein KIAA2013	K2013	Q8IYS2	90231	KIAA2013	Human	RFU	Protein
seq.21383.37	0.392906	0.0903903	21383-37	3	SL013111	Asparaginyl-tRNA synthetase, cytoplasmic	SYNC	O43776	4677	NARS1	Human	RFU	Protein
seq.16055.3	0.392765	0.0905308	16055-3	3	SL006830	Complement factor H-related protein 5	complement factor H-related 5	Q9BXR6	81494	CFHR5	Human	RFU	Protein
seq.4435.66	-0.392695	0.0905339	4435-66	2	SL009045	Ectonucleotide pyrophosphatase/phosphodiesterase family member 7	ENPP7	Q6UWV6	339221	ENPP7	Human	RFU	Protein
seq.25274.2	0.392624	0.0905373	25274-2	3	SL021521	Ankyrin repeat domain-containing protein 2	ANKR2	Q9GZV1	26287	ANKRD2	Human	RFU	Protein
seq.17760.128	0.392483	0.0906784	17760-128	3	SL020928	WD repeat-containing protein 5	WDR5	P61964	11091	WDR5	Human	RFU	Protein
seq.11336.9	-0.39206	0.0909696	11336-9	3	SL019434	Fanconi anemia group F protein	FANCF	Q9NPI8	2188	FANCF	Human	RFU	Protein
seq.13988.67	0.392201	0.0909696	13988-67	3	SL020265	NmrA-like family domain-containing protein 1	NMRL1	Q9HBL8	57407	NMRAL1	Human	RFU	Protein
seq.14713.46	-0.39206	0.0909696	14713-46	3	SL004589	Azurocidin	Azurocidin	P20160	566	AZU1	Human	RFU	Protein
seq.4916.2	-0.39206	0.0909696	4916-2	1	SL000460	Immunoglobulin D	IgD	P01880	3495 50802 3535	IGHD	Human	RFU	Protein
seq.11375.49	-0.391637	0.0915455	11375-49	3	SL019436	Forkhead box protein L2	FOXL2	P58012	668	FOXL2	Human	RFU	Protein
seq.12876.39	-0.391426	0.0915455	12876-39	3	SL007787	Sperm flagellar protein 1	SPEF1	Q9Y4P9	25876	SPEF1	Human	RFU	Protein
seq.13595.20	-0.391567	0.0915455	13595-20	3	SL020185	Thiamine-triphosphatase	THTPA	Q9BU02	79178	THTPA	Human	RFU	Protein
seq.14122.132	-0.391496	0.0915455	14122-132	3	SL018971	E3 ubiquitin-protein ligase ZNRF3	ZNRF3	Q9ULT6	84133	ZNRF3	Human	RFU	Protein
seq.3404.51	-0.391426	0.0915455	3404-51	2	SL010619	Tryptase gamma	TPSG1	Q9NRR2	25823	TPSG1	Human	RFU	Protein
seq.18220.141	0.391284	0.0916892	18220-141	3	SL013277	Steroid receptor RNA activator 1	SRA1	Q9HD15	10011	SRA1	Human	RFU	Protein
seq.16857.2	0.391214	0.0916944	16857-2	3	SL008705	Ras-related protein Rab-2A	RAB2A	P61019	5862	RAB2A	Human	RFU	Protein
seq.17748.21	0.391073	0.0918385	17748-21	3	SL008994	Quinone oxidoreductase PIG3	QORX	Q53FA7	9540	TP53I3	Human	RFU	Protein
seq.22557.68	-0.391002	0.091844	22557-68	3	SL022913	39S ribosomal protein L50, mitochondrial	RM50	Q8N5N7	54534	MRPL50	Human	RFU	Protein
seq.10370.21	0.39065	0.0920064	10370-21	3	SL004396	Signal transducer and activator of transcription 1-alpha/beta	STAT1	P42224	6772	STAT1	Human	RFU	Protein
seq.18435.40	0.39065	0.0920064	18435-40	3	SL021481	UBX domain-containing protein 2B	UBX2B	Q14CS0	137886	UBXN2B	Human	RFU	Protein
seq.20175.17	-0.39065	0.0920064	20175-17	3	SL012498	Collagen alpha-3(IX) chain	CO9A3	Q14050	1299	COL9A3	Human	RFU	Protein
seq.2579.17	0.39065	0.0920064	2579-17	5	SL000527	Matrix metalloproteinase-9	MMP-9	P14780	4318	MMP9	Human	RFU	Protein
seq.9201.13	0.390509	0.0921517	9201-13	3	SL004811	Transgelin-2	Transgelin-2	P37802	8407	TAGLN2	Human	RFU	Protein
seq.9557.5	-0.390438	0.0921581	9557-5	3	SL018998	MANSC domain-containing protein 1	MANS1	Q9H8J5	54682	MANSC1	Human	RFU	Protein
seq.16867.76	0.390227	0.0924432	16867-76	3	SL007335	Cyclin-dependent kinase 16	PCTK1	Q00536	5127	CDK16	Human	RFU	Protein
seq.18348.89	0.390156	0.0924499	18348-89	3	SL008192	Heterogeneous nuclear ribonucleoprotein D0	HNRPD	Q14103	3184	HNRNPD	Human	RFU	Protein
seq.15527.90	-0.390086	0.0924568	15527-90	3	SL008018	Dihydrolipoyl dehydrogenase, mitochondrial	DLDH	P09622	1738	DLD	Human	RFU	Protein
seq.9750.7	-0.389945	0.0926033	9750-7	3	SL004821	Protein S100-A4	S100A4	P26447	6275	S100A4	Human	RFU	Protein
seq.18913.3	-0.389733	0.0927574	18913-3	3	SL000391	Cyclin-H	Cyclin H	P51946	902	CCNH	Human	RFU	Protein
seq.23266.62	0.389733	0.0927574	23266-62	3	SL008762	MIT domain-containing protein 1	MITD1	Q8WV92	129531	MITD1	Human	RFU	Protein
seq.12395.86	0.389381	0.0928046	12395-86	3	SL019677	Aspartate--tRNA ligase, mitochondrial	SYDM	Q6PI48	55157	DARS2	Human	RFU	Protein
seq.16307.22	-0.389522	0.0928046	16307-22	3	SL005231	Netrin receptor UNC5D	UNC5H4	Q6UXZ4	137970	UNC5D	Human	RFU	Protein
seq.21645.6	-0.38931	0.0928046	21645-6	3	SL022232	Smad nuclear-interacting protein 1	SNIP1	Q8TAD8	79753	SNIP1	Human	RFU	Protein
seq.3052.8	-0.38931	0.0928046	3052-8	2	SL000633	Tumor necrosis factor ligand superfamily member 6, soluble form	Fas ligand, soluble	P48023	356	FASLG	Human	RFU	Protein
seq.8219.14	-0.38931	0.0928046	8219-14	3	SL012373	Zymogen granule membrane protein 16	ZG16	O60844	653808	ZG16	Human	RFU	Protein
seq.8838.10	-0.389592	0.0928046	8838-10	3	SL018589	Protein CASC4	CASC4	Q6P4E1	113201	GOLM2	Human	RFU	Protein
seq.17342.13	0.389169	0.0929527	17342-13	3	SL012732	Anterior gradient protein 3	AGR3	Q8TD06	155465	AGR3	Human	RFU	Protein
seq.18261.34	-0.388887	0.0932498	18261-34	3	SL020999	Protein NATD1	NATD1	Q8N6N6	256302	NATD1	Human	RFU	Protein
seq.8320.5	-0.388887	0.0932498	8320-5	3	SL018488	SAFB-like transcription modulator	SLTM	Q9NWH9	79811	SLTM	Human	RFU	Protein
seq.10554.23	0.388816	0.0932586	10554-23	3	SL009072	Beta-galactosidase	BGAL	P16278	2720	GLB1	Human	RFU	Protein
seq.13503.19	0.388393	0.093707	13503-19	3	SL007985	PRA1 family protein 3	PRAF3	O75915	10550	ARL6IP5	Human	RFU	Protein
seq.14090.23	0.388393	0.093707	14090-23	3	SL020308	Differentially expressed in FDCP 6 homolog	DEFI6	Q9H4E7	50619	DEF6	Human	RFU	Protein
seq.5864.10	0.388393	0.093707	5864-10	3	SL004910	Fructose-bisphosphate aldolase A	aldolase A	P04075	226	ALDOA	Human	RFU	Protein
seq.8051.10	-0.388252	0.0938571	8051-10	3	SL007529	Angiogenic factor with G patch and FHA domains 1	AGGF1	Q8N302	55109	AGGF1	Human	RFU	Protein
seq.23596.17	-0.387618	0.0946019	23596-17	3	SL006649	Coiled-coil domain-containing protein 89	CCD89	Q8N998	220388	CCDC89	Human	RFU	Protein
seq.6234.74	0.387759	0.0946019	6234-74	3	SL012611	Vitrin	VITRN	Q6UXI7	5212	VIT	Human	RFU	Protein
seq.7249.307	-0.387618	0.0946019	7249-307	3	SL007682	Bcl-2-like protein 10	B2L10	Q9HD36	10017	BCL2L10	Human	RFU	Protein
seq.9859.180	-0.387688	0.0946019	9859-180	3	SL004602	Diamine acetyltransferase 1	SSAT-1	P21673	6303	SAT1	Human	RFU	Protein
seq.4560.34	0.387477	0.0947537	4560-34	2	SL006916	Tyrosine-protein kinase Lck	LCK	P06239	3932	LCK	Human	RFU	Protein
seq.5460.60	0.387406	0.0947639	5460-60	3	SL004750	ATP-dependent RNA helicase DDX19B	DEAD-box protein 19B	Q9UMR2	11269	DDX19B	Human	RFU	Protein
seq.22788.10	-0.387265	0.0949161	22788-10	3	SL022858	Sulfotransferase 6B1	ST6B1	Q6IMI4	391365	SULT6B1	Human	RFU	Protein
seq.6612.90	0.387195	0.0949267	6612-90	3	SL017490	BRICHOS domain-containing protein 5	CP079	Q6PL45	283870	BRICD5	Human	RFU	Protein
seq.2714.78	0.386983	0.0950901	2714-78	2	SL003334	Endothelial monocyte-activating polypeptide 2	EMAP-2	Q12904	9255	AIMP1	Human	RFU	Protein
seq.8265.225	0.386983	0.0950901	8265-225	3	SL013037	Lamina-associated polypeptide 2, isoforms beta/gamma	LAP2B	P42167	7112	TMPO	Human	RFU	Protein
seq.17706.4	-0.386913	0.0951011	17706-4	3	SL020934	Protein phosphatase 1 regulatory subunit 1A	PPR1A	Q13522	5502	PPP1R1A	Human	RFU	Protein
seq.21931.27	-0.386772	0.0952544	21931-27	3	SL022737	UB2L3/PolyUbiquitin K48	UB2L3/ PolyUbiquitin K48	P68036|P0CG47	7332|7314	UBE2L3|UBB	Human	RFU	Protein
seq.5082.51	-0.386701	0.0952656	5082-51	3	SL004849	X-linked interleukin-1 receptor accessory protein-like 2	IL-1 sR9	Q9NP60	26280	IL1RAPL2	Human	RFU	Protein
seq.6920.1	-0.386631	0.095277	6920-1	3	SL018027	GDNF family receptor alpha-like	GFRAL	Q6UXV0	389400	GFRAL	Human	RFU	Protein
seq.10953.14	-0.38649	0.0954309	10953-14	3	SL018252	C-type lectin domain family 2 member A	CLC2A	Q6UVW9	387836	CLEC2A	Human	RFU	Protein
seq.14603.51	0.386207	0.0957395	14603-51	3	SL020082	Uncharacterized protein KIAA0040	KIAA0040	Q15053	9674	KIAA0040	Human	RFU	Protein
seq.3485.28	0.386207	0.0957395	3485-28	2	SL000283	Beta-2-microglobulin	b2-Microglobulin	P61769	567	B2M	Human	RFU	Protein
seq.23290.3	0.386137	0.0957514	23290-3	3	SL023150	Survival motor neuron protein	SMN	Q16637	6606	SMN1	Human	RFU	Protein
seq.6022.57	-0.385925	0.0960493	6022-57	3	SL005091	Protein kinase C-binding protein NELL2	NELL2	Q99435	4753	NELL2	Human	RFU	Protein
seq.11636.33	0.385573	0.0965038	11636-33	3	SL004811	Transgelin-2	Transgelin-2	P37802	8407	TAGLN2	Human	RFU	Protein
seq.17364.8	0.385573	0.0965038	17364-8	3	SL020890	U2 small nuclear ribonucleoprotein B''	RU2B	P08579	6629	SNRPB2	Human	RFU	Protein
seq.6506.54	0.385502	0.0965163	6506-54	3	SL010847	Transmembrane emp24 domain-containing protein 10	TMEDA	P49755	10972	TMED10	Human	RFU	Protein
seq.12759.47	0.385432	0.096529	12759-47	3	SL004792	Interleukin enhancer-binding factor 3	DRBP76	Q12906	3609	ILF3	Human	RFU	Protein
seq.14144.3	0.385009	0.0967381	14144-3	3	SL019979	Histone H2A type 3	H2A3	Q7L7L0	92815	H2AW	Human	RFU	Protein
seq.19388.2	-0.385009	0.0967381	19388-2	3	SL025812	Cadherin-12:Extracellular domain	Cadherin-12:ECD	P55289	1010	CDH12	Human	RFU	Protein
seq.23543.92	0.38522	0.0967381	23543-92	3	SL023421	Probable tRNA pseudouridine synthase 1	TRUB1	Q8WWH5	142940	TRUB1	Human	RFU	Protein
seq.7852.9	0.385079	0.0967381	7852-9	3	SL018284	Translation initiation factor IF-3, mitochondrial	IF3M	Q9H2K0	219402	MTIF3	Human	RFU	Protein
seq.9296.15	-0.385009	0.0967381	9296-15	3	SL008499	Receptor-type tyrosine-protein phosphatase delta	PTPRD	P23468	5789	PTPRD	Human	RFU	Protein
seq.3341.33	-0.384938	0.0967517	3341-33	4	SL006892	Tyrosine-protein kinase ABL1	ABL1	P00519	25	ABL1	Human	RFU	Protein
seq.6291.55	0.384727	0.097053	6291-55	3	SL011368	Calsyntenin-3	Alcadein-beta	Q9BQT9	9746	CLSTN3	Human	RFU	Protein
seq.10361.25	-0.384515	0.0973552	10361-25	3	SL014684	2'-5'-oligoadenylate synthase 1	OAS1	P00973	4938	OAS1	Human	RFU	Protein
seq.20934.13	0.384374	0.0975136	20934-13	3	SL022198	Ras-related protein Rab-24	RAB24	Q969Q5	53917	RAB24	Human	RFU	Protein
seq.2860.19	-0.384022	0.0981073	2860-19	2	SL004718	Importin subunit alpha-1	Karyopherin-a2	P52292	3838	KPNA2	Human	RFU	Protein
seq.18235.16	0.38388	0.0982669	18235-16	3	SL020904	Glycerol-3-phosphate phosphatase	PGP	A6NDG6	283871	PGP	Human	RFU	Protein
seq.14273.19	0.383739	0.0982957	14273-19	3	SL010939	Prolyl endopeptidase	PPCE	P48147	5550	PREP	Human	RFU	Protein
seq.2768.56	0.383739	0.0982957	2768-56	2	SL000440	Hemopexin	Hemopexin	P02790	3263	HPX	Human	RFU	Protein
seq.18170.46	-0.383528	0.0986015	18170-46	3	SL014772	Pyrroline-5-carboxylate reductase 1, mitochondrial	P5CR1	P32322	5831	PYCR1	Human	RFU	Protein
seq.25964.12	-0.383457	0.0986163	25964-12	3	SL012817	Complement C1q tumor necrosis factor-related protein 4	C1QT4	Q9BXJ3	114900	C1QTNF4	Human	RFU	Protein
seq.13388.57	-0.383246	0.098792	13388-57	3	SL012430	Neuroendocrine convertase 1	NEC1	P29120	5122	PCSK1	Human	RFU	Protein
seq.9078.207	0.383246	0.098792	9078-207	3	SL011219	Beta-1-syntrophin	SNTB1	Q13884	6641	SNTB1	Human	RFU	Protein
seq.17823.40	0.383175	0.0988072	17823-40	3	SL013062	Small nuclear ribonucleoprotein Sm D2	SMD2	P62316	6633	SNRPD2	Human	RFU	Protein
seq.22116.9	-0.383034	0.0989686	22116-9	3	SL022951	cAMP-responsive element modulator	CREM	Q03060	1390	CREM	Human	RFU	Protein
seq.7050.5	-0.382964	0.098984	7050-5	3	SL008810	Neuronal growth regulator 1	NEGR1	Q7Z3B1	257194	NEGR1	Human	RFU	Protein
seq.18299.13	0.382823	0.0990154	18299-13	3	SL016349	Calpain small subunit 1	CPNS1	P04632	826	CAPNS1	Human	RFU	Protein
seq.6715.63	-0.382823	0.0990154	6715-63	3	SL017590	Alkaline phosphatase, placental-like	PPBN	P10696	251	ALPG	Human	RFU	Protein
seq.4245.80	-0.382752	0.0990312	4245-80	2	SL001999	E3 ubiquitin-protein ligase Mdm2	MDM2	Q00987	4193	MDM2	Human	RFU	Protein
seq.12382.2	0.382682	0.0990473	12382-2	3	SL019687	Probable ATP-dependent RNA helicase DDX58	DDX58	O95786	23586	DDX58	Human	RFU	Protein
seq.11716.28	-0.38247	0.0992259	11716-28	3	SL019575	Leucine-rich repeat, immunoglobulin-like domain and transmembrane domain-containing protein 2	LRIT2	A6NDA9	340745	LRIT2	Human	RFU	Protein
seq.3361.26	-0.38247	0.0992259	3361-26	2	SL010610	C-type lectin domain family 4 member K	CLC4K	Q9UJ71	50489	CD207	Human	RFU	Protein
seq.9745.20	0.3824	0.0992424	9745-20	3	SL019146	Eukaryotic translation initiation factor 4E type 2	IF4E2	O60573	9470	EIF4E2	Human	RFU	Protein
seq.21321.2	0.382329	0.099259	21321-2	3	SL015511	U2 small nuclear ribonucleoprotein AAE	RU2A	P09661	6627	SNRPA1	Human	RFU	Protein
seq.17765.3	0.382259	0.0992757	17765-3	3	SL020983	Snurportin-1	SPN1	O95149	10073	SNUPN	Human	RFU	Protein
seq.21692.12	-0.382047	0.0995854	21692-12	3	SL022702	CD8A/CD8B Complex	CD8A/CD8B Complex	P01732|P10966	925|926	CD8A|CD8B	Human	RFU	Protein
seq.17335.18	-0.381765	0.100043	17335-18	3	SL009105	Vesicle-associated membrane protein 2	VAMP2	P63027	6844	VAMP2	Human	RFU	Protein
seq.12373.73	0.381695	0.10006	12373-73	3	SL014875	Transformer-2 protein homolog beta	TRA2B	P62995	6434	TRA2B	Human	RFU	Protein
seq.24447.26	0.381624	0.100077	24447-26	3	SL023741	Protein FAM221A	F221A	A4D161	340277	FAM221A	Human	RFU	Protein
seq.14129.1	-0.381483	0.100242	14129-1	3	SL019978	Interferon alpha-7	IFNA7	P01567	3444	IFNA7	Human	RFU	Protein
seq.17158.17	0.381201	0.100702	17158-17	3	SL019858	Ubiquitin-conjugating enzyme E2 G1	UB2G1	P62253	7326	UBE2G1	Human	RFU	Protein
seq.16792.4	-0.38113	0.10072	16792-4	3	SL005216	Sialic acid-binding Ig-like lectin 5	Siglec-5	O15389	8778	SIGLEC5	Human	RFU	Protein
seq.23658.1	-0.380989	0.100756	23658-1	3	SL023344	Probable asparagine--tRNA ligase, mitochondrial	SYNM	Q96I59	79731	NARS2	Human	RFU	Protein
seq.7849.3	0.380989	0.100756	7849-3	3	SL005409	Glutaminyl-peptide cyclotransferase	Glutaminyl cyclase	Q16769	25797	QPCT	Human	RFU	Protein
seq.3822.54	0.380848	0.100922	3822-54	2	SL004765	MAP kinase-activated protein kinase 3	MAPKAPK3	Q16644	7867	MAPKAPK3	Human	RFU	Protein
seq.10442.1	-0.380707	0.100958	10442-1	3	SL018089	Transmembrane protein 190	TM190	Q8WZ59	147744	TMEM190	Human	RFU	Protein
seq.15436.40	-0.380707	0.100958	15436-40	3	SL014638	Receptor activity-modifying protein 1	RAMP1	O60894	10267	RAMP1	Human	RFU	Protein
seq.13545.97	0.380496	0.101144	13545-97	3	SL013206	Probable RNA-binding protein EIF1AD	EIF1A	Q8N9N8	84285	EIF1AD	Human	RFU	Protein
seq.3416.2	0.380496	0.101144	3416-2	2	SL010521	Tyrosine-protein kinase BTK	BTK	Q06187	695	BTK	Human	RFU	Protein
seq.12851.5	0.379932	0.101426	12851-5	3	SL019921	DNA-directed DNA/RNA polymerase mu	DPOLM	Q9NP87	27434	POLM	Human	RFU	Protein
seq.13657.2	0.379932	0.101426	13657-2	3	SL007610	Bifunctional polynucleotide phosphatase/kinase	PNKP	Q96T60	11284	PNKP	Human	RFU	Protein
seq.16919.1	0.380002	0.101426	16919-1	3	SL008480	Acyl-CoA-binding protein	ACBP	P07108	1622	DBI	Human	RFU	Protein
seq.21260.74	0.380214	0.101426	21260-74	3	SL014867	Small nuclear ribonucleoprotein E	RUXE	P62304	6635	SNRPE	Human	RFU	Protein
seq.5066.134	-0.379932	0.101426	5066-134	3	SL014270	CMRF35-like molecule 6	CLM6	Q08708	10871	CD300C	Human	RFU	Protein
seq.6909.40	-0.380143	0.101426	6909-40	3	SL014911	Alpha-1,6-mannosyl-glycoprotein 2-beta-N-acetylglucosaminyltransferase	MGAT2	Q10469	4247	MGAT2	Human	RFU	Protein
seq.8974.172	0.380284	0.101426	8974-172	3	SL007218	Collagen alpha-1(XV) chain	COFA1	P39059	1306	COL15A1	Human	RFU	Protein
seq.7898.29	0.379791	0.101594	7898-29	3	SL018288	Nuclear protein MDM1	MDM1	Q8TC05	56890	MDM1	Human	RFU	Protein
seq.23326.10	-0.379509	0.102061	23326-10	3	SL009143	Glutathione S-transferase A2	GSTA2	P09210	2939	GSTA2	Human	RFU	Protein
seq.12715.30	-0.379368	0.10223	12715-30	3	SL019904	mRNA-decapping enzyme 1B	DCP1B	Q8IZD4	196513	DCP1B	Human	RFU	Protein
seq.23257.14	0.379156	0.102549	23257-14	3	SL011323	COMM domain-containing protein 10	COMDA	Q9Y6G5	51397	COMMD10	Human	RFU	Protein
seq.22987.69	-0.378733	0.10332	22987-69	3	SL004716	Mitogen-activated protein kinase 9	JNK2	P45984	5601	MAPK9	Human	RFU	Protein
seq.21440.9	-0.378592	0.103491	21440-9	3	SL010608	ADAM 8	ADAM-8	P78325	101	ADAM8	Human	RFU	Protein
seq.22143.6	-0.378451	0.103595	22143-6	3	SL022934	F-box only protein 28	FBX28	Q9NVF7	23219	FBXO28	Human	RFU	Protein
seq.3453.87	0.37831	0.103595	3453-87	2	SL006917	Tyrosine-protein kinase Lyn	LYN	P07948	4067	LYN	Human	RFU	Protein
seq.5076.53	-0.37831	0.103595	5076-53	2	SL014294	Ephrin type-A receptor 10	EPHAA	Q5JZY3	284656	EPHA10	Human	RFU	Protein
seq.8347.222	-0.378239	0.103595	8347-222	3	SL012830	Beta-defensin 129	DB129	Q9H1M3	140881	DEFB129	Human	RFU	Protein
seq.9461.2	0.378239	0.103595	9461-2	3	SL010843	Intercellular adhesion molecule 4	ICAM4	Q14773	3386	ICAM4	Human	RFU	Protein
seq.2278.61	-0.378028	0.103788	2278-61	4	SL000592	Metalloproteinase inhibitor 2	TIMP-2	P16035	7077	TIMP2	Human	RFU	Protein
seq.9426.73	-0.378028	0.103788	9426-73	3	SL007347	DNA-binding protein inhibitor ID-2	ID2	Q02363	3398	ID2	Human	RFU	Protein
seq.12462.20	-0.377957	0.10381	12462-20	3	SL019733	Histone-lysine N-methyltransferase SETMAR	SETMR	Q53H47	6419	SETMAR	Human	RFU	Protein
seq.5430.66	-0.377746	0.104134	5430-66	3	SL008967	Tyrosine-protein phosphatase non-receptor type substrate 1	SHPS1	P78324	140885	SIRPA	Human	RFU	Protein
seq.11355.10	0.377464	0.104395	11355-10	3	SL008435	Eukaryotic translation initiation factor 5A-2	IF5A2	Q9GZV4	56648	EIF5A2	Human	RFU	Protein
seq.3234.23	0.377323	0.104395	3234-23	2	SL010390	Coiled-coil domain-containing protein 80	URB	Q76M96	151887	CCDC80	Human	RFU	Protein
seq.3421.54	-0.377393	0.104395	3421-54	2	SL004635	Tumor necrosis factor ligand superfamily member 8	CD30 Ligand	P32971	944	TNFSF8	Human	RFU	Protein
seq.5762.35	-0.377323	0.104395	5762-35	3	SL009230	Sperm-associated antigen 11B	Sperm-associated antigen 11	Q08648	10407	SPAG11B	Human	RFU	Protein
seq.7870.8	-0.377534	0.104395	7870-8	3	SL006694	Beta-Ala-His dipeptidase	CNDP1	Q96KN2	84735	CNDP1	Human	RFU	Protein
seq.5359.65	-0.377252	0.104417	5359-65	3	SL002702	Serine/threonine-protein kinase pim-1	PIM1	P11309	5292	PIM1	Human	RFU	Protein
seq.11816.84	0.377111	0.104462	11816-84	3	SL007025	Tyrosine-protein kinase JAK2	JAK2	O60674	3717	JAK2	Human	RFU	Protein
seq.25438.288	-0.377111	0.104462	25438-288	3	SL013141	5'-nucleotidase domain-containing protein 1	NT5D1	Q5TFE4	221294	NT5DC1	Human	RFU	Protein
seq.6267.51	0.377041	0.104485	6267-51	3	SL013269	Stathmin-4	STMN4	Q9H169	81551	STMN4	Human	RFU	Protein
seq.20441.35	0.37697	0.104508	20441-35	3	SL022176	DNA-directed RNA polymerases I, II, and III subunit RPABC1	RPAB1	P19388	5434	POLR2E	Human	RFU	Protein
seq.13118.5	0.376547	0.104648	13118-5	3	SL011888	SPARC-related modular calcium-binding protein 1	SMOC1	Q9H4F8	64093	SMOC1	Human	RFU	Protein
seq.13688.2	-0.376617	0.104648	13688-2	3	SL020217	Calcyphosin-like protein	CAPSL	Q8WWF8	133690	CAPSL	Human	RFU	Protein
seq.14048.7	-0.376688	0.104648	14048-7	3	SL004588	Interleukin-1 Receptor accessory protein	IL-1 R AcP	Q9NPH3	3556	IL1RAP	Human	RFU	Protein
seq.23560.154	0.376617	0.104648	23560-154	3	SL023558	Centrosomal protein of 41 kDa	CEP41	Q9BYV8	95681	CEP41	Human	RFU	Protein
seq.3839.60	0.376547	0.104648	3839-60	2	SL011629	AH receptor-interacting protein	AIP	O00170	9049	AIP	Human	RFU	Protein
seq.9834.62	-0.376688	0.104648	9834-62	3	SL007996	Alcohol dehydrogenase 1B	ADH1B	P00325	125	ADH1B	Human	RFU	Protein
seq.11659.31	0.37556	0.104794	11659-31	3	SL011224	Clathrin interactor 1	EPN4	Q14677	9685	CLINT1	Human	RFU	Protein
seq.12747.89	0.375983	0.104794	12747-89	3	SL010231	RNA-binding protein 3	RBM3	P98179	5935	RBM3	Human	RFU	Protein
seq.13103.125	0.375771	0.104794	13103-125	3	SL009328	Chorionic somatomammotropin hormone	CSH	P0DML2|P0DML3	1442|1442	CSH1|CSH2	Human	RFU	Protein
seq.13488.3	0.375842	0.104794	13488-3	3	SL020128	Arfaptin-1	ARFP1	P53367	27236	ARFIP1	Human	RFU	Protein
seq.14237.1	-0.37556	0.104794	14237-1	3	SL000451	Heat shock 70 kDa protein 1A	HSP 70	P0DMV8	3303	HSPA1A	Human	RFU	Protein
seq.16831.7	0.375701	0.104794	16831-7	3	SL019539	Docking protein 1	DOK1	Q99704	1796	DOK1	Human	RFU	Protein
seq.19215.7	-0.375419	0.104794	19215-7	3	SL007570	Protein NDRG1	NDRG1	Q92597	10397	NDRG1	Human	RFU	Protein
seq.19369.17	-0.375489	0.104794	19369-17	3	SL007580	Histone acetyltransferase KAT2A	GCNL2	Q92830	2648	KAT2A	Human	RFU	Protein
seq.21231.3	-0.375771	0.104794	21231-3	3	SL021085	Neuronal acetylcholine receptor subunit alpha-5	ACHA5	P30532	1138	CHRNA5	Human	RFU	Protein
seq.24494.67	0.375419	0.104794	24494-67	3	SL023680	Katanin p60 ATPase-containing subunit A-like 1	KATL1	Q9BW62	84056	KATNAL1	Human	RFU	Protein
seq.24637.3	0.375771	0.104794	24637-3	3	SL023182	Transcription elongation factor A protein-like 5	TCAL5	Q5H9L2	340543	TCEAL5	Human	RFU	Protein
seq.24647.3	0.375489	0.104794	24647-3	3	SL023503	C->U-editing enzyme APOBEC-2	ABEC2	Q9Y235	10930	APOBEC2	Human	RFU	Protein
seq.2700.56	0.375912	0.104794	2700-56	2	SL000049	Vitamin K-dependent protein S	Protein S	P07225	5627	PROS1	Human	RFU	Protein
seq.4332.6	0.376335	0.104794	4332-6	2	SL013488	C-type lectin domain family 1 member B	CLC1B	Q9P126	51266	CLEC1B	Human	RFU	Protein
seq.4889.82	-0.376053	0.104794	4889-82	1	SL009951	Protein Wnt-7a	WNT7A	O00755	7476	WNT7A	Human	RFU	Protein
seq.5807.77	-0.375771	0.104794	5807-77	3	SL007195	CD70 antigen	CD70	P32970	970	CD70	Human	RFU	Protein
seq.7228.2	0.375983	0.104794	7228-2	3	SL018113	Alpha-N-acetylgalactosaminide alpha-2,6-sialyltransferase 6	SIA7F	Q969X2	30815	ST6GALNAC6	Human	RFU	Protein
seq.9541.15	-0.375912	0.104794	9541-15	3	SL019016	Beta-1,3-galactosyltransferase 1	B3GT1	Q9Y5Z6	8708	B3GALT1	Human	RFU	Protein
seq.6374.7	-0.375348	0.10482	6374-7	3	SL012374	Matrix metalloproteinase-20	MMP20	O60882	9313	MMP20	Human	RFU	Protein
seq.8032.23	-0.375278	0.104846	8032-23	3	SL018377	Mitochondrial coiled-coil domain protein 1	MCCD1	P59942	401250	MCCD1	Human	RFU	Protein
seq.12351.25	0.374996	0.105077	12351-25	3	SL004396	Signal transducer and activator of transcription 1-alpha/beta	STAT1	P42224	6772	STAT1	Human	RFU	Protein
seq.20553.2	-0.375066	0.105077	20553-2	3	SL008932	Phosphoinositide-3-kinase-interacting protein 1	P3IP1	Q96FE7	113791	PIK3IP1	Human	RFU	Protein
seq.23152.49	-0.374996	0.105077	23152-49	3	SL022815	BTB/POZ domain-containing adapter for CUL3-mediated RhoA degradation protein 2	BACD2	Q13829	7126	TNFAIP1	Human	RFU	Protein
seq.9753.17	0.374925	0.105104	9753-17	3	SL003645	Ezrin	Ezrin	P15311	7430	EZR	Human	RFU	Protein
seq.23281.29	0.374643	0.105212	23281-29	3	SL023391	ADP-ribosylation factor-like protein 8A	ARL8A	Q96BM9	127829	ARL8A	Human	RFU	Protein
seq.24695.8	-0.374714	0.105212	24695-8	3	SL023616	Pleckstrin homology domain-containing family B member 1	PKHB1	Q9UF11	58473	PLEKHB1	Human	RFU	Protein
seq.24721.17	0.374784	0.105212	24721-17	3	SL023485	Golgi phosphoprotein 3	GOLP3	Q9H4A6	64083	GOLPH3	Human	RFU	Protein
seq.9111.40	-0.374643	0.105212	9111-40	3	SL018838	Junctophilin-4	JPH4	Q96JJ6	84502	JPH4	Human	RFU	Protein
seq.5006.71	0.374432	0.105543	5006-71	1	SL006993	Mitogen-activated protein kinase 13	MK13	O15264	5603	MAPK13	Human	RFU	Protein
seq.19163.26	0.374079	0.105681	19163-26	3	SL011278	Leucine-rich repeat-containing protein 59	LRC59	Q96AG4	55379	LRRC59	Human	RFU	Protein
seq.25463.3	0.374079	0.105681	25463-3	3	SL016416	cAMP-dependent protein kinase type II-beta regulatory subunit	KAP3	P31323	5577	PRKAR2B	Human	RFU	Protein
seq.2849.49	0.374291	0.105681	2849-49	1	SL004768	Allograft inflammatory factor 1	AIF1	P55008	199	AIF1	Human	RFU	Protein
seq.7183.102	-0.374079	0.105681	7183-102	3	SL018132	Angiopoietin-like protein 8	TD26	Q6UXH0	55908	ANGPTL8	Human	RFU	Protein
seq.8899.75	-0.374079	0.105681	8899-75	3	SL018705	UDP-glucuronosyltransferase 1-8	UD18	Q9HAW9	54576	UGT1A8	Human	RFU	Protein
seq.21289.36	0.373938	0.105862	21289-36	3	SL009238	Sperm-associated antigen 7	Sperm-associated antigen 7	O75391	9552	SPAG7	Human	RFU	Protein
seq.18876.77	-0.373669	0.106318	18876-77	3	SL021174	Carbohydrate sulfotransferase 4	CHST4	Q8NCG5	10164	CHST4	Human	RFU	Protein
seq.20243.26	0.373515	0.106528	20243-26	3	SL005670	Profilin-1	Profilin-1	P07737	5216	PFN1	Human	RFU	Protein
seq.12514.16	-0.373233	0.107016	12514-16	3	SL004624	tRNA (guanine-N(7)-)-methyltransferase	METTL1	Q9UBP6	4234	METTL1	Human	RFU	Protein
seq.7208.60	-0.373021	0.107352	7208-60	3	SL018111	Alpha-1,3-mannosyl-glycoprotein 4-beta-N-acetylglucosaminyltransferase C	MGT4C	Q9UBM8	25834	MGAT4C	Human	RFU	Protein
seq.10354.57	0.37281	0.107689	10354-57	3	SL007221	Signal transducer and activator of transcription 3	STAT3	P40763	6774	STAT3	Human	RFU	Protein
seq.10737.96	0.372528	0.107805	10737-96	3	SL005397	Leukocyte elastase inhibitor	Serpin B1	P30740	1992	SERPINB1	Human	RFU	Protein
seq.10852.114	0.372528	0.107805	10852-114	3	SL012987	Heterogeneous nuclear ribonucleoprotein D-like	HNRDL	O14979	9987	HNRNPDL	Human	RFU	Protein
seq.22966.20	0.372598	0.107805	22966-20	3	SL020978	Gamma-aminobutyric acid receptor-associated protein	GBRAP	O95166	11337	GABARAP	Human	RFU	Protein
seq.2705.5	0.372528	0.107805	2705-5	2	SL003197	C-C motif chemokine 25	TECK	O15444	6370	CCL25	Human	RFU	Protein
seq.15627.83	0.371964	0.10792	15627-83	3	SL003721	RAC-alpha serine/threonine-protein kinase	PKB	P31749	207	AKT1	Human	RFU	Protein
seq.18398.1	-0.372246	0.10792	18398-1	3	SL021346	3-oxo-5-beta-steroid 4-dehydrogenase	AK1D1	P51857	6718	AKR1D1	Human	RFU	Protein
seq.19193.18	-0.371964	0.10792	19193-18	3	SL013059	Prefoldin subunit 3	PFD3	P61758	7411	VBP1	Human	RFU	Protein
seq.20540.65	0.372175	0.10792	20540-65	3	SL017416	Semaphorin-4G	SEM4G	Q9NTN9	57715	SEMA4G	Human	RFU	Protein
seq.21234.7	0.371964	0.10792	21234-7	3	SL005743	Ankyrin repeat and SOCS box protein 13	ASB-13	Q8WXK3	79754	ASB13	Human	RFU	Protein
seq.23243.120	0.372034	0.10792	23243-120	3	SL008153	40S ribosomal protein S25	RS25	P62851	6230	RPS25	Human	RFU	Protein
seq.25264.102	0.372316	0.10792	25264-102	3	SL004094	SHIP	SHIP	Q92835	3635	INPP5D	Human	RFU	Protein
seq.3175.51	-0.372175	0.10792	3175-51	5	SL006610	A disintegrin and metalloproteinase with thrombospondin motifs 13	ATS13	Q76LX8	11093	ADAMTS13	Human	RFU	Protein
seq.5754.76	-0.372246	0.10792	5754-76	3	SL012879	Insulin-like peptide INSL6	INSL6	Q9Y581	11172	INSL6	Human	RFU	Protein
seq.8087.250	-0.371893	0.10795	8087-250	3	SL018374	E3 ubiquitin-protein ligase RNF13	RNF13	O43567	11342	RNF13	Human	RFU	Protein
seq.20064.24	0.371681	0.108289	20064-24	3	SL010350	Fibronectin-1 Fragment 2	FN1.2	P02751	2335	FN1	Human	RFU	Protein
seq.13492.44	-0.37154	0.108475	13492-44	3	SL005768	Stress-70 protein, mitochondrial	HSPA9B	P38646	3313	HSPA9	Human	RFU	Protein
seq.12432.23	0.370906	0.10888	12432-23	3	SL010232	Calcyclin-binding protein	CYBP	Q9HB71	27101	CACYBP	Human	RFU	Protein
seq.15634.139	-0.370976	0.10888	15634-139	3	SL012379	Slit homolog 1 protein	SLIT1	O75093	6585	SLIT1	Human	RFU	Protein
seq.17773.26	0.371117	0.10888	17773-26	3	SL013253	Gamma-soluble NSF attachment protein	SNAG	Q99747	8774	NAPG	Human	RFU	Protein
seq.21536.65	-0.370906	0.10888	21536-65	3	SL022498	Complexin-3	CPLX3	Q8WVH0	594855	CPLX3	Human	RFU	Protein
seq.25926.29	-0.370906	0.10888	25926-29	3	SL024264	LIM domain-binding protein 1	LDB1	Q86U70	8861	LDB1	Human	RFU	Protein
seq.5610.32	-0.370906	0.10888	5610-32	3	SL008349	Protein FAM171A1	CJ038	Q5VUB5	221061	FAM171A1	Human	RFU	Protein
seq.8756.41	-0.371047	0.10888	8756-41	3	SL025906	Potassium voltage-gated channel subfamily E regulatory beta subunit 5:N-term, opposite side of membrane	KCE1L:N-term	Q9UJ90	23630	KCNE5	Human	RFU	Protein
seq.9895.77	-0.371117	0.10888	9895-77	3	SL013851	DNA repair endonuclease XPF	XPF	Q92889	2072	ERCC4	Human	RFU	Protein
seq.9550.153	-0.370694	0.109222	9550-153	3	SL026022	Tetratricopeptide repeat protein 17:Tetratricopeptide repeat 2	TTC17:TPR2	Q96AE7	55761	TTC17	Human	RFU	Protein
seq.24050.26	0.370624	0.109254	24050-26	3	SL003724	Glycogen synthase kinase-3 beta	GSK-3 beta	P49841	2932	GSK3B	Human	RFU	Protein
seq.11089.7	-0.370483	0.109442	11089-7	3	SL000459	Immunoglobulin A	IgA	P01876|P01877	3493 3494	IGHA1|IGHA2	Human	RFU	Protein
seq.9226.6	-0.370412	0.109474	9226-6	3	SL017112	Transmembrane and ubiquitin-like domain-containing protein 2	TMUB2	Q71RG4	79089	TMUB2	Human	RFU	Protein
seq.3473.78	-0.37013	0.109974	3473-78	2	SL005224	Thrombopoietin Receptor	Thrombopoietin Receptor	P40238	4352	MPL	Human	RFU	Protein
seq.17396.23	-0.369919	0.110319	17396-23	3	SL008013	Alcohol dehydrogenase 1A	ADH1A	P07327	124	ADH1A	Human	RFU	Protein
seq.10070.22	0.369072	0.110541	10070-22	3	SL016406	1-phosphatidylinositol 4,5-bisphosphate phosphodiesterase gamma-2	PLCG2	P16885	5336	PLCG2	Human	RFU	Protein
seq.10663.42	-0.369425	0.110541	10663-42	3	SL018014	Insulin-induced gene 1 protein	INSI1	O15503	3638	INSIG1	Human	RFU	Protein
seq.11155.16	-0.368931	0.110541	11155-16	3	SL019315	Collagen alpha-5(VI) chain	CO6A5	A8TX70	256076	COL6A5	Human	RFU	Protein
seq.12556.7	-0.368931	0.110541	12556-7	3	SL006252	Ubiquitin-conjugating enzyme E2 C	UBE2C	O00762	11065	UBE2C	Human	RFU	Protein
seq.14246.50	0.369425	0.110541	14246-50	3	SL016379	Docking protein 2	DOK2	O60496	9046	DOK2	Human	RFU	Protein
seq.17455.42	-0.369072	0.110541	17455-42	3	SL009337	Folate receptor alpha	FOLR1	P15328	2348	FOLR1	Human	RFU	Protein
seq.21967.20	0.369637	0.110541	21967-20	3	SL019336	Corticosteroid 11-beta-dehydrogenase isozyme 1	DHI1	P28845	3290	HSD11B1	Human	RFU	Protein
seq.22085.86	-0.369072	0.110541	22085-86	3	SL004776	Polycomb complex protein BMI-1	BMI-1	P35226	100532731	BMI1	Human	RFU	Protein
seq.22946.55	-0.368931	0.110541	22946-55	3	SL004593	Alpha-1-syntrophin	Alpha-1-syntrophin	Q13424	6640	SNTA1	Human	RFU	Protein
seq.23363.41	0.369707	0.110541	23363-41	3	SL011153	Poly(rC)-binding protein 2	PCBP2	Q15366	5094	PCBP2	Human	RFU	Protein
seq.3329.14	0.369213	0.110541	3329-14	2	SL004515	Peptidoglycan recognition protein 1	PGRP-S	O75594	8993	PGLYRP1	Human	RFU	Protein
seq.3347.9	0.369425	0.110541	3347-9	2	SL002792	beta-adrenergic receptor kinase 1	BARK1	P25098	156	GRK2	Human	RFU	Protein
seq.4479.14	-0.369637	0.110541	4479-14	2	SL000308	Plasma protease C1 inhibitor	C1-Esterase Inhibitor	P05155	710	SERPING1	Human	RFU	Protein
seq.6352.8	-0.369355	0.110541	6352-8	3	SL017432	Insulin receptor-related protein	INSRR	P14616	3645	INSRR	Human	RFU	Protein
seq.6507.16	-0.369213	0.110541	6507-16	3	SL006401	Neural cell adhesion molecule 2	NCAM2	O15394	4685	NCAM2	Human	RFU	Protein
seq.9547.29	-0.369425	0.110541	9547-29	3	SL012763	EMI domain-containing protein 1	EMID1	Q96A84	129080	EMID1	Human	RFU	Protein
seq.17778.19	0.368861	0.110575	17778-19	3	SL016450	Ras-related protein Rab-32	RAB32	Q13637	10981	RAB32	Human	RFU	Protein
seq.23584.2	0.36879	0.11061	23584-2	3	SL023535	Nucleotide triphosphate diphosphatase NUDT15	NUD15	Q9NV35	55270	NUDT15	Human	RFU	Protein
seq.16043.30	0.368579	0.110784	16043-30	3	SL025982	SHC-transforming protein 1:Phosphotyrosine Interaction Domain	SHC1:PID	P29353	6464	SHC1	Human	RFU	Protein
seq.17757.86	0.368649	0.110784	17757-86	3	SL006798	Calcium-binding protein 39	CAB39	Q9Y376	51719	CAB39	Human	RFU	Protein
seq.18870.1	-0.368438	0.110784	18870-1	3	SL007084	T-cell surface glycoprotein CD3 epsilon chain	CD3E	P07766	916	CD3E	Human	RFU	Protein
seq.23298.148	0.368438	0.110784	23298-148	3	SL023180	Acyl-coenzyme A thioesterase THEM4	THEM4	Q5T1C6	117145	THEM4	Human	RFU	Protein
seq.4971.1	-0.368438	0.110784	4971-1	1	SL008380	Cathepsin Z	CATZ	Q9UBR2	1522	CTSZ	Human	RFU	Protein
seq.21958.4	0.368297	0.110976	21958-4	3	SL023246	Active breakpoint cluster region-related protein	ABR	Q12979	29	ABR	Human	RFU	Protein
seq.13678.169	0.368015	0.111361	13678-169	3	SL003327	Complement factor D	Factor D	P00746	1675	CFD	Human	RFU	Protein
seq.19144.9	0.368015	0.111361	19144-9	3	SL014722	Transcription factor 4	ITF2	P15884	6925	TCF4	Human	RFU	Protein
seq.23536.14	-0.367944	0.111396	23536-14	3	SL023781	Uncharacterized protein C19orf84	CS084	I3L1E1	147646	None	Human	RFU	Protein
seq.11615.16	0.367733	0.111625	11615-16	3	SL016537	Dual adapter for phosphotyrosine and 3-phosphotyrosine and 3-phosphoinositide	DAPP1	Q9UN19	27071	DAPP1	Human	RFU	Protein
seq.18414.26	-0.367733	0.111625	18414-26	3	SL021357	ADP-ribosylation factor-like protein 5A	ARL5A	Q9Y689	26225	ARL5A	Human	RFU	Protein
seq.6232.54	-0.367592	0.111818	6232-54	3	SL004131	T-lymphocyte activation antigen CD86	B7-2	P42081	942	CD86	Human	RFU	Protein
seq.22793.110	0.367521	0.111854	22793-110	3	SL022893	Transcription initiation factor IIA subunit 2	T2AG	P52657	2958	GTF2A2	Human	RFU	Protein
seq.5825.49	-0.36738	0.112048	5825-49	3	SL000458	Interferon gamma receptor 1	IFN-g R1	P15260	3459	IFNGR1	Human	RFU	Protein
seq.18864.7	0.367169	0.112316	18864-7	3	SL006480	Trypsin-3	TRY3	P35030	5646	PRSS3	Human	RFU	Protein
seq.21526.88	-0.367098	0.112316	21526-88	3	SL009242	Izumo sperm-egg fusion protein 1	sperm-egg fusion protein 1	Q8IYV9	284359	IZUMO1	Human	RFU	Protein
seq.21661.82	-0.367098	0.112316	21661-82	3	SL012674	Dentin matrix protein 4	DMP4	Q8IXL6	56975	FAM20C	Human	RFU	Protein
seq.11538.216	-0.366887	0.112342	11538-216	3	SL019512	Malonyl-CoA decarboxylase, mitochondrial	DCMC	O95822	23417	MLYCD	Human	RFU	Protein
seq.12341.8	0.366816	0.112342	12341-8	3	SL007465	Dual specificity protein phosphatase 6	DUS6	Q16828	1848	DUSP6	Human	RFU	Protein
seq.19365.11	0.366816	0.112342	19365-11	3	SL013348	Branched-chain-amino-acid aminotransferase, mitochondrial	BCAT2	O15382	587	BCAT2	Human	RFU	Protein
seq.3029.52	-0.366887	0.112342	3029-52	2	SL005157	CD209 antigen	DC-SIGN	Q9NNX6	30835	CD209	Human	RFU	Protein
seq.9178.30	-0.366816	0.112342	9178-30	3	SL004297	Neuregulin-1	NEUREGULIN-1	Q02297	3084	NRG1	Human	RFU	Protein
seq.9627.15	0.366604	0.112695	9627-15	3	SL012611	Vitrin	VITRN	Q6UXI7	5212	VIT	Human	RFU	Protein
seq.14052.26	-0.366393	0.11305	14052-26	3	SL009417	Protein unc-13 homolog A	UN13A	Q9UPW8	23025	UNC13A	Human	RFU	Protein
seq.15545.13	0.366252	0.113246	15545-13	3	SL004720	Calcineurin subunit B type 1	Calcineurin B a	P63098	5534	PPP3R1	Human	RFU	Protein
seq.25424.234	-0.366181	0.113284	25424-234	3	SL018437	Synaptotagmin-12	SYT12	Q8IV01	91683	SYT12	Human	RFU	Protein
seq.22834.21	0.36604	0.113359	22834-21	3	SL022847	Probable palmitoyltransferase ZDHHC4	ZDHC4	Q9NPG8	55146	ZDHHC4	Human	RFU	Protein
seq.4184.43	-0.36604	0.113359	4184-43	3	SL008378	Eukaryotic translation initiation factor 4E-binding protein 2	4EBP2	Q13542	1979	EIF4EBP2	Human	RFU	Protein
seq.14294.61	0.365899	0.113391	14294-61	3	SL013880	Methyl-CpG-binding domain protein 1	MBD1	Q9UIS9	4152	MBD1	Human	RFU	Protein
seq.20221.26	0.365758	0.113391	20221-26	3	SL011403	cAMP-specific 3',5'-cyclic phosphodiesterase 4C	PDE4C	Q08493	5143	PDE4C	Human	RFU	Protein
seq.20241.9	0.365758	0.113391	20241-9	3	SL006956	Synaptosomal-associated protein 23	SNP23	O00161	8773	SNAP23	Human	RFU	Protein
seq.5275.28	0.36597	0.113391	5275-28	2	SL014488	Proto-oncogene vav	VAV	P15498	7409	VAV1	Human	RFU	Protein
seq.9297.12	-0.365829	0.113391	9297-12	3	SL012644	UDP-GlcNAc:betaGal beta-1,3-N-acetylglucosaminyltransferase 8	B3GN8	Q7Z7M8	374907	B3GNT8	Human	RFU	Protein
seq.12597.68	0.365406	0.113422	12597-68	3	SL019171	Autophagy protein 5	Autophagy protein 5	Q9H1Y0	9474	ATG5	Human	RFU	Protein
seq.13387.55	-0.365617	0.113422	13387-55	3	SL015293	ETS homologous factor	EHF	Q9NZC4	26298	EHF	Human	RFU	Protein
seq.13719.19	0.365476	0.113422	13719-19	3	SL020219	Serine/threonine-protein kinase PAK 4	PAK4	O96013	10298	PAK4	Human	RFU	Protein
seq.21691.27	-0.365547	0.113422	21691-27	3	SL022658	Leucine-rich repeat and fibronectin type-III domain-containing protein 3	LRFN3	Q9BTN0	79414	LRFN3	Human	RFU	Protein
seq.21926.24	0.365335	0.113422	21926-24	3	SL022736	UB2D1/PolyUbiquitin K48	UB2D1/ PolyUbiquitin K48	P51668|P0CG47	7321|7314	UBE2D1|UBB	Human	RFU	Protein
seq.22123.15	-0.365335	0.113422	22123-15	3	SL007371	Homeobox protein DLX-2	DLX2	Q07687	1746	DLX2	Human	RFU	Protein
seq.25249.33	0.365265	0.113422	25249-33	3	SL023375	Pyruvate dehydrogenase E1 component subunit alpha, testis-specific form, mitochondrial	ODPAT	P29803	5161	PDHA2	Human	RFU	Protein
seq.4867.15	0.365265	0.113422	4867-15	2	SL003310	Vascular endothelial growth factor A, isoform 121	VEGF121	P15692	7422	VEGFA	Human	RFU	Protein
seq.6225.3	-0.365547	0.113422	6225-3	3	SL003260	Prostasin	Prostasin	Q16651	5652	PRSS8	Human	RFU	Protein
seq.12016.60	0.365194	0.113462	12016-60	3	SL013756	E3 ubiquitin-protein ligase CBL	CBL	P22681	867	CBL	Human	RFU	Protein
seq.11510.31	0.365053	0.113541	11510-31	3	SL005699	Apolipoprotein L1	Apo L1	O14791	8542	APOL1	Human	RFU	Protein
seq.20443.37	-0.365053	0.113541	20443-37	3	SL022254	CST complex subunit TEN1	TEN1L	Q86WV5	100134934	TEN1	Human	RFU	Protein
seq.6247.9	-0.364912	0.113739	6247-9	3	SL008942	Signal-regulatory protein beta-1	SIRB1	O00241	10326	SIRPB1	Human	RFU	Protein
seq.12956.40	0.364701	0.11374	12956-40	3	SL019438	KIF1-binding protein	KBP	Q96EK5	26128	KIFBP	Human	RFU	Protein
seq.15431.31	-0.364701	0.11374	15431-31	3	SL000531	Ornithine carbamoyltransferase, mitochondrial	OTCase	P00480	5009	OTC	Human	RFU	Protein
seq.15452.5	-0.364701	0.11374	15452-5	3	SL000246	5'-Nucleotidase	5'-Nucleotidase	P21589	4907	NT5E	Human	RFU	Protein
seq.20128.1	-0.364842	0.11374	20128-1	3	SL006051	cAMP response element-binding protein	CREB1	P16220	1385	CREB1	Human	RFU	Protein
seq.15504.39	-0.36463	0.11378	15504-39	3	SL004299	Baculoviral IAP repeat-containing protein 7 Isoform beta	Livin B	Q96CA5	79444	BIRC7	Human	RFU	Protein
seq.12557.18	-0.364277	0.11422	12557-18	3	SL019782	RNA-binding protein Nova-1	NOVA1	P51513	4857	NOVA1	Human	RFU	Protein
seq.18255.6	-0.364348	0.11422	18255-6	3	SL008326	NADH-cytochrome b5 reductase 1	NB5R1	Q9UHQ9	51706	CYB5R1	Human	RFU	Protein
seq.9416.77	0.364277	0.11422	9416-77	3	SL008646	Carboxypeptidase M	CBPM	P14384	1368	CPM	Human	RFU	Protein
seq.21241.1	0.364136	0.11442	21241-1	3	SL011277	N-acetyltransferase 6	NAT6	Q93015	24142	NAA80	Human	RFU	Protein
seq.2834.54	0.364066	0.114461	2834-54	1	SL003915	Kallikrein-8	kallikrein 8	O60259	11202	KLK8	Human	RFU	Protein
seq.5801.72	-0.363713	0.115142	5801-72	3	SL000305	beta-nerve growth factor	b-NGF	P01138	4803	NGF	Human	RFU	Protein
seq.21885.196	0.363431	0.115665	21885-196	3	SL014770	Nucleolysin TIA-1 isoform p40	TIA1	P31483	7072	TIA1	Human	RFU	Protein
seq.21698.11	-0.36329	0.115748	21698-11	3	SL022706	Integrin a11b1	Integrin a11b1	Q9UKX5|P05556	22801|3688	ITGA11|ITGB1	Human	RFU	Protein
seq.24445.38	0.36329	0.115748	24445-38	3	SL019867	Actin filament-associated protein 1-like 2	AF1L2	Q8N4X5	84632	AFAP1L2	Human	RFU	Protein
seq.5007.1	0.363008	0.116274	5007-1	1	SL006920	Mitogen-activated protein kinase 14	MAPK14	Q16539	1432	MAPK14	Human	RFU	Protein
seq.9759.13	-0.362938	0.116315	9759-13	3	SL004828	Indoleamine 2,3-dioxygenase 1	INDO	P14902	3620	IDO1	Human	RFU	Protein
seq.6531.29	-0.362867	0.116357	6531-29	3	SL015128	Protein FAM162A	F162A	Q96A26	26355	FAM162A	Human	RFU	Protein
seq.12895.28	-0.362797	0.116399	12895-28	3	SL019952	Diacylglycerol kinase beta	DGKB	Q9Y6T7	1607	DGKB	Human	RFU	Protein
seq.11158.40	-0.362656	0.116603	11158-40	3	SL019326	Bicaudal D-related protein 1	BICR1	Q6ZP65	92558	BICDL1	Human	RFU	Protein
seq.24425.8	0.362585	0.116645	24425-8	3	SL012446	Methionyl-tRNA synthetase, cytoplasmic	SYMC	P56192	4141	MARS1	Human	RFU	Protein
seq.4498.62	0.362444	0.116849	4498-62	2	SL003764	Neural cell adhesion molecule 1, 120 kDa isoform	NCAM-120	P13591	4684	NCAM1	Human	RFU	Protein
seq.15470.11	-0.362303	0.116934	15470-11	3	SL005383	Beta-hexosaminidase subunit beta	Hexosaminidase B	P07686	3074	HEXB	Human	RFU	Protein
seq.6921.24	-0.362303	0.116934	6921-24	3	SL014628	Beta-1,4-galactosyltransferase 3	B4GT3	O60512	8703	B4GALT3	Human	RFU	Protein
seq.13588.11	-0.362162	0.117019	13588-11	3	SL020193	Annexin A9	ANXA9	O76027	8416	ANXA9	Human	RFU	Protein
seq.3000.66	0.362162	0.117019	3000-66	1	SL004516	Mannose-binding protein C	MBL	P11226	4153	MBL2	Human	RFU	Protein
seq.19177.7	0.361739	0.117396	19177-7	3	SL011252	MOB kinase activator 1B	MOL1A	Q7L9L4	92597	MOB1B	Human	RFU	Protein
seq.21184.1	-0.36188	0.117396	21184-1	3	SL021965	Biogenesis of lysosome-related organelles complex 1 subunit 2	BL1S2	Q6QNY1	282991	BLOC1S2	Human	RFU	Protein
seq.23394.125	-0.361809	0.117396	23394-125	3	SL023440	Growth arrest-specific protein 2	GAS2	O43903	2620	GAS2	Human	RFU	Protein
seq.24432.3	0.36188	0.117396	24432-3	3	SL023546	GRIP1-associated protein 1	GRAP1	Q4V328	56850	GRIPAP1	Human	RFU	Protein
seq.3038.9	0.361739	0.117396	3038-9	2	SL003326	C-X-C motif chemokine 11	I-TAC	O14625	6373	CXCL11	Human	RFU	Protein
seq.18383.9	0.361668	0.117439	18383-9	3	SL008165	Peptidyl-prolyl cis-trans isomerase FKBP3	FKBP3	Q00688	2287	FKBP3	Human	RFU	Protein
seq.15565.102	-0.361457	0.117689	15565-102	3	SL000327	Mucin-16	CA125	Q8WXI7	94025	MUC16	Human	RFU	Protein
seq.18226.148	0.361457	0.117689	18226-148	3	SL005676	Cytochrome c oxidase subunit 5A, mitochondrial	COX5A	P20674	9377	COX5A	Human	RFU	Protein
seq.24694.158	0.361316	0.117896	24694-158	3	SL008393	Ezrin-radixin-moesin-binding phosphoprotein 50	NHERF	O14745	9368	SLC9A3R1	Human	RFU	Protein
seq.21437.77	0.361104	0.118266	21437-77	3	SL013745	Methylated-DNA--protein-cysteine methyltransferase	MGMT	P16455	4255	MGMT	Human	RFU	Protein
seq.10827.67	-0.360963	0.118473	10827-67	3	SL018590	Leucine-rich repeat and immunoglobulin-like domain-containing nogo receptor-interacting protein 3	LIGO3	P0C6S8	645191	LINGO3	Human	RFU	Protein
seq.12563.2	0.36047	0.118903	12563-2	3	SL019770	Tumor necrosis factor alpha-induced protein 8	TFIP8	O95379	25816	TNFAIP8	Human	RFU	Protein
seq.13745.10	-0.36047	0.118903	13745-10	3	SL025962	Polycystin-2:Cytoplasmic domain 4	PKD2:CD 4	Q13563	5311	PKD2	Human	RFU	Protein
seq.14023.84	0.36054	0.118903	14023-84	3	SL004660	Bone sialoprotein 2	BSP	P21815	3381	IBSP	Human	RFU	Protein
seq.16756.30	-0.36054	0.118903	16756-30	3	SL007504	Growth/differentiation factor 7	GDF7	Q7Z4P5	151449	GDF7	Human	RFU	Protein
seq.17427.26	-0.36047	0.118903	17427-26	3	SL018773	Neuroligin-3	NLGN3	Q9NZ94	54413	NLGN3	Human	RFU	Protein
seq.17854.33	0.360681	0.118903	17854-33	3	SL020920	N-alpha-acetyltransferase 10	NAA10	P41227	8260	NAA10	Human	RFU	Protein
seq.14083.25	0.360117	0.119486	14083-25	3	SL020314	Selenide, water dikinase 1	SPS1	P49903	22929	SEPHS1	Human	RFU	Protein
seq.24959.20	0.360117	0.119486	24959-20	3	SL020262	Cytochrome b5 reductase 4	NB5R4	Q7L1T6	51167	CYB5R4	Human	RFU	Protein
seq.24698.12	0.360047	0.119531	24698-12	3	SL023310	Pre-mRNA-splicing factor 18	PRP18	Q99633	8559	PRPF18	Human	RFU	Protein
seq.20437.9	-0.359976	0.119576	20437-9	3	SL022013	Axonemal dynein light intermediate polypeptide 1	IDLC	O14645	7802	DNALI1	Human	RFU	Protein
seq.10848.137	-0.358777	0.120238	10848-137	3	SL018632	Butyrophilin-like protein 3	BTNL3	Q6UXE8	10917	BTNL3	Human	RFU	Protein
seq.15412.40	-0.359271	0.120238	15412-40	3	SL003731	Baculoviral IAP repeat-containing protein 7	KIAP	Q96CA5	79444	BIRC7	Human	RFU	Protein
seq.15614.168	-0.35913	0.120238	15614-168	3	SL012686	Leukocyte immunoglobulin-like receptor subfamily A member 2	LIRA2	Q8N149	11027	LILRA2	Human	RFU	Protein
seq.18286.3	0.3592	0.120238	18286-3	3	SL014667	ZW10 interactor	ZWINT	O95229	11130	ZWINT	Human	RFU	Protein
seq.19212.4	-0.359412	0.120238	19212-4	3	SL007745	Deleted in malignant brain tumors 1 protein	DMBT1	Q9UGM3	1755	DMBT1	Human	RFU	Protein
seq.23312.16	0.359271	0.120238	23312-16	3	SL023177	Rab-like protein 3	RABL3	Q5HYI8	285282	RABL3	Human	RFU	Protein
seq.24655.23	0.35913	0.120238	24655-23	3	SL023307	RILP-like protein 2	RIPL2	Q969X0	196383	RILPL2	Human	RFU	Protein
seq.2692.74	-0.358777	0.120238	2692-74	2	SL002528	Phospholipase A2, membrane associated	NPS-PLA2	P14555	5320	PLA2G2A	Human	RFU	Protein
seq.3360.50	-0.358777	0.120238	3360-50	4	SL003726	Serine/threonine-protein kinase Chk2	Chk2	O96017	11200	CHEK2	Human	RFU	Protein
seq.3494.71	-0.359412	0.120238	3494-71	3	SL004335	Fibroblast growth factor 17	FGF-17	O60258	8822	FGF17	Human	RFU	Protein
seq.4127.75	-0.359624	0.120238	4127-75	1	SL000322	Complement component C6	C6	P13671	729	C6	Human	RFU	Protein
seq.4337.49	0.359341	0.120238	4337-49	2	SL000051	C-reactive protein	CRP	P02741	1401	CRP	Human	RFU	Protein
seq.5680.54	-0.358848	0.120238	5680-54	3	SL012845	Odorant-binding protein 2b	OBP2B	Q9NPH6	29989	OBP2B	Human	RFU	Protein
seq.5736.1	-0.35913	0.120238	5736-1	3	SL006573	Trem-like transcript 2 protein	TRML2	Q5T2D2	79865	TREML2	Human	RFU	Protein
seq.6086.15	0.359412	0.120238	6086-15	3	SL012616	Chordin-like protein 2	CRDL2	Q6WN34	25884	CHRDL2	Human	RFU	Protein
seq.9168.31	0.358777	0.120238	9168-31	3	SL003170	C-C motif chemokine 26	Eotaxin-3	Q9Y258	10344	CCL26	Human	RFU	Protein
seq.9343.16	-0.358989	0.120238	9343-16	3	SL003306	Interleukin-2 receptor subunit beta	IL-2 sRb	P14784	3560	IL2RB	Human	RFU	Protein
seq.9738.7	0.358777	0.120238	9738-7	3	SL017982	FAS-associated factor 2	FAF2	Q96CS3	23197	FAF2	Human	RFU	Protein
seq.5089.11	-0.358707	0.120285	5089-11	3	SL005189	Interleukin-7 receptor subunit alpha	IL-7 Ra	P16871	3575	IL7R	Human	RFU	Protein
seq.11709.29	-0.358566	0.120498	11709-29	3	SL015112	Carnitine O-palmitoyltransferase 1, muscle isoform	CPT1B	Q92523	1375	CPT1B	Human	RFU	Protein
seq.11194.6	-0.358495	0.120545	11194-6	3	SL007783	Signaling threshold-regulating transmembrane adapter 1	SIT1	Q9Y3P8	27240	SIT1	Human	RFU	Protein
seq.4131.72	0.358425	0.120592	4131-72	2	SL000426	Fibronectin	Fibronectin	P02751	2335	FN1	Human	RFU	Protein
seq.8318.13	-0.358284	0.120805	8318-13	3	SL007508	Sprouty-related, EVH1 domain-containing protein 1	SPRE1	Q7Z699	161742	SPRED1	Human	RFU	Protein
seq.14175.78	-0.358213	0.120852	14175-78	3	SL019907	SCP2 sterol-binding domain-containing protein 1	SCP2D	Q9UJQ7	140856	SCP2D1	Human	RFU	Protein
seq.3872.2	0.358002	0.121232	3872-2	1	SL005679	Translationally-controlled tumor protein	TCTP	P13693	7178	TPT1	Human	RFU	Protein
seq.5352.11	-0.35779	0.121612	5352-11	3	SL004145	Tumor necrosis factor receptor superfamily member 14	HVEM	Q92956	8764	TNFRSF14	Human	RFU	Protein
seq.12709.63	0.357297	0.122186	12709-63	3	SL008266	Histone H1x	H1X	Q92522	8971	H1-10	Human	RFU	Protein
seq.15329.167	0.357438	0.122186	15329-167	3	SL015356	Ragulator complex protein LAMTOR2	MAPIP	Q9Y2Q5	28956	LAMTOR2	Human	RFU	Protein
seq.20383.31	0.357297	0.122186	20383-31	3	SL022201	Probable RNA-binding protein 18	RBM18	Q96H35	92400	RBM18	Human	RFU	Protein
seq.21380.77	0.357367	0.122186	21380-77	3	SL022195	Queuine tRNA-ribosyltransferase	TGT	Q9BXR0	81890	QTRT1	Human	RFU	Protein
seq.9116.28	-0.357367	0.122186	9116-28	3	SL025879	HEPACAM family member 2:Isoform 1, Cytoplasmic domain	HECA2:CD	A8MVW5	253012	HEPACAM2	Human	RFU	Protein
seq.24952.28	0.357226	0.122235	24952-28	3	SL013242	Far upstream element-binding protein 3	FUBP3	Q96I24	8939	FUBP3	Human	RFU	Protein
seq.17447.52	-0.357014	0.122618	17447-52	3	SL008544	Secreted frizzled-related protein 4	SFRP4	Q6FHJ7	6424	SFRP4	Human	RFU	Protein
seq.20390.4	-0.356944	0.122667	20390-4	3	SL021912	High mobility group nucleosome-binding domain-containing protein 3	HMGN3	Q15651	9324	HMGN3	Human	RFU	Protein
seq.16823.75	0.356591	0.122725	16823-75	3	SL007053	Apolipoprotein L3	APOL3	O95236	80833	APOL3	Human	RFU	Protein
seq.19236.24	0.356521	0.122725	19236-24	3	SL013049	Activated RNA polymerase II transcriptional coactivator p15	TCP4	P53999	10923	SUB1	Human	RFU	Protein
seq.20972.37	0.356591	0.122725	20972-37	3	SL022151	Cleavage and polyadenylation specificity factor subunit 5	CPSF5	O43809	11051	NUDT21	Human	RFU	Protein
seq.23680.1	0.356521	0.122725	23680-1	3	SL005028	MCP-1 Induced Protein	MCPIP	Q5D1E8	80149	ZC3H12A	Human	RFU	Protein
seq.25275.30	0.356521	0.122725	25275-30	3	SL007298	Histone deacetylase 4	HDAC4	P56524	9759	HDAC4	Human	RFU	Protein
seq.5026.66	0.356521	0.122725	5026-66	1	SL008059	40S ribosomal protein S3	RS3	P23396	6188	RPS3	Human	RFU	Protein
seq.5691.2	0.356662	0.122725	5691-2	3	SL008669	Cysteine-rich secretory protein LCCL domain-containing 2	CRLD2	Q9H0B8	83716	CRISPLD2	Human	RFU	Protein
seq.7826.1	-0.356591	0.122725	7826-1	3	SL018272	Serine/threonine-protein kinase DCLK3	DCLK3	Q9C098	85443	DCLK3	Human	RFU	Protein
seq.10082.251	-0.356309	0.122874	10082-251	3	SL019251	Neurofilament light polypeptide	NFL	P07196	4747	NEFL	Human	RFU	Protein
seq.17436.193	0.356309	0.122874	17436-193	3	SL010497	Casein kinase I isoform gamma-2	CSNK1G2	P78368	1455	CSNK1G2	Human	RFU	Protein
seq.19153.53	-0.356309	0.122874	19153-53	3	SL006309	Metallophosphoesterase MPPED2	MPPD2	Q15777	744	MPPED2	Human	RFU	Protein
seq.6904.14	-0.356239	0.122923	6904-14	3	SL018013	Leucine-rich repeat transmembrane neuronal protein 2	LRRT2	O43300	26045	LRRTM2	Human	RFU	Protein
seq.15633.6	0.356098	0.123141	15633-6	3	SL000566	Retinol-binding protein 4	RBP	P02753	5950	RBP4	Human	RFU	Protein
seq.4960.72	0.355957	0.123359	4960-72	1	SL004208	Annexin A1	annexin I	P04083	301	ANXA1	Human	RFU	Protein
seq.23164.8	-0.355886	0.123409	23164-8	3	SL022560	Mitochondrial pyruvate carrier 1	MPC1	Q9Y5U8	51660	MPC1	Human	RFU	Protein
seq.12446.49	-0.355393	0.123631	12446-49	3	SL005253	Glutathione S-transferase A1	GST A1-1	P08263	2938	GSTA1	Human	RFU	Protein
seq.12478.15	0.355604	0.123631	12478-15	3	SL008862	60S ribosomal protein L30	RL30	P62888	6156	RPL30	Human	RFU	Protein
seq.21662.121	-0.355252	0.123631	21662-121	3	SL013570	Dual specificity tyrosine-phosphorylation-regulated kinase 3	DYRK3	O43781	8444	DYRK3	Human	RFU	Protein
seq.23403.64	0.355463	0.123631	23403-64	3	SL023298	Cdc42 effector protein 4	BORG4	Q9H3Q1	23580	CDC42EP4	Human	RFU	Protein
seq.25043.74	0.355463	0.123631	25043-74	3	SL007297	Succinyl-CoA:3-ketoacid-coenzyme A transferase 1, mitochondrial	SCOT	P55809	5019	OXCT1	Human	RFU	Protein
seq.3825.18	0.355604	0.123631	3825-18	2	SL010502	Mitogen-activated protein kinase 8	MK08	P45983	5599	MAPK8	Human	RFU	Protein
seq.5015.15	-0.355322	0.123631	5015-15	1	SL003440	Platelet-activating factor acetylhydrolase	PAFAH	Q13093	7941	PLA2G7	Human	RFU	Protein
seq.5723.4	0.355534	0.123631	5723-4	3	SL007263	Insulin-like 3	INSL3	P51460	3640	INSL3	Human	RFU	Protein
seq.5915.58	-0.355675	0.123631	5915-58	3	SL012148	Peroxisomal targeting signal 1 receptor	PEX5	P50542	5830	PEX5	Human	RFU	Protein
seq.6929.10	-0.355252	0.123631	6929-10	3	SL017960	Sia-alpha-2,3-Gal-beta-1,4-GlcNAc-R:alpha 2,8-sialyltransferase	SIA8C	O43173	51046	ST8SIA3	Human	RFU	Protein
seq.9065.28	0.355322	0.123631	9065-28	3	SL007220	Alpha-taxilin	TXLNA	P40222	200081	TXLNA	Human	RFU	Protein
seq.10030.8	-0.354899	0.123656	10030-8	3	SL006373	Adenine DNA glycosylase	MutY homolog	Q9UIF7	4595	MUTYH	Human	RFU	Protein
seq.10364.6	0.354899	0.123656	10364-6	3	SL004101	Mothers against decapentaplegic homolog 2	SMAD2	Q15796	4087	SMAD2	Human	RFU	Protein
seq.21167.33	-0.355181	0.123656	21167-33	3	SL022192	Phosphatidylglycerophosphatase and protein-tyrosine phosphatase 1	PTPM1	Q8WUK0	114971	PTPMT1	Human	RFU	Protein
seq.6103.70	-0.35497	0.123656	6103-70	3	SL012789	Fc receptor-like protein 5	FCRL5	Q96RD9	83416	FCRL5	Human	RFU	Protein
seq.6377.54	0.35504	0.123656	6377-54	3	SL017438	Lysozyme-like protein 2	LYZL2	Q7Z4W2	119180	LYZL2	Human	RFU	Protein
seq.9232.1	-0.35504	0.123656	9232-1	3	SL008763	Roundabout homolog 4	ROBO4	Q8WZ75	54538	ROBO4	Human	RFU	Protein
seq.9870.17	0.35497	0.123656	9870-17	3	SL011183	Tryptophan--tRNA ligase, cytoplasmic	SYWC	P23381	7453	WARS1	Human	RFU	Protein
seq.15465.79	0.354123	0.123772	15465-79	3	SL012684	Protein canopy homolog 4	CNPY4	Q8N129	245812	CNPY4	Human	RFU	Protein
seq.16755.195	-0.354335	0.123772	16755-195	3	SL004675	Growth/differentiation factor 3	GDF-3	Q9NR23	9573	GDF3	Human	RFU	Protein
seq.17512.2	0.354123	0.123772	17512-2	3	SL007402	N-myc-interactor	NMI	Q13287	9111	NMI	Human	RFU	Protein
seq.19371.18	0.354123	0.123772	19371-18	3	SL011230	Microtubule-associated protein RP/EB family member 1	MARE1	Q15691	22919	MAPRE1	Human	RFU	Protein
seq.23396.21	0.354617	0.123772	23396-21	3	SL016468	Twinfilin-2	TWF2	Q6IBS0	11344	TWF2	Human	RFU	Protein
seq.23578.6	-0.354123	0.123772	23578-6	3	SL023242	Small integral membrane protein 3	SMIM3	Q9BZL3	85027	SMIM3	Human	RFU	Protein
seq.23648.36	-0.354194	0.123772	23648-36	3	SL023194	Protein DDI1 homolog 1	DDI1	Q8WTU0	414301	DDI1	Human	RFU	Protein
seq.2665.26	-0.354758	0.123772	2665-26	2	SL004672	Tumor necrosis factor receptor superfamily member 17	BCMA	Q02223	608	TNFRSF17	Human	RFU	Protein
seq.3050.7	0.354335	0.123772	3050-7	2	SL000017	von Willebrand factor	vWF	P04275	7450	VWF	Human	RFU	Protein
seq.3518.54	-0.354335	0.123772	3518-54	2	SL004015	Carboxypeptidase B2	TAFI	Q96IY4	1361	CPB2	Human	RFU	Protein
seq.5098.79	-0.354476	0.123772	5098-79	3	SL014209	Killer cell lectin-like receptor subfamily F member 1	KLRF1	Q9NZS2	51348	KLRF1	Human	RFU	Protein
seq.6284.7	0.354264	0.123772	6284-7	3	SL012605	ALK and LTK ligand 2	F150B	Q6UX46	285016	ALKAL2	Human	RFU	Protein
seq.7935.26	-0.354688	0.123772	7935-26	3	SL018309	Glycosyltransferase-like protein LARGE1	LARGE	O95461	9215	LARGE1	Human	RFU	Protein
seq.9035.2	-0.354123	0.123772	9035-2	3	SL013792	MAX-interacting protein 1	MXI1	P50539	4601	MXI1	Human	RFU	Protein
seq.9886.28	0.354335	0.123772	9886-28	3	SL013824	DNA repair protein XRCC4	XRCC4	Q13426	7518	XRCC4	Human	RFU	Protein
seq.9319.59	-0.354053	0.123825	9319-59	3	SL007510	Transmembrane emp24 domain-containing protein 4	TMED4	Q7Z7H5	222068	TMED4	Human	RFU	Protein
seq.24693.5	0.353982	0.123879	24693-5	3	SL010855	Chloride intracellular channel protein 3	CLIC3	O95833	9022	CLIC3	Human	RFU	Protein
seq.12530.14	0.353841	0.1241	12530-14	3	SL005032	Cyclin-dependent kinases regulatory subunit 1	CKS-1	P61024	1163	CKS1B	Human	RFU	Protein
seq.17712.7	0.353771	0.124153	17712-7	3	SL013082	Isopentenyl-diphosphate Delta-isomerase 1	IDI1	Q13907	3422	IDI1	Human	RFU	Protein
seq.3396.54	0.353559	0.124543	3396-54	2	SL000565	Renin	Renin	P00797	5972	REN	Human	RFU	Protein
seq.23558.33	-0.353418	0.124765	23558-33	3	SL023659	Methyltransferase-like protein 2B	MET2B	Q6P1Q9	55798	METTL2B	Human	RFU	Protein
seq.13597.20	0.353277	0.124873	13597-20	3	SL014934	Ras-related protein Rab-31	RAB31	Q13636	11031	RAB31	Human	RFU	Protein
seq.7143.9	-0.353277	0.124873	7143-9	3	SL018109	N-acetyllactosaminide beta-1,6-N-acetylglucosaminyl-transferase, isoform C	GNT2C	Q8NFS9	2651	None	Human	RFU	Protein
seq.21996.28	0.353066	0.124921	21996-28	3	SL022548	NEDD8 ultimate buster 1	NUB1	Q9Y5A7	51667	NUB1	Human	RFU	Protein
seq.22033.32	0.353207	0.124921	22033-32	3	SL022551	Wiskott-Aldrich syndrome protein	WASP	P42768	7454	WAS	Human	RFU	Protein
seq.5268.49	-0.353066	0.124921	5268-49	3	SL003331	Matrix metalloproteinase-16	MMP-16	P51512	4325	MMP16	Human	RFU	Protein
seq.9450.18	-0.353136	0.124921	9450-18	3	SL019015	Cyclin-dependent kinase 2-associated protein 1	CDKA1	O14519	8099	CDK2AP1	Human	RFU	Protein
seq.3708.62	-0.352995	0.124975	3708-62	1	SL000252	Alpha-2-macroglobulin	a2-Macroglobulin	P01023	2	A2M	Human	RFU	Protein
seq.16583.8	0.352854	0.125194	16583-8	3	SL020189	Bis(5'-nucleosyl)-tetraphosphatase [asymmetrical]	AP4A	P50583	318	NUDT2	Human	RFU	Protein
seq.20561.15	-0.352713	0.125194	20561-15	3	SL020683	Contactin-6	CNTN6	Q9UQ52	27255	CNTN6	Human	RFU	Protein
seq.21752.10	0.352784	0.125194	21752-10	3	SL022691	Mitochondrial Rho GTPase 1	MIRO1	Q8IXI2	55288	RHOT1	Human	RFU	Protein
seq.9877.28	0.352713	0.125194	9877-28	3	SL013040	Crk-like protein	CRKL	P46109	1399	CRKL	Human	RFU	Protein
seq.21247.16	-0.352572	0.125417	21247-16	3	SL022101	S-adenosylmethionine synthase isoform type-1	METK1	Q00266	4143	MAT1A	Human	RFU	Protein
seq.11369.23	0.352078	0.126261	11369-23	3	SL008855	Alcohol dehydrogenase class-3	ADHX	P11766	128	ADH5	Human	RFU	Protein
seq.19240.265	0.352149	0.126261	19240-265	3	SL010229	28 kDa heat- and acid-stable phosphoprotein	HAP28	Q13442	11333	PDAP1	Human	RFU	Protein
seq.24934.96	0.352078	0.126261	24934-96	3	SL013284	Opioid growth factor receptor	OGFR	Q9NZT2	11054	OGFR	Human	RFU	Protein
seq.2761.49	-0.352008	0.126316	2761-49	2	SL004336	Fibroblast growth factor 18	FGF-18	O76093	8817	FGF18	Human	RFU	Protein
seq.25055.56	0.351937	0.126372	25055-56	3	SL023151	Oxysterol-binding protein 1	OSBP1	P22059	5007	OSBP	Human	RFU	Protein
seq.18183.3	0.351867	0.126427	18183-3	3	SL020981	Low density lipoprotein receptor adapter protein 1	ARH	Q5SW96	26119	LDLRAP1	Human	RFU	Protein
seq.10346.5	0.351514	0.126479	10346-5	3	SL007221	Signal transducer and activator of transcription 3	STAT3	P40763	6774	STAT3	Human	RFU	Protein
seq.10903.50	0.351726	0.126479	10903-50	3	SL017987	Syntaxin-8	STX8	Q9UNK0	9482	STX8	Human	RFU	Protein
seq.14060.67	0.351726	0.126479	14060-67	3	SL007435	Neutrophil cytosol factor 4	NCF4	Q15080	4689	NCF4	Human	RFU	Protein
seq.17750.8	-0.351585	0.126479	17750-8	3	SL007192	Ribonucleoside-diphosphate reductase subunit M2	RIR2	P31350	6241	RRM2	Human	RFU	Protein
seq.22121.43	-0.351655	0.126479	22121-43	3	SL016989	DDB1- and CUL4-associated factor 12	DCA12	Q5T6F0	25853	DCAF12	Human	RFU	Protein
seq.5459.33	-0.351514	0.126479	5459-33	3	SL010456	Cystatin-SN	CYTN	P01037	1469	CST1	Human	RFU	Protein
seq.7191.32	0.351514	0.126479	7191-32	3	SL018128	Sarcolemmal membrane-associated protein	SLMAP	Q14BN4	7871	SLMAP	Human	RFU	Protein
seq.10447.18	0.351232	0.126818	10447-18	3	SL018138	Polyadenylate-binding protein 3	PABP3	Q9H361	5042	PABPC3	Human	RFU	Protein
seq.17836.17	0.351303	0.126818	17836-17	3	SL005108	Protein S100-A16	S100A16	Q96FQ6	140576	S100A16	Human	RFU	Protein
seq.7145.1	-0.351232	0.126818	7145-1	3	SL006517	Inter-alpha-trypsin inhibitor heavy chain H3	ITIH3	Q06033	3699	ITIH3	Human	RFU	Protein
seq.22150.2	-0.350527	0.12807	22150-2	3	SL022911	GA-binding protein subunit beta-1	GABP1	Q06547	2553	GABPB1	Human	RFU	Protein
seq.4542.24	-0.350598	0.12807	4542-24	2	SL001896	Clusterin	Clusterin	P10909	1191	CLU	Human	RFU	Protein
seq.7181.17	-0.350527	0.12807	7181-17	3	SL010829	Vesicle-associated membrane protein-associated protein B/C	VAPB	O95292	9217	VAPB	Human	RFU	Protein
seq.9742.59	0.350668	0.12807	9742-59	3	SL012974	Spliceosome RNA helicase DDX39B	BAT1	Q13838	7919	DDX39B	Human	RFU	Protein
seq.6997.32	-0.350457	0.128127	6997-32	3	SL017971	Ras-related protein Rab-26	RAB26	Q9ULW5	25837	RAB26	Human	RFU	Protein
seq.2870.29	0.350316	0.128356	2870-29	2	SL004009	Ras-related C3 botulinum toxin substrate 1	RAC1	P63000	5879	RAC1	Human	RFU	Protein
seq.11571.75	-0.349469	0.128371	11571-75	3	SL025943	NKG2-E type II integral membrane protein:Isoform E, Extracellular domain	NKG2E:ECD	Q07444	3823	KLRC3	Human	RFU	Protein
seq.13076.4	0.349893	0.128371	13076-4	3	SL018149	Fragile X mental retardation syndrome-related protein 1	FXR1	P51114	8087	FXR1	Human	RFU	Protein
seq.14254.27	0.349963	0.128371	14254-27	3	SL019925	Tyrosine-protein phosphatase non-receptor type 4	PTN4	P29074	5775	PTPN4	Human	RFU	Protein
seq.18166.4	0.349893	0.128371	18166-4	3	SL007317	Rho-related GTP-binding protein RhoB	RHOB	P62745	388	RHOB	Human	RFU	Protein
seq.18236.3	0.349751	0.128371	18236-3	3	SL016463	Galectin-related protein	LEGL	Q3ZCW2	29094	LGALSL	Human	RFU	Protein
seq.21933.7	0.349751	0.128371	21933-7	3	SL011190	Ubiquitin-like modifier-activating enzyme 7	UBA7	P41226	7318	UBA7	Human	RFU	Protein
seq.22076.34	-0.350245	0.128371	22076-34	3	SL013849	Protein atonal homolog 1	ATOH1	Q92858	474	ATOH1	Human	RFU	Protein
seq.22576.1	-0.34961	0.128371	22576-1	3	SL005157	CD209 antigen	DC-SIGN	Q9NNX6	30835	CD209	Human	RFU	Protein
seq.23203.3	0.349469	0.128371	23203-3	3	SL008510	Retinoid-inducible serine carboxypeptidase	RISC	Q9HB40	59342	SCPEP1	Human	RFU	Protein
seq.23350.66	0.350034	0.128371	23350-66	3	SL023316	Protein FAM118B	F118B	Q9BPY3	79607	FAM118B	Human	RFU	Protein
seq.23567.37	0.349681	0.128371	23567-37	3	SL010782	Guanine nucleotide-binding protein G(q) subunit alpha	GNAQ	P50148	2776	GNAQ	Human	RFU	Protein
seq.2516.57	0.34961	0.128371	2516-57	3	SL003193	C-C motif chemokine 21	6Ckine	O00585	6366	CCL21	Human	RFU	Protein
seq.5752.63	-0.349469	0.128371	5752-63	3	SL017114	Sushi domain-containing protein 3	SUSD3	Q96L08	203328	SUSD3	Human	RFU	Protein
seq.6442.6	-0.349469	0.128371	6442-6	3	SL017445	B melanoma antigen 3	BAGE3	Q86Y29	85318	BAGE3	Human	RFU	Protein
seq.8479.4	-0.349751	0.128371	8479-4	3	SL000645	Stromelysin-2	MMP-10	P09238	4319	MMP10	Human	RFU	Protein
seq.8888.33	-0.349893	0.128371	8888-33	3	SL018720	Small integral membrane protein 9	CX068	A6NGZ8	100132963	SMIM9	Human	RFU	Protein
seq.8960.3	0.349681	0.128371	8960-3	3	SL010614	Endoplasmic reticulum aminopeptidase 2	LRAP	Q6P179	64167	ERAP2	Human	RFU	Protein
seq.8963.8	0.350104	0.128371	8963-8	3	SL005723	Vesicle transport through interaction with t-SNAREs homolog 1B	Vti1-rp1	Q9UEU0	10490	VTI1B	Human	RFU	Protein
seq.5091.28	-0.349399	0.128429	5091-28	3	SL005191	Leukocyte immunoglobulin-like receptor subfamily B member 2	ILT-4	Q8N423	10288	LILRB2	Human	RFU	Protein
seq.18401.18	0.349187	0.128832	18401-18	3	SL021349	Alpha-ketoglutarate-dependent dioxygenase alkB homolog 3	ALKB3	Q96Q83	221120	ALKBH3	Human	RFU	Protein
seq.11192.168	-0.348905	0.128843	11192-168	3	SL008302	Tubulointerstitial nephritis antigen-like	TINAL	Q9GZM7	64129	TINAGL1	Human	RFU	Protein
seq.13930.3	0.348905	0.128843	13930-3	3	SL007678	DNA dC->dU-editing enzyme APOBEC-3G	ABC3G	Q9HC16	60489	APOBEC3G	Human	RFU	Protein
seq.20568.3	-0.349046	0.128843	20568-3	3	SL006567	FRAS1-related extracellular matrix protein 1	FREM1	Q5H8C1	158326	FREM1	Human	RFU	Protein
seq.21154.8	0.349117	0.128843	21154-8	3	SL021944	Calcium-binding protein 39-like	CB39L	Q9H9S4	81617	CAB39L	Human	RFU	Protein
seq.23386.38	0.348905	0.128843	23386-38	3	SL023759	T-complex protein 10A homolog 2	TCP2L	B9ZVM9	401285	None	Human	RFU	Protein
seq.23617.15	0.348976	0.128843	23617-15	3	SL013282	Huntingtin-interacting protein K	HYPK	Q9NX55	25764	HYPK	Human	RFU	Protein
seq.10025.1	-0.348553	0.129321	10025-1	3	SL008018	Dihydrolipoyl dehydrogenase, mitochondrial	DLDH	P09622	1738	DLD	Human	RFU	Protein
seq.11531.24	0.348412	0.129321	11531-24	3	SL025872	V-type immunoglobulin domain-containing suppressor of T-cell activation:Cytoplasmic domain	GI24:CD	Q9H7M9	64115	VSIR	Human	RFU	Protein
seq.11667.29	-0.348482	0.129321	11667-29	3	SL019556	Tensin-2	TENC1	Q63HR2	23371	TNS2	Human	RFU	Protein
seq.17468.1	-0.348341	0.129321	17468-1	3	SL019429	Suppressor of fused homolog	SUFU	Q9UMX1	51684	SUFU	Human	RFU	Protein
seq.20942.4	0.348623	0.129321	20942-4	3	SL022009	DnaJ homolog subfamily B member 8	DNJB8	Q8NHS0	165721	DNAJB8	Human	RFU	Protein
seq.23402.147	-0.348412	0.129321	23402-147	3	SL023291	Ganglioside-induced differentiation-associated protein 1-like 1	GD1L1	Q96MZ0	78997	GDAP1L1	Human	RFU	Protein
seq.9561.21	-0.348341	0.129321	9561-21	3	SL008036	Versican core protein	CSPG2	P13611	1462	VCAN	Human	RFU	Protein
seq.9942.2	0.348553	0.129321	9942-2	3	SL019191	NTF2-related export protein 1	NXT1	Q9UKK6	29107	NXT1	Human	RFU	Protein
seq.13963.7	0.348271	0.129381	13963-7	3	SL004521	Toll-interacting protein	tollip	Q9H0E2	54472	TOLLIP	Human	RFU	Protein
seq.10713.151	-0.347777	0.129482	10713-151	3	SL017073	CMRF35-like molecule 7	CLM7	A8K4G0	124599	CD300LB	Human	RFU	Protein
seq.13090.17	0.34813	0.129482	13090-17	3	SL004827	Protein S100-A6	S100A6	P06703	6277	S100A6	Human	RFU	Protein
seq.13406.161	-0.347989	0.129482	13406-161	3	SL014270	CMRF35-like molecule 6	CLM6	Q08708	10871	CD300C	Human	RFU	Protein
seq.19297.4	0.347848	0.129482	19297-4	3	SL007111	Glucose-6-phosphate 1-dehydrogenase	G6PD	P11413	2539	G6PD	Human	RFU	Protein
seq.21544.4	-0.34813	0.129482	21544-4	3	SL010786	Atlastin-3	ATLA3	Q6DD88	25923	ATL3	Human	RFU	Protein
seq.21676.17	-0.347636	0.129482	21676-17	3	SL002790	PAI-2	PAI-2	P05120	5055	SERPINB2	Human	RFU	Protein
seq.21765.10	0.347636	0.129482	21765-10	3	SL022631	Ubiquitin carboxyl-terminal hydrolase CYLD	CYLD	Q9NQC7	1540	CYLD	Human	RFU	Protein
seq.21903.6	-0.347707	0.129482	21903-6	3	SL014389	Integrin alpha L beta 2	Integrin aLb2	P20701|P05107	3683|3689	ITGAL|ITGB2	Human	RFU	Protein
seq.22115.2	-0.347777	0.129482	22115-2	3	SL022880	cAMP-responsive element-binding protein-like 2	CRBL2	O60519	1389	CREBL2	Human	RFU	Protein
seq.24685.12	0.347989	0.129482	24685-12	3	SL023289	Sorting nexin-11	SNX11	Q9Y5W9	29916	SNX11	Human	RFU	Protein
seq.3022.4	-0.347848	0.129482	3022-4	2	SL000384	Cytotoxic T-lymphocyte protein 4	CTLA-4	P16410	1493	CTLA4	Human	RFU	Protein
seq.8263.64	0.347707	0.129482	8263-64	3	SL018450	TYMS opposite strand protein	CR056	Q8TAI1	494514	TYMSOS	Human	RFU	Protein
seq.8328.9	-0.347918	0.129482	8328-9	3	SL018489	Ethanolamine kinase 1	EKI1	Q9HBU6	55500	ETNK1	Human	RFU	Protein
seq.24111.10	0.347425	0.129666	24111-10	3	SL008069	Elongation factor 1-gamma	EF1G	P26641	1937	EEF1G	Human	RFU	Protein
seq.6407.63	-0.347495	0.129666	6407-63	3	SL012352	Ladinin-1	LAD1	O00515	3898	LAD1	Human	RFU	Protein
seq.8475.15	-0.347425	0.129666	8475-15	3	SL000525	Matrilysin	MMP-7	P09237	4316	MMP7	Human	RFU	Protein
seq.10014.31	-0.347213	0.129802	10014-31	3	SL007803	Zinc finger protein SNAI2	SLUG	O43623	6591	SNAI2	Human	RFU	Protein
seq.10363.13	0.347142	0.129802	10363-13	3	SL004097	Mothers against decapentaplegic homolog 3	SMAD3	P84022	4088	SMAD3	Human	RFU	Protein
seq.19503.2	0.347283	0.129802	19503-2	3	SL007970	Sorting nexin-3	SNX3	O60493	8724	SNX3	Human	RFU	Protein
seq.7695.106	0.347142	0.129802	7695-106	3	SL018151	Sequestosome-1	SQSTM	Q13501	8878	SQSTM1	Human	RFU	Protein
seq.9569.14	-0.347213	0.129802	9569-14	3	SL025977	Scavenger receptor class A member 3:region 1	SCAR3:region 1	Q6AZY7	51435	SCARA3	Human	RFU	Protein
seq.12423.38	-0.34679	0.130444	12423-38	3	SL019697	APOBEC1 complementation factor	A1CF	Q9NQ94	29974	A1CF	Human	RFU	Protein
seq.2985.35	0.34679	0.130444	2985-35	1	SL003173	Growth-regulated alpha protein	Gro-a	P09341	2919	CXCL1	Human	RFU	Protein
seq.20519.7	-0.346649	0.130458	20519-7	3	SL004135	CD6	CD6	P30203	923	CD6	Human	RFU	Protein
seq.23570.87	-0.346649	0.130458	23570-87	3	SL023726	Zinc finger protein with KRAB and SCAN domains 7	ZKSC7	Q9P0L1	55888	ZKSCAN7	Human	RFU	Protein
seq.2973.15	0.346649	0.130458	2973-15	2	SL000668	Platelet glycoprotein 4	CD36 ANTIGEN	P16671	948	CD36	Human	RFU	Protein
seq.21229.5	-0.346508	0.130582	21229-5	3	SL008735	Transmembrane and immunoglobulin domain-containing protein 2	TMIG2	Q96BF3	126259	TMIGD2	Human	RFU	Protein
seq.4460.8	0.346508	0.130582	4460-8	2	SL006998	3-phosphoinositide-dependent protein kinase 1	PDPK1	O15530	5170	PDPK1	Human	RFU	Protein
seq.23627.3	-0.346437	0.130645	23627-3	3	SL017257	UPF0369 protein C6orf57	CF057	Q5VUM1	135154	SDHAF4	Human	RFU	Protein
seq.2953.31	0.346226	0.131054	2953-31	2	SL000506	Luteinizing hormone	Luteinizing hormone	P01215|P01229	1081|3972	CGA|LHB	Human	RFU	Protein
seq.10451.11	0.346014	0.131102	10451-11	3	SL008914	Nucleobindin-1	NUCB1	Q02818	4924	NUCB1	Human	RFU	Protein
seq.19129.15	0.346014	0.131102	19129-15	3	SL006740	Methenyltetrahydrofolate synthase domain-containing protein	MTHFSD	Q2M296	64779	MTHFSD	Human	RFU	Protein
seq.20577.5	-0.345803	0.131102	20577-5	3	SL021767	Frizzled-8	FZD8	Q9H461	8325	FZD8	Human	RFU	Protein
seq.21138.2	-0.345873	0.131102	21138-2	3	SL022143	Nucleoplasmin-2	NPM2	Q86SE8	10361	NPM2	Human	RFU	Protein
seq.21378.7	0.345803	0.131102	21378-7	3	SL022173	Polyribonucleotide nucleotidyltransferase 1, mitochondrial	PNPT1	Q8TCS8	87178	PNPT1	Human	RFU	Protein
seq.5347.59	-0.345944	0.131102	5347-59	3	SL000130	G2/mitotic-specific cyclin-B1	Cyclin B1	P14635	891	CCNB1	Human	RFU	Protein
seq.7808.5	0.346014	0.131102	7808-5	3	SL018260	D-glucuronyl C5-epimerase	GLCE	O94923	26035	GLCE	Human	RFU	Protein
seq.8804.39	-0.345873	0.131102	8804-39	3	SL012855	Collagen alpha-1(XX) chain	COKA1	Q9P218	57642	COL20A1	Human	RFU	Protein
seq.9897.9	-0.346014	0.131102	9897-9	3	SL002090	DNA replication licensing factor MCM6	MCM6	Q14566	4175	MCM6	Human	RFU	Protein
seq.16606.85	0.345168	0.131631	16606-85	3	SL003659	Aldose reductase	Aldose reductase	P15121	231	AKR1B1	Human	RFU	Protein
seq.17800.33	-0.345098	0.131631	17800-33	3	SL006198	SCAN domain-containing protein 1	SCAND1	P57086	51282	SCAND1	Human	RFU	Protein
seq.18206.18	0.345098	0.131631	18206-18	3	SL020944	Alcohol dehydrogenase 6	ADH6	P28332	130	ADH6	Human	RFU	Protein
seq.20433.19	0.345168	0.131631	20433-19	3	SL022117	39S ribosomal protein L1, mitochondrial	RM01	Q9BYD6	65008	MRPL1	Human	RFU	Protein
seq.20530.2	-0.345168	0.131631	20530-2	3	SL021501	Semaphorin-6D	SEM6D	Q8NFY4	80031	SEMA6D	Human	RFU	Protein
seq.21961.14	0.34545	0.131631	21961-14	3	SL009027	CD2-associated protein	CD2AP	Q9Y5K6	23607	CD2AP	Human	RFU	Protein
seq.23632.22	-0.345309	0.131631	23632-22	3	SL023425	Schlafen-like protein 1	SLNL1	Q499Z3	200172	SLFNL1	Human	RFU	Protein
seq.24261.202	0.345521	0.131631	24261-202	3	SL014613	Death-associated protein kinase 3	DAPK3	O43293	1613	DAPK3	Human	RFU	Protein
seq.2632.5	-0.345098	0.131631	2632-5	2	SL004148	Interleukin-12 receptor subunit beta-1	IL-12 Rb1	P42701	3594	IL12RB1	Human	RFU	Protein
seq.3091.70	-0.345168	0.131631	3091-70	2	SL004771	Aurora kinase A	Aurora kinase A	O14965	6790	AURKA	Human	RFU	Protein
seq.9284.25	-0.345168	0.131631	9284-25	3	SL008544	Secreted frizzled-related protein 4	SFRP4	Q6FHJ7	6424	SFRP4	Human	RFU	Protein
seq.18174.79	0.345027	0.131696	18174-79	3	SL008888	Programmed cell death 6-interacting protein	PDC6I	Q8WUM4	10015	PDCD6IP	Human	RFU	Protein
seq.17766.5	0.344815	0.131889	17766-5	3	SL004552	Neutrophil cytosol factor 1	NCF-1	P14598	653361	NCF1	Human	RFU	Protein
seq.23256.21	-0.344886	0.131889	23256-21	3	SL023598	TLD domain-containing protein 2	TLDC2	A0PJX2	140711	TLDC2	Human	RFU	Protein
seq.9470.15	-0.344815	0.131889	9470-15	3	SL019035	Methyltransferase-like protein 24	MET24	Q5JXM2	728464	METTL24	Human	RFU	Protein
seq.2645.54	0.344392	0.132825	2645-54	1	SL000557	Protein kinase C zeta type	PKC-Z	Q05513	5590	PRKCZ	Human	RFU	Protein
seq.23362.26	0.344322	0.13289	23362-26	3	SL023141	Cytosolic 5'-nucleotidase 1A	5NT1A	Q9BXI3	84618	NT5C1A	Human	RFU	Protein
seq.13943.38	0.344251	0.132955	13943-38	3	SL020276	Protein dpy-30 homolog	DPY30	Q9C005	84661	DPY30	Human	RFU	Protein
seq.5272.55	0.344181	0.13302	5272-55	2	SL025981	SHC-transforming protein 1:Src Homology domain	SHC1:SH2	P29353	6464	SHC1	Human	RFU	Protein
seq.12787.47	-0.34411	0.133085	12787-47	3	SL014834	Zinc finger protein 134	ZN134	P52741	7693	ZNF134	Human	RFU	Protein
seq.7117.21	-0.343828	0.133676	7117-21	3	SL006411	Serpin I2	SPI2	O75830	5276	SERPINI2	Human	RFU	Protein
seq.10705.14	-0.343546	0.134159	10705-14	3	SL018611	Alpha-N-acetylgalactosaminide alpha-2,6-sialyltransferase 3	SIA7C	Q8NDV1	256435	ST6GALNAC3	Human	RFU	Protein
seq.17383.4	0.343546	0.134159	17383-4	3	SL019784	StAR-related lipid transfer protein 5	STAR5	Q9NSY2	80765	STARD5	Human	RFU	Protein
seq.12714.38	0.343194	0.13493	12714-38	3	SL019896	AP-1 complex subunit gamma-like 2	AP1G2	O75843	8906	AP1G2	Human	RFU	Protein
seq.15686.49	0.343053	0.135174	15686-49	3	SL007288	Inhibin beta C chain	INHBC	P55103	3626	INHBC	Human	RFU	Protein
seq.21239.31	0.342982	0.13524	21239-31	3	SL022000	Cytohesin-1	CYH1	Q15438	9267	CYTH1	Human	RFU	Protein
seq.8262.20	-0.342912	0.135306	8262-20	3	SL005361	Apolipoprotein D	Apo D	P05090	347	APOD	Human	RFU	Protein
seq.19113.66	0.342771	0.135329	19113-66	3	SL009024	SH3 domain-binding glutamic acid-rich-like protein 2	SH3L2	Q9UJC5	83699	SH3BGRL2	Human	RFU	Protein
seq.23393.56	0.342841	0.135329	23393-56	3	SL023162	1-acylglycerol-3-phosphate O-acyltransferase ABHD5	ABHD5	Q8WTS1	51099	ABHD5	Human	RFU	Protein
seq.24473.11	-0.342771	0.135329	24473-11	3	SL023572	Cancer/testis antigen family 45 member A3	CT453	Q8NHU0	441519	CT45A3	Human	RFU	Protein
seq.11307.33	0.342418	0.135442	11307-33	3	SL007655	NEDD4-like E3 ubiquitin-protein ligase WWP1	WWP1	Q9H0M0	11059	WWP1	Human	RFU	Protein
seq.18307.71	0.342418	0.135442	18307-71	3	SL005288	Inorganic pyrophosphatase 2, mitochondrial	PPase 2	Q9H2U2	27068	PPA2	Human	RFU	Protein
seq.2182.54	-0.342489	0.135442	2182-54	1	SL000318	Complement C4b	C4b	P0C0L4|P0C0L5	720|100293534	C4A|C4B	Human	RFU	Protein
seq.22841.16	0.342559	0.135442	22841-16	3	SL022849	Zinc finger protein 696	ZN696	Q9H7X3	79943	ZNF696	Human	RFU	Protein
seq.2436.49	-0.342559	0.135442	2436-49	4	SL004016	C-X-C motif chemokine 16	CXCL16, soluble	Q9H2A7	58191	CXCL16	Human	RFU	Protein
seq.25073.13	-0.342489	0.135442	25073-13	3	SL023205	Ubiquitin conjugation factor E4 A	UBE4A	Q14139	9354	UBE4A	Human	RFU	Protein
seq.9960.2	0.342489	0.135442	9960-2	3	SL019203	TBC1 domain family member 5	TBCD5	Q92609	9779	TBC1D5	Human	RFU	Protein
seq.12867.40	-0.342136	0.135492	12867-40	3	SL019922	Dynein light chain Tctex-type 3	DYLT3	P51808	6990	DYNLT3	Human	RFU	Protein
seq.17490.4	0.342136	0.135492	17490-4	3	SL004824	SH3 domain-binding glutamic acid-rich-like protein 3	SH3BGRL3-like protein	Q9H299	83442	SH3BGRL3	Human	RFU	Protein
seq.18193.165	0.342136	0.135492	18193-165	3	SL015541	Mortality factor 4-like protein 1	MO4L1	Q9UBU8	10933	MORF4L1	Human	RFU	Protein
seq.24979.17	0.342206	0.135492	24979-17	3	SL013051	Eukaryotic translation initiation factor 3 subunit B	EIF3B	P55884	8662	EIF3B	Human	RFU	Protein
seq.3186.2	-0.342277	0.135492	3186-2	2	SL002525	Complement C2	C2	P06681	717	C2	Human	RFU	Protein
seq.6932.42	-0.342136	0.135492	6932-42	3	SL017984	Integrin alpha-5	ITA5	P08648	3678	ITGA5	Human	RFU	Protein
seq.11117.2	-0.341924	0.135695	11117-2	3	SL009460	Spermatogenesis-associated protein 20	SPT20	Q8TB22	64847	SPATA20	Human	RFU	Protein
seq.22521.13	-0.341995	0.135695	22521-13	3	SL022763	Homeobox protein OTX2	OTX2	P32243	5015	OTX2	Human	RFU	Protein
seq.22576.2	-0.341924	0.135695	22576-2	3	SL005157	CD209 antigen	DC-SIGN	Q9NNX6	30835	CD209	Human	RFU	Protein
seq.12538.19	0.341783	0.13594	12538-19	3	SL019759	Regulator of G-protein signaling 7	RGS7	P49802	6000	RGS7	Human	RFU	Protein
seq.12414.31	0.341642	0.135967	12414-31	3	SL004815	14-3-3 protein beta/alpha	14-3-3 protein beta/alpha	P31946	7529	YWHAB	Human	RFU	Protein
seq.5125.6	-0.341642	0.135967	5125-6	3	SL014292	Sialic acid-binding Ig-like lectin 14	SIG14	Q08ET2	100049587	SIGLEC14	Human	RFU	Protein
seq.5463.22	0.341713	0.135967	5463-22	3	SL000658	Growth arrest-specific protein 1	GAS1	P54826	2619	GAS1	Human	RFU	Protein
seq.4917.62	-0.341572	0.136035	4917-62	1	SL003182	Integrin alpha-V: beta-5 complex	Integrin aVb5	P06756|P18084	3685|3693	ITGAV|ITGB5	Human	RFU	Protein
seq.18311.44	0.341501	0.136103	18311-44	3	SL016368	Dynactin subunit 6	DCTN6	O00399	10671	DCTN6	Human	RFU	Protein
seq.23405.33	-0.341431	0.136172	23405-33	3	SL023418	HORMA domain-containing protein 2	HORM2	Q8N7B1	150280	HORMAD2	Human	RFU	Protein
seq.25124.21	-0.34136	0.13624	25124-21	3	SL014672	Zinc finger and BTB domain-containing protein 7A	ZBT7A	O95365	51341	ZBTB7A	Human	RFU	Protein
seq.7231.37	-0.34129	0.136308	7231-37	3	SL018101	Transmembrane protease serine 11A	TM11A	Q6ZMR5	339967	TMPRSS11A	Human	RFU	Protein
seq.14031.18	-0.341078	0.136514	14031-18	3	SL001691	Fibroblast growth factor 7	FGF7	P21781	2252	FGF7	Human	RFU	Protein
seq.14093.10	-0.341149	0.136514	14093-10	3	SL004343	Fms-related tyrosine kinase 3 ligand	Flt3 ligand	P49771	2323	FLT3LG	Human	RFU	Protein
seq.9579.59	-0.341078	0.136514	9579-59	3	SL018689	Transmembrane gamma-carboxyglutamic acid protein 4	TMG4	Q9BZD6	79056	PRRG4	Human	RFU	Protein
seq.6410.26	-0.341008	0.136583	6410-26	3	SL007424	Early placenta insulin-like peptide	INSL4	Q14641	3641	INSL4	Human	RFU	Protein
seq.15437.11	-0.340796	0.13679	15437-11	3	SL008721	Receptor activity-modifying protein 3	RAMP3	O60896	10268	RAMP3	Human	RFU	Protein
seq.19555.1	0.340796	0.13679	19555-1	3	SL013060	Small ubiquitin-related modifier 2	SUMO2	P61956	6613	SUMO2	Human	RFU	Protein
seq.7130.4	-0.340867	0.13679	7130-4	3	SL008478	Leukocyte-associated immunoglobulin-like receptor 2	LAIR2	Q6ISS4	3904	LAIR2	Human	RFU	Protein
seq.13472.35	0.340655	0.137037	13472-35	3	SL016517	Haloacid dehalogenase-like hydrolase domain-containing protein 2	HDHD2	Q9H0R4	84064	HDHD2	Human	RFU	Protein
seq.21480.2	-0.340514	0.137176	21480-2	3	SL001914	CD82 antigen	CD82 antigen	P27701	3732	CD82	Human	RFU	Protein
seq.5751.14	-0.340514	0.137176	5751-14	3	SL005148	LETM1 domain-containing protein 1	HCCR-1	Q6P1Q0	25875	LETMD1	Human	RFU	Protein
seq.5443.62	-0.340444	0.137245	5443-62	2	SL002505	Atrial natriuretic factor	ANP	P01160	4878	NPPA	Human	RFU	Protein
seq.15497.9	-0.340232	0.137563	15497-9	3	SL012357	Heparan sulfate glucosamine 3-O-sulfotransferase 1	HS3S1	O14792	9957	HS3ST1	Human	RFU	Protein
seq.22511.28	-0.340232	0.137563	22511-28	3	SL014740	Nuclear transcription factor Y subunit alpha	NFYA	P23511	4800	NFYA	Human	RFU	Protein
seq.18317.111	0.340091	0.137812	18317-111	3	SL020914	AN1-type zinc finger protein 5	ZFAN5	O76080	7763	ZFAND5	Human	RFU	Protein
seq.14051.54	-0.340021	0.137882	14051-54	3	SL007629	Forkhead box protein C2	FOXC2	Q99958	2303	FOXC2	Human	RFU	Protein
seq.10616.67	-0.339174	0.138078	10616-67	3	SL017477	Podocalyxin-like protein 2	PDXL2	Q9NZ53	50512	PODXL2	Human	RFU	Protein
seq.11454.87	0.339809	0.138078	11454-87	3	SL012996	Eukaryotic translation initiation factor 3 subunit G	EIF3G	O75821	8666	EIF3G	Human	RFU	Protein
seq.12494.99	0.339527	0.138078	12494-99	3	SL019741	Gamma-aminobutyric acid receptor-associated protein-like 2	GBRL2	P60520	11345	GABARAPL2	Human	RFU	Protein
seq.13615.60	0.339597	0.138078	13615-60	3	SL007010	Cytoplasmic protein NCK2	NCK2	O43639	8440	NCK2	Human	RFU	Protein
seq.14039.33	-0.339315	0.138078	14039-33	3	SL003863	Kallikrein-5	kallikrein 5	Q9Y337	25818	KLK5	Human	RFU	Protein
seq.14623.26	0.339668	0.138078	14623-26	3	SL018938	Small ubiquitin-related modifier 3	SUMO3	P55854	6612	SUMO3	Human	RFU	Protein
seq.18413.24	-0.339245	0.138078	18413-24	3	SL014815	ADP-ribosylation factor-like protein 4D	ARL4D	P49703	379	ARL4D	Human	RFU	Protein
seq.18817.50	0.339597	0.138078	18817-50	3	SL013308	Chromobox protein homolog 1	CBX1	P83916	10951	CBX1	Human	RFU	Protein
seq.19523.215	0.339174	0.138078	19523-215	3	SL008933	Protein DJ-1	PARK7	Q99497	11315	PARK7	Human	RFU	Protein
seq.20076.7	0.339879	0.138078	20076-7	3	SL004389	Myeloid cell nuclear differentiation antigen	MNDA	P41218	4332	MNDA	Human	RFU	Protein
seq.20126.19	-0.339386	0.138078	20126-19	3	SL004271	Glial fibrillary acidic protein	GFAP	P14136	2670	GFAP	Human	RFU	Protein
seq.20205.55	-0.339527	0.138078	20205-55	3	SL013847	Dual specificity tyrosine-phosphorylation-regulated kinase 2	DYRK2	Q92630	8445	DYRK2	Human	RFU	Protein
seq.22970.8	0.339315	0.138078	22970-8	3	SL011152	PDZ domain-containing protein GIPC1	GIPC1	O14908	10755	GIPC1	Human	RFU	Protein
seq.25042.3	0.339527	0.138078	25042-3	3	SL011182	NAD-dependent malic enzyme, mitochondrial	MAOM	P23368	4200	ME2	Human	RFU	Protein
seq.25306.51	-0.339386	0.138078	25306-51	3	SL003741	DAXX	DAXX	Q9UER7	1616	DAXX	Human	RFU	Protein
seq.5885.55	0.339456	0.138078	5885-55	3	SL004924	Eukaryotic translation initiation factor 4H	eIF-4H	Q15056	7458	EIF4H	Human	RFU	Protein
seq.7066.199	-0.339245	0.138078	7066-199	4	SL018032	Protein FAM209B	F209B	Q5JX69	388799	FAM209B	Human	RFU	Protein
seq.9030.56	-0.339315	0.138078	9030-56	3	SL018827	Uncharacterized protein C17orf89	CQ089	A1L188	284184	NDUFAF8	Human	RFU	Protein
seq.11217.16	0.339104	0.138149	11217-16	3	SL007405	C-terminal-binding protein 1	CTBP1	Q13363	1487	CTBP1	Human	RFU	Protein
seq.20167.6	0.339033	0.13822	20167-6	3	SL010818	Ras-related protein Rab-8B	RAB8B	Q92930	51762	RAB8B	Human	RFU	Protein
seq.15432.1	-0.338963	0.138292	15432-1	3	SL004684	Otoraplin	Otoraplin	Q9NRC9	56914	OTOR	Human	RFU	Protein
seq.9040.144	-0.338822	0.138542	9040-144	3	SL008893	Mammalian ependymin-related protein 1	EPDR1	Q9UM22	54749	EPDR1	Human	RFU	Protein
seq.8097.77	-0.338751	0.138614	8097-77	3	SL018395	Lipase member N	LIPN	Q5VXI9	643418	LIPN	Human	RFU	Protein
seq.10087.10	-0.338681	0.138614	10087-10	3	SL003675	Alpha-crystallin A chain	Alpha crystallin A chain	P02489	102724652	CRYAA	Human	RFU	Protein
seq.12469.19	0.33854	0.138614	12469-19	3	SL011230	Microtubule-associated protein RP/EB family member 1	MARE1	Q15691	22919	MAPRE1	Human	RFU	Protein
seq.12677.164	0.33861	0.138614	12677-164	3	SL006530	Protein flightless-1 homolog	FLII	Q13045	2314	FLII	Human	RFU	Protein
seq.18275.5	0.33854	0.138614	18275-5	3	SL014820	Cysteine-rich protein 1	CRIP1	P50238	1396	CRIP1	Human	RFU	Protein
seq.4450.26	0.33861	0.138614	4450-26	2	SL009791	Heterogeneous nuclear ribonucleoprotein A/B	hnRNP A/B	Q99729	3182	HNRNPAB	Human	RFU	Protein
seq.10637.50	-0.338117	0.13862	10637-50	3	SL025903	UPF0577 protein KIAA1324:Extracellular domain	K1324:ECD	Q6UXG2	57535	ELAPOR1	Human	RFU	Protein
seq.10866.60	0.338187	0.13862	10866-60	3	SL018833	Serine/threonine-protein phosphatase 4 regulatory subunit 3A	P4R3A	Q6IN85	55671	PPP4R3A	Human	RFU	Protein
seq.11690.47	-0.338258	0.13862	11690-47	3	SL019558	Anaphase-promoting complex subunit 7	APC7	Q9UJX3	51434	ANAPC7	Human	RFU	Protein
seq.16322.10	-0.338399	0.13862	16322-10	3	SL012743	Marginal zone B- and B1-cell-specific protein	PACAP	Q8WU39	51237	MZB1	Human	RFU	Protein
seq.18184.28	0.338187	0.13862	18184-28	3	SL007258	GMP synthase [glutamine-hydrolyzing]	GUAA	P49915	8833	GMPS	Human	RFU	Protein
seq.19506.6	-0.338258	0.13862	19506-6	3	SL015017	Glycine N-acyltransferase	GLYAT	Q6IB77	10249	GLYAT	Human	RFU	Protein
seq.22824.53	0.338117	0.13862	22824-53	3	SL022842	V-type proton ATPase subunit C 2	VATC2	Q8NEY4	245973	ATP6V1C2	Human	RFU	Protein
seq.25036.10	0.338117	0.13862	25036-10	3	SL023221	Ran GTPase-activating protein 1	RAGP1	P46060	5905	RANGAP1	Human	RFU	Protein
seq.9760.13	0.338469	0.13862	9760-13	3	SL004716	Mitogen-activated protein kinase 9	JNK2	P45984	5601	MAPK9	Human	RFU	Protein
seq.9878.3	-0.338399	0.13862	9878-3	3	SL000580	Estrogen sulfotransferase	SULT 1E	P49888	6783	SULT1E1	Human	RFU	Protein
seq.14599.18	-0.337976	0.138659	14599-18	3	SL007723	Stabilin-1	STAB1	Q9NY15	23166	STAB1	Human	RFU	Protein
seq.5353.89	0.338046	0.138659	5353-89	2	SL001990	Interleukin-1 receptor antagonist protein	IL-1Ra	P18510	3557	IL1RN	Human	RFU	Protein
seq.8687.26	-0.337976	0.138659	8687-26	3	SL017964	Transmembrane protein 106B	T106B	Q9NUM4	54664	TMEM106B	Human	RFU	Protein
seq.13041.47	-0.337764	0.138705	13041-47	3	SL007634	TNF receptor-associated factor 4	TRAF4	Q9BUZ4	9618	TRAF4	Human	RFU	Protein
seq.14091.42	0.337694	0.138705	14091-42	3	SL005371	Carbonyl reductase [NADPH] 3	Carbonyl reductase 3	O75828	874	CBR3	Human	RFU	Protein
seq.18342.2	-0.337905	0.138705	18342-2	3	SL008364	Phosphoserine aminotransferase	SERC	Q9Y617	29968	PSAT1	Human	RFU	Protein
seq.20988.63	0.337764	0.138705	20988-63	3	SL022208	Retinitis pigmentosa 9 protein	RP9	Q8TA86	6100	RP9	Human	RFU	Protein
seq.21862.145	0.337623	0.138705	21862-145	3	SL004612	LIM and SH3 domain protein 1	LASP-1	Q14847	3927	LASP1	Human	RFU	Protein
seq.25299.11	0.337623	0.138705	25299-11	3	SL023692	Nuclear receptor coactivator 7	NCOA7	Q8NI08	135112	NCOA7	Human	RFU	Protein
seq.3806.55	-0.337835	0.138705	3806-55	1	SL004844	Ephrin type-A receptor 5	EphA5	P54756	2044	EPHA5	Human	RFU	Protein
seq.9058.1	-0.337623	0.138705	9058-1	3	SL018847	Mitochondrial import inner membrane translocase subunit Tim21	TIM21	Q9BVV7	29090	TIMM21	Human	RFU	Protein
seq.10710.23	-0.337411	0.13883	10710-23	3	SL012618	Zona pellucida-binding protein 2	ZPBP2	Q6X784	124626	ZPBP2	Human	RFU	Protein
seq.13972.4	-0.3372	0.13883	13972-4	3	SL020263	17-beta-hydroxysteroid dehydrogenase 14	DHB14	Q9BPX1	51171	HSD17B14	Human	RFU	Protein
seq.19274.80	0.3372	0.13883	19274-80	3	SL004593	Alpha-1-syntrophin	Alpha-1-syntrophin	Q13424	6640	SNTA1	Human	RFU	Protein
seq.21227.18	0.33727	0.13883	21227-18	3	SL000576	SULT 1A1*2	SULT 1A1*2	P50225	6817	SULT1A1	Human	RFU	Protein
seq.24459.15	0.337411	0.13883	24459-15	3	SL008869	Coatomer subunit beta'	COPB2	P35606	9276	COPB2	Human	RFU	Protein
seq.3310.62	-0.3372	0.13883	3310-62	1	SL010460	Low affinity immunoglobulin gamma Fc region receptor II-b	FCG2B	P31994	2213	FCGR2B	Human	RFU	Protein
seq.7124.18	-0.337341	0.13883	7124-18	3	SL005150	Interleukin-21	IL-21	Q9HBE4	59067	IL21	Human	RFU	Protein
seq.8872.1	-0.33727	0.13883	8872-1	3	SL011108	Protein transport protein Sec61 subunit gamma	SC61G	P60059	23480	SEC61G	Human	RFU	Protein
seq.9176.3	-0.337482	0.13883	9176-3	3	SL025934	Mucin-1:region 2	MUC1:region 2	P15941	4582	MUC1	Human	RFU	Protein
seq.15574.37	-0.336847	0.1392	15574-37	3	SL000385	Cyclin-A2	Cyclin A	P20248	890	CCNA2	Human	RFU	Protein
seq.17697.2	0.336847	0.1392	17697-2	3	SL021016	Esterase OVCA2	OVCA2	Q8WZ82	124641	OVCA2	Human	RFU	Protein
seq.25105.87	0.336988	0.1392	25105-87	3	SL013261	Eukaryotic translation initiation factor 2A	EIF2A	Q9BY44	83939	EIF2A	Human	RFU	Protein
seq.6075.61	-0.336847	0.1392	6075-61	3	SL005383	Beta-hexosaminidase subunit beta	Hexosaminidase B	P07686	3074	HEXB	Human	RFU	Protein
seq.8060.7	-0.336847	0.1392	8060-7	3	SL013710	Pro-neuregulin-2, membrane-bound isoform	NRG2	O14511	9542	NRG2	Human	RFU	Protein
seq.18934.50	0.336706	0.139453	18934-50	3	SL004717	Protein-glutamine gamma-glutamyltransferase 2	Tissue transglutaminase	P21980	7052	TGM2	Human	RFU	Protein
seq.14597.5	-0.336648	0.139497	14597-5	3	SL020074	Semaphorin-6C, cytoplasmic	SEM6C	Q9H3T2	10500	SEMA6C	Human	RFU	Protein
seq.13242.134	0.336424	0.139855	13242-134	3	SL019995	SH3 and multiple ankyrin repeat domains protein 3	SHAN3	Q9BYB0		SHANK3	Human	RFU	Protein
seq.8255.34	0.336424	0.139855	8255-34	3	SL011114	Protein MRVI1	MRVI1	Q9Y6F6	10335	IRAG1	Human	RFU	Protein
seq.12814.17	-0.336213	0.13987	12814-17	3	SL019933	RNA-binding protein 40	RBM40	Q96LT9	55599	RNPC3	Human	RFU	Protein
seq.13403.5	-0.336213	0.13987	13403-5	3	SL013779	ETS translocation variant 5	ETV5	P41161	2119	ETV5	Human	RFU	Protein
seq.24496.26	0.336354	0.13987	24496-26	3	SL023776	RILP-like protein 1	RIPL1	Q5EBL4	353116	RILPL1	Human	RFU	Protein
seq.5029.3	0.336213	0.13987	5029-3	1	SL006528	Prolyl endopeptidase FAP	SEPR	Q12884	2191	FAP	Human	RFU	Protein
seq.7189.55	-0.336283	0.13987	7189-55	3	SL018098	Carbohydrate sulfotransferase 3	CHST3	Q7LGC8	9469	CHST3	Human	RFU	Protein
seq.19360.22	-0.33579	0.140187	19360-22	3	SL014096	Leucine-rich repeat transmembrane neuronal protein 1	LRRT1	Q86UE6	347730	LRRTM1	Human	RFU	Protein
seq.19558.10	-0.33586	0.140187	19558-10	3	SL007029	Low-density lipoprotein receptor-related protein 4	LRP4	O75096	4038	LRP4	Human	RFU	Protein
seq.21140.19	0.336001	0.140187	21140-19	3	SL021972	Calcium signal-modulating cyclophilin ligand	CAMLG	P49069	819	CAMLG	Human	RFU	Protein
seq.3809.1	-0.33586	0.140187	3809-1	2	SL025860	Fibroblast growth factor receptor 3:Cytoplasmic domain	FGFR-3:CD	P22607	2261	FGFR3	Human	RFU	Protein
seq.3852.19	0.335719	0.140187	3852-19	2	SL000449	DnaJ homolog subfamily B member 1	HSP 40	P25685	3337	DNAJB1	Human	RFU	Protein
seq.5129.12	0.335719	0.140187	5129-12	3	SL005221	Scavenger receptor class F member 1	SREC-I	Q14162	8578	SCARF1	Human	RFU	Protein
seq.8287.17	-0.33579	0.140187	8287-17	3	SL018456	CMRF35-like molecule 2	CLM2	Q496F6	342510	CD300E	Human	RFU	Protein
seq.8976.13	-0.33579	0.140187	8976-13	3	SL014893	Beta-1,4 N-acetylgalactosaminyltransferase 1	B4GN1	Q00973	2583	B4GALNT1	Human	RFU	Protein
seq.9838.4	0.335931	0.140187	9838-4	3	SL004095	Mothers against decapentaplegic homolog 1	SMAD1	Q15797	4086	SMAD1	Human	RFU	Protein
seq.12701.1	0.335578	0.140442	12701-1	3	SL019791	Eukaryotic translation initiation factor 1b	EIF1B	O60739	10289	EIF1B	Human	RFU	Protein
seq.21328.2	-0.335437	0.140489	21328-2	3	SL020091	Synaptotagmin-1	SYT1	P21579	6857	SYT1	Human	RFU	Protein
seq.2750.3	0.335437	0.140489	2750-3	2	SL000019	Apolipoprotein A-I	Apo A-I	P02647	335	APOA1	Human	RFU	Protein
seq.4137.57	-0.335437	0.140489	4137-57	2	SL004351	Interleukin-25	IL-17E	Q9H293	64806	IL25	Human	RFU	Protein
seq.16609.106	-0.335296	0.140509	16609-106	3	SL012592	Kin of IRRE-like protein 2	KIRR2	Q6UWL6	84063	KIRREL2	Human	RFU	Protein
seq.20514.8	-0.335226	0.140509	20514-8	3	SL025802	BMP and activin membrane-bound inhibitor homolog:Extracellular domain	BAMBI:ECD	Q13145	25805	BAMBI	Human	RFU	Protein
seq.21387.64	0.335226	0.140509	21387-64	3	SL006554	Meprin A subunit alpha	MEP1A	Q16819	4224	MEP1A	Human	RFU	Protein
seq.21991.79	0.335367	0.140509	21991-79	3	SL022539	Neurabin-2	NEB2	Q96SB3	84687	PPP1R9B	Human	RFU	Protein
seq.3206.4	-0.335296	0.140509	3206-4	2	SL008904	Lymphatic vessel endothelial hyaluronic acid receptor 1	LYVE1	Q9Y5Y7	10894	LYVE1	Human	RFU	Protein
seq.10336.3	0.334732	0.141146	10336-3	3	SL019100	E3 ubiquitin-protein ligase CHIP	CHIP	Q9UNE7	10273	STUB1	Human	RFU	Protein
seq.12954.71	0.334732	0.141146	12954-71	3	SL005257	Peroxisome proliferator-activated receptor alpha	PPARa	Q07869	5465	PPARA	Human	RFU	Protein
seq.19118.47	0.334873	0.141146	19118-47	3	SL013229	Osteoclast-stimulating factor 1	OSTF1	Q92882	26578	OSTF1	Human	RFU	Protein
seq.25270.3	0.334873	0.141146	25270-3	3	SL013764	Probable transcription factor PML	PML	P29590	5371	PML	Human	RFU	Protein
seq.5475.10	0.334802	0.141146	5475-10	3	SL000553	Protein kinase C beta type (splice variant beta-II)	PKC-B-II	P05771	5579	PRKCB	Human	RFU	Protein
seq.8942.2	0.334802	0.141146	8942-2	3	SL018771	39S ribosomal protein L21, mitochondrial	RM21	Q7Z2W9	219927	MRPL21	Human	RFU	Protein
seq.24684.7	0.33452	0.141273	24684-7	3	SL019969	GTPase IMAP family member 4	GIMA4	Q9NUV9	55303	GIMAP4	Human	RFU	Protein
seq.6966.144	-0.33452	0.141273	6966-144	3	SL017968	Syntaxin-1B	STX1B	P61266	112755	STX1B	Human	RFU	Protein
seq.7742.11	-0.334591	0.141273	7742-11	3	SL025971	RING finger protein 148:region 1	RN148:region 1	Q8N7C7	378925	RNF148	Human	RFU	Protein
seq.9169.14	0.334591	0.141273	9169-14	3	SL018938	Small ubiquitin-related modifier 3	SUMO3	P55854	6612	SUMO3	Human	RFU	Protein
seq.13955.33	0.334379	0.141297	13955-33	3	SL007277	Death-associated protein kinase 1	DAPK1	P53355	1612	DAPK1	Human	RFU	Protein
seq.14326.4	0.334309	0.141297	14326-4	3	SL006253	Ubiquitin-conjugating enzyme E2 E1	UB2E1	P51965	7324	UBE2E1	Human	RFU	Protein
seq.17856.23	0.334379	0.141297	17856-23	3	SL020966	5'(3')-deoxyribonucleotidase, mitochondrial	NT5M	Q9NPB1	56953	NT5M	Human	RFU	Protein
seq.20541.73	-0.334309	0.141297	20541-73	3	SL007174	T-cell surface glycoprotein CD1b	CD1B	P29016	910	CD1B	Human	RFU	Protein
seq.6583.67	-0.334379	0.141297	6583-67	3	SL004467	Protein Z-dependent protease inhibitor	protein Z inhibitor	Q9UK55	51156	SERPINA10	Human	RFU	Protein
seq.11096.57	0.333956	0.141658	11096-57	3	SL018921	HemK methyltransferase family member 2	HEMK2	Q9Y5N5	29104	N6AMT1	Human	RFU	Protein
seq.17827.53	-0.334027	0.141658	17827-53	3	SL009441	Dynein light chain roadblock-type 2	DLRB2	Q8TF09	83657	DYNLRB2	Human	RFU	Protein
seq.19277.4	0.333956	0.141658	19277-4	3	SL013211	Thiosulfate sulfurtransferase/rhodanese-like domain-containing protein 1	KAT	Q8NFU3	100131187	TSTD1	Human	RFU	Protein
seq.21989.12	0.333886	0.141658	21989-12	3	SL022547	Mitogen-activated protein kinase kinase kinase kinase 5	M4K5	Q9Y4K4	11183	MAP4K5	Human	RFU	Protein
seq.5707.55	0.334027	0.141658	5707-55	3	SL013780	ETS domain-containing protein Elk-3	ELK3	P41970	2004	ELK3	Human	RFU	Protein
seq.8488.33	0.333886	0.141658	8488-33	3	SL000542	Integrin alpha-IIb: beta-3 complex	gpIIbIIIa	P08514|P05106	3674|3690	ITGA2B|ITGB3	Human	RFU	Protein
seq.9846.32	0.333886	0.141658	9846-32	3	SL004615	Rho GDP-dissociation inhibitor 2	Rho-GDI beta	P52566	397	ARHGDIB	Human	RFU	Protein
seq.19786.26	-0.333745	0.141916	19786-26	3	SL006554	Meprin A subunit alpha	MEP1A	Q16819	4224	MEP1A	Human	RFU	Protein
seq.12406.119	-0.333392	0.141974	12406-119	3	SL000635	GTP-binding protein Di-Ras3	ARHI	O95661	9077	DIRAS3	Human	RFU	Protein
seq.12783.29	0.333604	0.141974	12783-29	3	SL008807	Heterogeneous nuclear ribonucleoprotein M	HNRPM	P52272	4670	HNRNPM	Human	RFU	Protein
seq.13707.27	-0.333322	0.141974	13707-27	3	SL005488	SPARC-like protein 1	SPARCL1	Q14515	8404	SPARCL1	Human	RFU	Protein
seq.15462.28	-0.333322	0.141974	15462-28	3	SL007072	T-cell surface glycoprotein CD8 alpha chain	CD8A	P01732	925	CD8A	Human	RFU	Protein
seq.19579.5	-0.333392	0.141974	19579-5	3	SL004526	Neutrophil defensin 1	HNP-1	P59665	1667	DEFA1	Human	RFU	Protein
seq.21976.4	0.333322	0.141974	21976-4	3	SL004543	I-kappa-B kinase gamma	IKK-gamma	Q9Y6K9	8517	IKBKG	Human	RFU	Protein
seq.3055.54	-0.333533	0.141974	3055-54	2	SL003308	Interleukin-4 receptor subunit alpha	IL-4 sR	P24394	3566	IL4R	Human	RFU	Protein
seq.4157.2	-0.333463	0.141974	4157-2	1	SL000586	Thrombin	Thrombin	P00734	2147	F2	Human	RFU	Protein
seq.5229.90	0.333463	0.141974	5229-90	3	SL014735	Inosine-5'-monophosphate dehydrogenase 1	IMDH1	P20839	3614	IMPDH1	Human	RFU	Protein
seq.6296.36	0.333604	0.141974	6296-36	3	SL017395	Oncoprotein-induced transcript 3 protein	OIT3	Q8WWZ8	170392	OIT3	Human	RFU	Protein
seq.19127.1	0.333181	0.14213	19127-1	3	SL007954	Heat shock protein beta-6	HSPB6	O14558	126393	HSPB6	Human	RFU	Protein
seq.3394.81	-0.333181	0.14213	3394-81	2	SL005258	Serine/threonine-protein kinase PLK1	PLK-1	P53350	5347	PLK1	Human	RFU	Protein
seq.11649.3	0.332969	0.142366	11649-3	3	SL019547	Stromal membrane-associated protein 1	SMAP1	Q8IYB5	60682	SMAP1	Human	RFU	Protein
seq.19208.8	-0.332969	0.142366	19208-8	3	SL004129	Activin receptor type-2A	Activin RIIA	P27037	92	ACVR2A	Human	RFU	Protein
seq.8248.222	-0.332969	0.142366	8248-222	3	SL014292	Sialic acid-binding Ig-like lectin 14	SIG14	Q08ET2	100049587	SIGLEC14	Human	RFU	Protein
seq.11593.21	-0.332828	0.142421	11593-21	3	SL003188	C-X-C motif chemokine 9	MIG	Q07325	4283	CXCL9	Human	RFU	Protein
seq.13544.9	0.332828	0.142421	13544-9	3	SL011276	Rho GTPase-activating protein 45	HMHA1	Q92619	23526	ARHGAP45	Human	RFU	Protein
seq.7810.20	-0.332828	0.142421	7810-20	3	SL005573	Complement C1q tumor necrosis factor-related protein 5	C1QTNF5	Q9BXJ0	114902	C1QTNF5	Human	RFU	Protein
seq.3082.9	-0.332758	0.1425	3082-9	2	SL005228	NKG2D ligand 2	ULBP-2	Q9BZM5	80328	ULBP2	Human	RFU	Protein
seq.21740.26	-0.332616	0.142556	21740-26	3	SL014658	Ubiquitin carboxyl-terminal hydrolase 1	UBP1	O94782	7398	USP1	Human	RFU	Protein
seq.2421.7	0.332616	0.142556	2421-7	3	SL003951	Brain-derived neurotrophic factor	BDNF	P23560	627	BDNF	Human	RFU	Protein
seq.7085.81	0.332616	0.142556	7085-81	3	SL011989	Corneodesmosin	CDSN	Q15517	1041	CDSN	Human	RFU	Protein
seq.21583.14	0.332546	0.142635	21583-14	3	SL022211	60S ribosomal protein L26-like 1	RL26L	Q9UNX3	51121	RPL26L1	Human	RFU	Protein
seq.10704.91	-0.332052	0.142865	10704-91	3	SL018605	Lymphoid-restricted membrane protein	LRMP	Q12912	4033	IRAG2	Human	RFU	Protein
seq.11814.29	-0.332193	0.142865	11814-29	3	SL000134	Hepatocyte growth factor receptor	Met	P08581	4233	MET	Human	RFU	Protein
seq.19278.19	0.331982	0.142865	19278-19	3	SL008303	Ras-related protein Rab-1B	RAB1B	Q9H0U4	81876	RAB1B	Human	RFU	Protein
seq.19373.3	0.332264	0.142865	19373-3	3	SL008053	Myosin regulatory light chain 12A	MLRM	P19105	10627	MYL12A	Human	RFU	Protein
seq.21724.22	0.332123	0.142865	21724-22	3	SL008688	N-acetylgalactosamine-6-sulfatase	GALNS	P34059	2588	GALNS	Human	RFU	Protein
seq.22045.8	0.332405	0.142865	22045-8	3	SL021505	Small ubiquitin-related modifier 4	SUMO4	Q6EEV6	387082	SUMO4	Human	RFU	Protein
seq.24259.24	0.332193	0.142865	24259-24	3	SL023497	Forkhead box protein P4	FOXP4	Q8IVH2	116113	FOXP4	Human	RFU	Protein
seq.3166.92	-0.332052	0.142865	3166-92	1	SL005215	Myeloid cell surface antigen CD33	Siglec-3	P20138	945	CD33	Human	RFU	Protein
seq.5936.53	-0.332264	0.142865	5936-53	3	SL002517	Tumor necrosis factor	TNF-a	P01375	7124	TNF	Human	RFU	Protein
seq.6533.20	-0.332052	0.142865	6533-20	3	SL017464	Deoxyribonuclease-2-beta	DNS2B	Q8WZ79	58511	DNASE2B	Human	RFU	Protein
seq.8232.90	-0.331982	0.142865	8232-90	3	SL009202	Junctional adhesion molecule-like	JAML1	Q86YT9	120425	JAML	Human	RFU	Protein
seq.8315.5	-0.332052	0.142865	8315-5	3	SL012695	Beta-defensin 119	DB119	Q8N690	245932	DEFB119	Human	RFU	Protein
seq.24444.10	0.331911	0.142945	24444-10	3	SL011247	Tetratricopeptide repeat protein 27	TTC27	Q6P3X3	55622	TTC27	Human	RFU	Protein
seq.9855.10	0.33177	0.143206	9855-10	3	SL000567	Transforming protein RhoA	Rho A	P61586	387	RHOA	Human	RFU	Protein
seq.13529.39	0.331629	0.143265	13529-39	3	SL020132	Nucleosome assembly protein 1-like 2	NP1L2	Q9ULW6	4674	NAP1L2	Human	RFU	Protein
seq.14111.15	-0.331629	0.143265	14111-15	3	SL007206	Thrombospondin-2	TSP2	P35442	7058	THBS2	Human	RFU	Protein
seq.2833.20	-0.331629	0.143265	2833-20	1	SL003800	Kallikrein-4	Kallikrein 4	Q9Y5K2	9622	KLK4	Human	RFU	Protein
seq.17176.13	0.331488	0.143527	17176-13	3	SL014348	PC4 and SFRS1-interacting protein	PSIP1	O75475	11168	PSIP1	Human	RFU	Protein
seq.9854.36	0.331347	0.143789	9854-36	3	SL003659	Aldose reductase	Aldose reductase	P15121	231	AKR1B1	Human	RFU	Protein
seq.15514.26	0.331206	0.144051	15514-26	3	SL001814	Cholinesterase	Pseudocholinesterase	P06276	590	BCHE	Human	RFU	Protein
seq.12774.12	-0.331136	0.144132	12774-12	3	SL019873	Potassium/sodium hyperpolarization-activated cyclic nucleotide-gated channel 1	HCN1	O60741	348980	HCN1	Human	RFU	Protein
seq.22528.1	-0.330924	0.144476	22528-1	3	SL022875	PHD finger protein 11	PHF11	Q9UIL8	51131	PHF11	Human	RFU	Protein
seq.9045.3	0.330924	0.144476	9045-3	3	SL018809	Very long-chain acyl-CoA synthetase	S27A2	O14975	11001	SLC27A2	Human	RFU	Protein
seq.6478.2	-0.330783	0.144739	6478-2	3	SL017460	IgLON family member 5	IGLO5	A6NGN9	402665	IGLON5	Human	RFU	Protein
seq.5630.48	-0.330713	0.144821	5630-48	3	SL009033	CMRF35-like molecule 8	CM35H	Q9UGN4	11314	CD300A	Human	RFU	Protein
seq.23293.15	-0.330642	0.144902	23293-15	3	SL023174	Glutathione-specific gamma-glutamylcyclotransferase 1	CHAC1	Q9BUX1	79094	CHAC1	Human	RFU	Protein
seq.6955.68	0.330572	0.144983	6955-68	3	SL014932	Sorting nexin-1	SNX1	Q13596	6642	SNX1	Human	RFU	Protein
seq.11712.207	0.330078	0.145718	11712-207	3	SL011294	Protein unc-45 homolog A	UN45A	Q9H3U1	55898	UNC45A	Human	RFU	Protein
seq.12848.9	0.330078	0.145718	12848-9	3	SL019951	Rho guanine nucleotide exchange factor 2	ARHG2	Q92974	9181	ARHGEF2	Human	RFU	Protein
seq.13549.15	-0.330007	0.145718	13549-15	3	SL020150	Disintegrin and metalloproteinase domain-containing protein 29	ADA29	Q9UKF5	11086	ADAM29	Human	RFU	Protein
seq.18813.15	0.329937	0.145718	18813-15	3	SL021131	ATP-dependent RNA helicase DDX19A	DD19A	Q9NUU7	55308	DDX19A	Human	RFU	Protein
seq.20520.14	-0.330219	0.145718	20520-14	3	SL008586	Protein FAM3C	FAM3C	Q92520	10447	FAM3C	Human	RFU	Protein
seq.22844.4	-0.330148	0.145718	22844-4	3	SL022822	Zinc finger SWIM domain-containing protein 7	ZSWM7	Q19AV6	125150	ZSWIM7	Human	RFU	Protein
seq.7253.6	-0.329937	0.145718	7253-6	3	SL018137	Protein quaking	QKI	Q96PU8	9444	QKI	Human	RFU	Protein
seq.9735.44	-0.329937	0.145718	9735-44	3	SL019066	T-cell surface protein tactile	TACT	P40200	10225	CD96	Human	RFU	Protein
seq.9869.28	0.329937	0.145718	9869-28	3	SL004092	Nuclear factor NF-kappa-B p105 subunit	NF-kappa-B p105	P19838	4790	NFKB1	Human	RFU	Protein
seq.12448.246	0.329796	0.145882	12448-246	3	SL006476	Glycylpeptide N-tetradecanoyltransferase 1	NMT1	P30419	4836	NMT1	Human	RFU	Protein
seq.19239.5	0.329796	0.145882	19239-5	3	SL003998	ADP-ribosylation factor 1	ARF1	P84077	375	ARF1	Human	RFU	Protein
seq.12574.36	0.329725	0.145964	12574-36	3	SL000405	Endothelin-2	Endothelin 2	P20800	1907	EDN2	Human	RFU	Protein
seq.18922.27	0.329584	0.146211	18922-27	3	SL007199	Macrosialin	CD68	P34810	968	CD68	Human	RFU	Protein
seq.23271.20	-0.329514	0.146211	23271-20	3	SL023213	3-beta-hydroxysteroid-Delta(8),Delta(7)-isomerase	EBP	Q15125	10682	EBP	Human	RFU	Protein
seq.9999.1	0.329514	0.146211	9999-1	3	SL019231	Interferon regulatory factor 6	IRF6	O14896	3664	IRF6	Human	RFU	Protein
seq.21827.7	0.329443	0.146294	21827-7	3	SL021495	Rho-related GTP-binding protein RhoQ	RHOQ	P17081	23433	RHOQ	Human	RFU	Protein
seq.25078.13	0.329161	0.146929	25078-13	3	SL023441	Cysteine protease ATG4C	ATG4C	Q96DT6	84938	ATG4C	Human	RFU	Protein
seq.15449.33	-0.329091	0.146993	15449-33	3	SL010387	T-cell immunoglobulin and mucin domain-containing protein 4	TIM-4	Q96H15	91937	TIMD4	Human	RFU	Protein
seq.16837.20	0.32902	0.146993	16837-20	3	SL003743	CASP8 and FADD-like apoptosis regulator	FLIP	O15519	8837	CFLAR	Human	RFU	Protein
seq.22392.5	-0.32902	0.146993	22392-5	3	SL023036	SERTA domain-containing protein 3	SRTD3	Q9UJW9	29946	SERTAD3	Human	RFU	Protein
seq.10008.43	-0.328879	0.14704	10008-43	3	SL019234	Guanylyl cyclase-activating protein 1	GUC1A	P43080	2978	GUCA1A	Human	RFU	Protein
seq.13733.5	-0.328879	0.14704	13733-5	3	SL004250	Interleukin-12 subunit beta	IL-12 p40	P29460	3593	IL12B	Human	RFU	Protein
seq.19560.23	0.328809	0.14704	19560-23	3	SL021489	Plexin-A4	PLXA4	Q9HCM2	91584	PLXNA4	Human	RFU	Protein
seq.23683.79	-0.32895	0.14704	23683-79	3	SL023216	Tripartite motif-containing protein 55	TRI55	Q9BYV6	84675	TRIM55	Human	RFU	Protein
seq.8556.5	-0.328809	0.14704	8556-5	3	SL018572	Protein FAM134B	F134B	Q9H6L5	54463	RETREG1	Human	RFU	Protein
seq.7831.39	0.328668	0.147308	7831-39	3	SL000566	Retinol-binding protein 4	RBP	P02753	5950	RBP4	Human	RFU	Protein
seq.3381.24	0.328527	0.147576	3381-24	2	SL010500	Tyrosine-protein kinase Lyn, isoform B	LYNB	P07948	4067	LYN	Human	RFU	Protein
seq.19131.184	0.328386	0.147844	19131-184	3	SL014895	Nucleolysin TIAR	TIAR	Q01085	7073	TIAL1	Human	RFU	Protein
seq.9128.34	-0.328315	0.147928	9128-34	3	SL025864	Leucine-rich repeat transmembrane protein FLRT3:Cytoplasmic domain	FLRT3:CD	Q9NZU0	23767	FLRT3	Human	RFU	Protein
seq.25093.96	-0.328174	0.147994	25093-96	3	SL023511	Vang-like protein 1	VANG1	Q8TAA9	81839	VANGL1	Human	RFU	Protein
seq.8095.213	0.328245	0.147994	8095-213	3	SL005793	Peptidyl-prolyl cis-trans isomerase F, mitochondrial	Cyclophilin F	P30405	10105	PPIF	Human	RFU	Protein
seq.8402.22	0.328174	0.147994	8402-22	3	SL012849	Cytokine-like protein 1	CYTL1	Q9NRR1	54360	CYTL1	Human	RFU	Protein
seq.10558.26	-0.327892	0.148027	10558-26	3	SL008436	Protocadherin-9	PCDH9	Q9HC56	5101	PCDH9	Human	RFU	Protein
seq.12718.43	0.327892	0.148027	12718-43	3	SL010814	Peptidyl-prolyl cis-trans isomerase NIMA-interacting 4	PIN4	Q9Y237	5303	PIN4	Human	RFU	Protein
seq.13658.31	-0.328104	0.148027	13658-31	3	SL011071	Platelet-derived growth factor C	PDGF-CC	Q9NRA1	56034	PDGFC	Human	RFU	Protein
seq.19578.19	0.327892	0.148027	19578-19	3	SL016379	Docking protein 2	DOK2	O60496	9046	DOK2	Human	RFU	Protein
seq.23384.19	-0.327892	0.148027	23384-19	3	SL023443	BTB/POZ domain-containing protein KCTD17	KCD17	Q8N5Z5	79734	KCTD17	Human	RFU	Protein
seq.25456.73	0.327963	0.148027	25456-73	4	SL010955	26S protease regulatory subunit 8	PRS8	P62195	5705	PSMC5	Human	RFU	Protein
seq.8326.63	-0.328033	0.148027	8326-63	3	SL003752	Single Ig IL-1-related receptor	SIGIRR	Q6IA17	59307	SIGIRR	Human	RFU	Protein
seq.21166.1	0.327751	0.148297	21166-1	3	SL021995	Carboxy-terminal domain RNA polymerase II polypeptide A small phosphatase 1	CTDS1	Q9GZU7	58190	CTDSP1	Human	RFU	Protein
seq.3814.63	0.32761	0.148567	3814-63	1	SL007423	Interleukin-11 receptor subunit alpha	IL-11 RA	Q14626	3590	IL11RA	Human	RFU	Protein
seq.25100.11	0.327469	0.148635	25100-11	3	SL023777	C-Maf-inducing protein	CMIP	Q8IY22	80790	CMIP	Human	RFU	Protein
seq.8089.173	-0.327539	0.148635	8089-173	3	SL007158	Nuclear receptor subfamily 4 group A member 1	NR4A1	P22736	3164	NR4A1	Human	RFU	Protein
seq.8242.9	-0.327469	0.148635	8242-9	3	SL018459	C-type lectin domain family 2 member L	CLC2L	P0C7M8	154790	CLEC2L	Human	RFU	Protein
seq.21382.70	0.327398	0.148704	21382-70	3	SL022030	Zinc phosphodiesterase ELAC protein 1	RNZ1	Q9H777	55520	ELAC1	Human	RFU	Protein
seq.22586.24	-0.327328	0.148704	22586-24	3	SL008519	Butyrophilin subfamily 2 member A2	BT2A2	Q8WVV5	10385	BTN2A2	Human	RFU	Protein
seq.8363.18	-0.327328	0.148704	8363-18	3	SL018473	UPF0577 protein KIAA1324-like	K132L	A8MWY0	222223	ELAPOR2	Human	RFU	Protein
seq.2837.3	-0.327257	0.148789	2837-3	2	SL000134	Hepatocyte growth factor receptor	Met	P08581	4233	MET	Human	RFU	Protein
seq.15583.18	-0.327187	0.148874	15583-18	3	SL012568	Fc receptor-like B	FCRLB	Q6BAA4	127943	FCRLB	Human	RFU	Protein
seq.24304.3	-0.327046	0.149145	24304-3	3	SL006711	EF-hand calcium-binding domain-containing protein 4B	EFC4B	Q9BSW2	84766	CRACR2A	Human	RFU	Protein
seq.23224.11	-0.326975	0.14923	23224-11	3	SL006543	Regucalcin	RGN	Q15493	9104	RGN	Human	RFU	Protein
seq.20137.49	0.326905	0.149315	20137-49	3	SL008019	Heterogeneous nuclear ribonucleoprotein A1	ROA1	P09651	3178	HNRNPA1	Human	RFU	Protein
seq.13689.2	-0.326834	0.1494	13689-2	3	SL003670	Ornithine decarboxylase	Ornithine decarboxylase	P11926	4953	ODC1	Human	RFU	Protein
seq.21438.45	0.326482	0.150233	21438-45	3	SL022543	Tripartite motif-containing protein 5	TRIM5	Q9C035	85363	TRIM5	Human	RFU	Protein
seq.13683.18	0.326341	0.150404	13683-18	3	SL020231	Chloride channel protein ClC-Kb	CLCKB	P51801	1188	CLCNKB	Human	RFU	Protein
seq.25256.23	0.326341	0.150404	25256-23	3	SL003681	Elongation factor 1-alpha 1	EF-1-alpha-1	P68104	1915	EEF1A1	Human	RFU	Protein
seq.12628.31	0.3262	0.150678	12628-31	3	SL019826	LanC-like protein 2	LANC2	Q9NS86	55915	LANCL2	Human	RFU	Protein
seq.21963.48	0.326059	0.15085	21963-48	3	SL014889	Disabled homolog 2	DAB2	P98082	1601	DAB2	Human	RFU	Protein
seq.4908.6	-0.326059	0.15085	4908-6	1	SL004482	Endoglin	Endoglin	P17813	2022	ENG	Human	RFU	Protein
seq.19438.68	0.325988	0.150936	19438-68	3	SL021097	Pre-mRNA-splicing factor SYF2	SYF2	O95926	25949	SYF2	Human	RFU	Protein
seq.11566.48	-0.325777	0.151238	11566-48	3	SL009148	Keratin, type II cytoskeletal 72	Keratin 72	Q14CN4	140807	KRT72	Human	RFU	Protein
seq.13933.276	0.325565	0.151238	13933-276	3	SL020257	NGFI-A-binding protein 1	NAB1	Q13506	4664	NAB1	Human	RFU	Protein
seq.15325.14	0.325565	0.151238	15325-14	3	SL007137	Neuromodulin	NEUM	P17677	2596	GAP43	Human	RFU	Protein
seq.19122.47	0.325706	0.151238	19122-47	3	SL016370	Myosin regulatory light chain 12B	ML12B	O14950	103910	MYL12B	Human	RFU	Protein
seq.19293.6	0.325495	0.151238	19293-6	3	SL012994	Vacuolar protein sorting-associated protein 26A	VP26A	O75436	9559	VPS26A	Human	RFU	Protein
seq.19623.26	-0.325565	0.151238	19623-26	3	SL004605	40S ribosomal protein SA	40S ribosomal protein SA	P08865	3921	RPSA	Human	RFU	Protein
seq.20215.45	-0.325636	0.151238	20215-45	3	SL022583	Integrin alpha-V: beta-1 complex	Integrin aVb1	P06756|P05556	3685|3688	ITGAV|ITGB1	Human	RFU	Protein
seq.20399.7	-0.325706	0.151238	20399-7	3	SL022153	Oxidoreductase-like domain-containing protein 1	OXLD1	Q5BKU9	339229	OXLD1	Human	RFU	Protein
seq.22383.21	0.325777	0.151238	22383-21	3	SL002546	MITF	MITF	O75030	4286	MITF	Human	RFU	Protein
seq.24938.7	0.325495	0.151238	24938-7	3	SL007320	AP-2 complex subunit beta-1	AP2B1	P63010	163	AP2B1	Human	RFU	Protein
seq.25082.3	-0.325424	0.151325	25082-3	3	SL023201	Neural Wiskott-Aldrich syndrome protein	WASL	O00401	8976	WASL	Human	RFU	Protein
seq.10667.78	-0.325283	0.151499	10667-78	3	SL018036	Uncharacterized protein C1orf185	CA185	Q5T7R7	284546	C1orf185	Human	RFU	Protein
seq.3363.31	0.325283	0.151499	3363-31	4	SL004781	Tyrosine-protein kinase CSK	CSK	P41240	1445	CSK	Human	RFU	Protein
seq.12838.28	-0.32493	0.151822	12838-28	3	SL019935	Dual specificity protein phosphatase 15	DUS15	Q9H1R2	128853	DUSP15	Human	RFU	Protein
seq.14076.74	-0.32486	0.151822	14076-74	3	SL007888	Cystatin-S	Cystatin-S	P01036	1472	CST4	Human	RFU	Protein
seq.15322.35	0.32493	0.151822	15322-35	3	SL007330	Death domain-containing protein CRADD	CRADD	P78560	8738	CRADD	Human	RFU	Protein
seq.21281.13	0.325001	0.151822	21281-13	3	SL021971	Calcium/calmodulin-dependent protein kinase II inhibitor 2	CK2N2	Q96S95	94032	CAMK2N2	Human	RFU	Protein
seq.21508.7	-0.325001	0.151822	21508-7	3	SL022499	Alpha-N-acetylneuraminide alpha-2,8-sialyltransferase	SIA8A	Q92185	6489	ST8SIA1	Human	RFU	Protein
seq.7059.14	-0.32486	0.151822	7059-14	3	SL018046	Leukocyte immunoglobulin-like receptor subfamily A member 6	LIRA6	Q6PI73	11025	LILRA6	Human	RFU	Protein
seq.7782.34	-0.32493	0.151822	7782-34	3	SL012453	Epididymal secretory protein E3-beta	EP3B	P56851	64184	EDDM3B	Human	RFU	Protein
seq.8984.28	-0.325071	0.151822	8984-28	3	SL025920	Leucine-rich repeat and calponin homology domain-containing protein 4:Leucine-rich repeat 5	LRCH4: LRR5	O75427	4034	LRCH4	Human	RFU	Protein
seq.19353.25	-0.324789	0.151909	19353-25	3	SL015055	Osteopetrosis-associated transmembrane protein 1	OSTM1	Q86WC4	28962	OSTM1	Human	RFU	Protein
seq.18871.24	0.324719	0.151997	18871-24	3	SL020884	Allograft inflammatory factor 1-like	AIF1L	Q9BQI0	83543	AIF1L	Human	RFU	Protein
seq.10344.334	-0.324366	0.152135	10344-334	3	SL005173	Interleukin-10 receptor subunit alpha	IL-10 Ra	Q13651	3587	IL10RA	Human	RFU	Protein
seq.11171.25	0.324578	0.152135	11171-25	3	SL025862	Filamin-A:Calponin Homology 2	filamin A:CH2	P21333	2316	FLNA	Human	RFU	Protein
seq.11493.169	0.324437	0.152135	11493-169	3	SL019474	Dynein light chain 2, cytoplasmic	DYL2	Q96FJ2	140735	DYNLL2	Human	RFU	Protein
seq.14107.1	0.324366	0.152135	14107-1	3	SL020315	5-formyltetrahydrofolate cyclo-ligase	MTHFS	P49914	10588	MTHFS	Human	RFU	Protein
seq.3497.13	-0.324366	0.152135	3497-13	2	SL002075	Interferon alpha-2	IFN-aA	P01563	3440	IFNA2	Human	RFU	Protein
seq.5651.50	-0.324437	0.152135	5651-50	3	SL012488	Putative pregnancy-specific beta-1-glycoprotein 7	PSG7	Q13046	5676	PSG7	Human	RFU	Protein
seq.5730.60	0.324366	0.152135	5730-60	3	SL004000	C-X-C motif chemokine 14	BRAK	O95715	9547	CXCL14	Human	RFU	Protein
seq.7128.9	-0.324578	0.152135	7128-9	3	SL018087	von Willebrand factor A domain-containing protein 2	VWA2	Q5GFL6	340706	VWA2	Human	RFU	Protein
seq.14123.34	0.324296	0.152223	14123-34	3	SL025873	V-type immunoglobulin domain-containing suppressor of T-cell activation:Extracellular domain	GI24:ECD	Q9H7M9	64115	VSIR	Human	RFU	Protein
seq.11416.23	-0.324155	0.1524	11416-23	3	SL025857	F-box/LRR-repeat protein 4:Leucine-rich repeats 4 and 5	FBXL4:LRR4 and LRR5	Q9UKA2	26235	FBXL4	Human	RFU	Protein
seq.17849.6	0.324155	0.1524	17849-6	3	SL021009	Developmentally-regulated GTP-binding protein 1	DRG1	Q9Y295	4733	DRG1	Human	RFU	Protein
seq.12034.28	0.324084	0.152488	12034-28	3	SL004613	Adenylyl cyclase-associated protein 1	CAP 1	Q01518	10487	CAP1	Human	RFU	Protein
seq.12546.1	0.324014	0.152532	12546-1	3	SL014839	Smoothelin	SMTN	P53814	6525	SMTN	Human	RFU	Protein
seq.12616.45	0.323802	0.152532	12616-45	3	SL019803	Nuclear receptor-binding protein	NRBP	Q9UHY1	29959	NRBP1	Human	RFU	Protein
seq.22417.10	-0.323943	0.152532	22417-10	3	SL022687	E3 ubiquitin-protein ligase CBL-C	CBLC	Q9ULV8	23624	CBLC	Human	RFU	Protein
seq.23398.1	0.323732	0.152532	23398-1	3	SL025485	DNA-directed RNA polymerase II subunit GRINL1A	GRL1A	P0CAP2	81488	POLR2M	Human	RFU	Protein
seq.5464.52	0.323873	0.152532	5464-52	3	SL003792	Growth factor receptor-bound protein 2	GRB2 adapter protein	P62993	2885	GRB2	Human	RFU	Protein
seq.5638.23	0.323873	0.152532	5638-23	3	SL012702	Procollagen galactosyltransferase 1	GT251	Q8NBJ5	79709	COLGALT1	Human	RFU	Protein
seq.6485.59	-0.323732	0.152532	6485-59	3	SL008517	Immunoglobulin lambda-like polypeptide 1	IGLL1	P15814	3543	IGLL1	Human	RFU	Protein
seq.7073.69	-0.323943	0.152532	7073-69	4	SL018042	Uncharacterized protein C22orf15	CV015	Q8WYQ4	150248	C22orf15	Human	RFU	Protein
seq.9582.93	-0.323732	0.152532	9582-93	3	SL011248	Sushi domain-containing protein 1	SUSD1	Q6UWL2	64420	SUSD1	Human	RFU	Protein
seq.21839.3	0.323591	0.152799	21839-3	3	SL007460	POU domain class 2-associating factor 1	OBF1	Q16633	5450	POU2AF1	Human	RFU	Protein
seq.23320.11	0.32352	0.152799	23320-11	3	SL023390	Multivesicular body subunit 12B	MB12B	Q9H7P6	89853	MVB12B	Human	RFU	Protein
seq.5230.99	-0.32352	0.152799	5230-99	3	SL016557	3-hydroxy-3-methylglutaryl-coenzyme A reductase	HMGR	P04035	3156	HMGCR	Human	RFU	Protein
seq.15619.49	-0.323379	0.152878	15619-49	3	SL012514	Myelin-oligodendrocyte glycoprotein	MOG	Q16653	4340	MOG	Human	RFU	Protein
seq.21476.43	-0.32345	0.152878	21476-43	3	SL022137	Endonuclease 8-like 2	NEIL2	Q969S2	252969	NEIL2	Human	RFU	Protein
seq.5236.2	-0.323379	0.152878	5236-2	3	SL007145	Nuclear receptor subfamily 1 group D member 1	NR1D1	P20393	9572	NR1D1	Human	RFU	Protein
seq.15529.33	0.323238	0.153145	15529-33	3	SL001883	Cysteine and glycine-rich protein 1	Cysteine-rich protein 1	P21291	1465	CSRP1	Human	RFU	Protein
seq.22815.4	0.323168	0.153145	22815-4	3	SL022861	Tripartite motif-containing protein 40	TRI40	Q6P9F5	135644	TRIM40	Human	RFU	Protein
seq.6351.55	-0.323168	0.153145	6351-55	3	SL017426	B-cell antigen receptor complex-associated protein beta chain	CD79B	P40259	974	CD79B	Human	RFU	Protein
seq.4220.39	0.323097	0.153235	4220-39	2	SL005588	Tyrosine-protein kinase Fer	FER	P16591	2241	FER	Human	RFU	Protein
seq.18331.3	-0.323027	0.153325	18331-3	3	SL008583	Glucosylceramidase	GLCM	P04062	2629	GBA	Human	RFU	Protein
seq.5624.66	-0.322956	0.153414	5624-66	3	SL012435	Folate receptor gamma	FOLR3	P41439	2352	FOLR3	Human	RFU	Protein
seq.20203.45	0.322886	0.153504	20203-45	3	SL000311	Complement C1s subcomponent	C1s	P09871	716	C1S	Human	RFU	Protein
seq.17682.1	-0.322603	0.154152	17682-1	3	SL002600	Membrane cofactor protein	CD46	P15529	4179	CD46	Human	RFU	Protein
seq.3636.37	0.322533	0.154152	3636-37	4	SL007327	Oxidized low-density lipoprotein receptor 1	OLR1	P78380	4973	OLR1	Human	RFU	Protein
seq.6998.106	-0.322533	0.154152	6998-106	3	SL005528	Aspartyl/asparaginyl beta-hydroxylase	HAAH	Q12797	444	ASPH	Human	RFU	Protein
seq.11465.4	-0.322392	0.154432	11465-4	3	SL019454	Probable G-protein coupled receptor 135	GP135	Q8IZ08	64582	GPR135	Human	RFU	Protein
seq.20915.68	0.322321	0.154523	20915-68	3	SL022135	Adaptin ear-binding coat-associated protein 2	NECP2	Q9NVZ3	55707	NECAP2	Human	RFU	Protein
seq.11910.27	0.321757	0.154751	11910-27	3	SL019039	Homeobox protein DLX-4	DLX4	Q92988	1748	DLX4	Human	RFU	Protein
seq.13459.30	-0.322039	0.154751	13459-30	3	SL016531	Torsin-4A	CI167	Q9NXH8	54863	TOR4A	Human	RFU	Protein
seq.17784.23	0.32211	0.154751	17784-23	3	SL013389	Glia maturation factor beta	GMFB	P60983	2764	GMFB	Human	RFU	Protein
seq.18918.86	-0.322039	0.154751	18918-86	3	SL011402	cAMP-specific 3',5'-cyclic phosphodiesterase 4A	PDE4A	P27815	5141	PDE4A	Human	RFU	Protein
seq.18950.13	0.321828	0.154751	18950-13	3	SL007124	Ras-related C3 botulinum toxin substrate 2	RAC2	P15153	5880	RAC2	Human	RFU	Protein
seq.19173.5	0.321898	0.154751	19173-5	3	SL011267	AN1-type zinc finger protein 1	ZFAN1	Q8TCF1	79752	ZFAND1	Human	RFU	Protein
seq.20976.19	0.321757	0.154751	20976-19	3	SL022093	U6 snRNA-associated Sm-like protein LSm3	LSM3	P62310	27258	LSM3	Human	RFU	Protein
seq.21105.23	0.32211	0.154751	21105-23	3	SL022287	Protein unc-119 homolog B	U119B	A6NIH7	84747	UNC119B	Human	RFU	Protein
seq.21357.12	0.32218	0.154751	21357-12	3	SL013220	Filamin-binding LIM protein 1	FBLI1	Q8WUP2	54751	FBLIM1	Human	RFU	Protein
seq.4140.3	-0.321757	0.154751	4140-3	2	SL000483	Interleukin-7	IL-7	P13232	3574	IL7	Human	RFU	Protein
seq.5798.3	0.321757	0.154751	5798-3	3	SL003704	BH3-interacting domain death agonist	BID	P55957	637	BID	Human	RFU	Protein
seq.7262.191	-0.321757	0.154751	7262-191	3	SL018097	Carbohydrate sulfotransferase 14	CHSTE	Q8NCH0	113189	CHST14	Human	RFU	Protein
seq.8346.9	0.321757	0.154751	8346-9	3	SL008916	Dipeptidyl peptidase 2	DPP2	Q9UHL4	29952	DPP7	Human	RFU	Protein
seq.20090.63	0.321334	0.155695	20090-63	3	SL021846	Ubiquitin-conjugating enzyme E2 E3	UB2E3	Q969T4	10477	UBE2E3	Human	RFU	Protein
seq.20948.16	0.321334	0.155695	20948-16	3	SL022150	U8 snoRNA-decapping enzyme	NUD16	Q96DE0	131870	NUDT16	Human	RFU	Protein
seq.15540.6	0.321264	0.155787	15540-6	3	SL000649	Vimentin	Vimentin	P08670	7431	VIM	Human	RFU	Protein
seq.5822.22	-0.321193	0.155878	5822-22	3	SL004248	Glial cell line-derived neurotrophic factor	GDNF	P39905	2668	GDNF	Human	RFU	Protein
seq.13025.4	-0.321123	0.15597	13025-4	3	SL019541	Fibroblast growth factor receptor substrate 2	FRS2	Q8WU20	10818	FRS2	Human	RFU	Protein
seq.24975.3	-0.321052	0.156062	24975-3	3	SL012627	Fc receptor-like A	FCRLA	Q7L513	84824	FCRLA	Human	RFU	Protein
seq.20991.2	0.320911	0.156345	20991-2	3	SL022088	LIM domain-containing protein 2	LIMD2	Q9BT23	80774	LIMD2	Human	RFU	Protein
seq.15368.3	-0.32077	0.156528	15368-3	3	SL007531	BMP-binding endothelial regulator protein	BMPER	Q8N8U9	168667	BMPER	Human	RFU	Protein
seq.17514.48	0.32077	0.156528	17514-48	3	SL008443	Ras-related protein Rab-21	RAB21	Q9UL25	23011	RAB21	Human	RFU	Protein
seq.21113.3	0.3207	0.156621	21113-3	3	SL022261	TRAF-interacting protein with FHA domain-containing protein A	TIFA	Q96CG3	92610	TIFA	Human	RFU	Protein
seq.19586.89	0.320488	0.156897	19586-89	3	SL011389	Ras-related protein Rab-3C	RAB3C	Q96E17	115827	RAB3C	Human	RFU	Protein
seq.2625.53	0.320488	0.156897	2625-53	4	SL000453	Hsp90alpha	HSP 90a	P07900	3320	HSP90AA1	Human	RFU	Protein
seq.9275.2	-0.320488	0.156897	9275-2	3	SL005216	Sialic acid-binding Ig-like lectin 5	Siglec-5	O15389	8778	SIGLEC5	Human	RFU	Protein
seq.10418.36	0.320135	0.157552	10418-36	3	SL011111	Syntaxin-12	STX12	Q86Y82	23673	STX12	Human	RFU	Protein
seq.21415.212	0.320135	0.157552	21415-212	3	SL005017	Mitogen-activated protein kinase kinase kinase 3	MAP3K3	Q99759	4215	MAP3K3	Human	RFU	Protein
seq.24983.119	0.320135	0.157552	24983-119	3	SL006623	ELKS/RAB6-interacting/CAST family member 1	RB6I2	Q8IUD2	23085	ERC1	Human	RFU	Protein
seq.4282.3	0.320065	0.157552	4282-3	2	SL005034	GTP-binding nuclear protein Ran	RAN	P62826	5901	RAN	Human	RFU	Protein
seq.6405.74	-0.320065	0.157552	6405-74	3	SL009333	Pregnancy-specific beta-1-glycoprotein 2	PSG2	P11465	5670	PSG2	Human	RFU	Protein
seq.12869.68	0.319924	0.157592	12869-68	3	SL019938	Probable ATP-dependent RNA helicase DDX6	DDX6	P26196	1656	DDX6	Human	RFU	Protein
seq.13501.10	0.31936	0.157592	13501-10	3	SL020163	Solute carrier family 35 member G2	S35G2	Q8TBE7	80723	SLC35G2	Human	RFU	Protein
seq.15314.49	0.31936	0.157592	15314-49	3	SL008340	Chloride intracellular channel protein 4	CLIC4	Q9Y696	25932	CLIC4	Human	RFU	Protein
seq.16621.77	0.31936	0.157592	16621-77	3	SL012584	NAD(P)H-hydrate epimerase	AIBP	Q8NCW5	128240	NAXE	Human	RFU	Protein
seq.17411.55	0.319501	0.157592	17411-55	3	SL015528	Ubiquitin recognition factor in ER-associated degradation protein 1	UFD1	Q92890	7353	UFD1	Human	RFU	Protein
seq.17799.9	0.31943	0.157592	17799-9	3	SL005373	6-phosphogluconolactonase	6PGL	O95336	25796	PGLS	Human	RFU	Protein
seq.20947.50	0.319642	0.157592	20947-50	3	SL022017	Protein Dr1	NC2B	Q01658	1810	DR1	Human	RFU	Protein
seq.21763.46	0.319571	0.157592	21763-46	3	SL022675	Ubiquitin carboxyl-terminal hydrolase 4	UBP4	Q13107	7375	USP4	Human	RFU	Protein
seq.22589.3	-0.319853	0.157592	22589-3	3	SL008531	Frizzled-2	FZD2	Q14332	2535	FZD2	Human	RFU	Protein
seq.23586.32	-0.319853	0.157592	23586-32	3	SL004478	Cancer/testis antigen 1B	Cancer/testis antigen 1B	P78358	1485	CTAG1A	Human	RFU	Protein
seq.23646.5	-0.319642	0.157592	23646-5	3	SL023404	Aryl-hydrocarbon-interacting protein-like 1	AIPL1	Q9NZN9	23746	AIPL1	Human	RFU	Protein
seq.24201.86	0.319571	0.157592	24201-86	3	SL007026	G antigen family C member 1	GAGC1	O60829	9506	PAGE4	Human	RFU	Protein
seq.24320.3	-0.319642	0.157592	24320-3	3	SL019135	Tripartite motif-containing protein 72	TRI72	Q6ZMU5	493829	TRIM72	Human	RFU	Protein
seq.4304.18	-0.31936	0.157592	4304-18	2	SL006698	Ligand-dependent nuclear receptor corepressor-like protein	transcription factor MLR1, isoform CRA_b	Q8N3X6	254251	LCORL	Human	RFU	Protein
seq.8066.38	-0.319994	0.157592	8066-38	3	SL018404	Synaptotagmin-9	SYT9	Q86SS6	143425	SYT9	Human	RFU	Protein
seq.9474.22	-0.319642	0.157592	9474-22	3	SL008489	Asialoglycoprotein receptor 2	ASGR2	P07307	433	ASGR2	Human	RFU	Protein
seq.9507.55	0.31943	0.157592	9507-55	3	SL011828	Fibroblast growth factor-binding protein 1	FGFP1	Q14512	9982	FGFBP1	Human	RFU	Protein
seq.9573.108	-0.319783	0.157592	9573-108	3	SL026023	Thioredoxin domain-containing protein 11:N-term	TXD11:C-term	Q6PKC3	51061	TXNDC11	Human	RFU	Protein
seq.9847.21	-0.319501	0.157592	9847-21	3	SL019152	Homeobox protein TGIF2	TGIF2	Q9GZN2	60436	TGIF2	Human	RFU	Protein
seq.21995.20	-0.319219	0.157676	21995-20	3	SL002642	NOS	NOS	P29474	4846	NOS3	Human	RFU	Protein
seq.23705.42	0.319148	0.157676	23705-42	3	SL007138	CTP synthase 1	PYRG1	P17812	1503	CTPS1	Human	RFU	Protein
seq.23771.17	0.319148	0.157676	23771-17	3	SL023037	Cyclic AMP-dependent transcription factor ATF-5	ATF5	Q9Y2D1	22809	ATF5	Human	RFU	Protein
seq.6342.10	0.319148	0.157676	6342-10	3	SL006194	Nephronectin	Nephronectin	Q6UXI9	255743	NPNT	Human	RFU	Protein
seq.6550.4	0.319219	0.157676	6550-4	3	SL010843	Intercellular adhesion molecule 4	ICAM4	Q14773	3386	ICAM4	Human	RFU	Protein
seq.11101.18	-0.318937	0.158155	11101-18	3	SL004489	Toll-like receptor 4	TLR4	O00206	7099	TLR4	Human	RFU	Protein
seq.17676.13	0.318796	0.158441	17676-13	3	SL011229	Cdc42-interacting protein 4	CIP4	Q15642	9322	TRIP10	Human	RFU	Protein
seq.13602.6	0.318584	0.158724	13602-6	3	SL013050	NHP2-like protein 1	NH2L1	P55769	4809	SNU13	Human	RFU	Protein
seq.23318.60	0.318584	0.158724	23318-60	3	SL023407	Phosphatidylcholine transfer protein	PPCT	Q9UKL6	58488	PCTP	Human	RFU	Protein
seq.24904.121	-0.318655	0.158724	24904-121	3	SL023600	Syntaxin-binding protein 4	STXB4	Q6ZWJ1	252983	STXBP4	Human	RFU	Protein
seq.6556.5	0.318514	0.158819	6556-5	3	SL012863	Ectonucleotide pyrophosphatase/phosphodiesterase family member 5	ENPP5	Q9UJA9	59084	ENPP5	Human	RFU	Protein
seq.25419.59	-0.318443	0.158913	25419-59	3	SL023611	Sperm protein associated with the nucleus on the X chromosome N4	SPXN4	Q5MJ08	441525	SPANXN4	Human	RFU	Protein
seq.14064.21	-0.318302	0.159102	14064-21	3	SL004515	Peptidoglycan recognition protein 1	PGRP-S	O75594	8993	PGLYRP1	Human	RFU	Protein
seq.15492.1	-0.318302	0.159102	15492-1	3	SL025827	Cysteine-rich motor neuron 1 protein:Extracellular domain	CRIM1:ECD	Q9NZV1	51232	CRIM1	Human	RFU	Protein
seq.17826.341	0.318232	0.159197	17826-341	3	SL011186	Elongation factor 1-delta	EF1D	P29692	1936	EEF1D	Human	RFU	Protein
seq.13967.14	0.318091	0.159285	13967-14	3	SL005724	Thioredoxin reductase 1, cytoplasmic	Thioredoxin reductase 1	Q16881	7296	TXNRD1	Human	RFU	Protein
seq.4924.32	0.318091	0.159285	4924-32	1	SL000521	Interstitial collagenase	MMP-1	P03956	4312	MMP1	Human	RFU	Protein
seq.5248.68	0.318161	0.159285	5248-68	2	SL005793	Peptidyl-prolyl cis-trans isomerase F, mitochondrial	Cyclophilin F	P30405	10105	PPIF	Human	RFU	Protein
seq.9287.6	-0.31802	0.159285	9287-6	3	SL008541	Sepiapterin reductase	SPRE	P35270	6697	SPR	Human	RFU	Protein
seq.9808.41	0.31802	0.159285	9808-41	3	SL019134	Trinucleotide repeat-containing gene 6B protein	TNR6B	Q9UPQ9	23112	TNRC6B	Human	RFU	Protein
seq.25921.3	0.317879	0.15957	25921-3	3	SL001931	Inhibin a subunit	Inhibin a subunit	P05111	3623	INHA	Human	RFU	Protein
seq.6231.46	-0.317808	0.15957	6231-46	3	SL006310	Stanniocalcin-2	STC2	O76061	8614	STC2	Human	RFU	Protein
seq.8252.2	-0.317808	0.15957	8252-2	3	SL012580	Palmitoleoyl-protein carboxylesterase NOTUM	NOTUM	Q6P988	147111	NOTUM	Human	RFU	Protein
seq.21108.5	0.317597	0.159856	21108-5	3	SL011288	Uncharacterized metallophosphoesterase CSTP1	CSTP1	Q9BRF8	55313	CPPED1	Human	RFU	Protein
seq.23568.41	0.317597	0.159856	23568-41	3	SL023304	Homeobox protein Meis2	MEIS2	O14770	4212	MEIS2	Human	RFU	Protein
seq.3890.8	0.317597	0.159856	3890-8	2	SL000493	L-lactate dehydrogenase B chain	LDH-H 1	P07195	3945	LDHB	Human	RFU	Protein
seq.11264.33	-0.316892	0.159935	11264-33	3	SL019346	Xanthine dehydrogenase/oxidase	XDH	P47989	7498	XDH	Human	RFU	Protein
seq.12501.10	-0.317174	0.159935	12501-10	3	SL008849	Tubulin-specific chaperone A	TBCA	O75347	6902	TBCA	Human	RFU	Protein
seq.13652.2	-0.317456	0.159935	13652-2	3	SL020197	TOM1-like protein 1	TM1L1	O75674	10040	TOM1L1	Human	RFU	Protein
seq.13694.24	-0.317174	0.159935	13694-24	3	SL005226	Cytokine receptor-like factor 2	TSLP R	Q9HC73	64109	CRLF2	Human	RFU	Protein
seq.14634.13	-0.316962	0.159935	14634-13	3	SL020122	Lutropin-choriogonadotropic hormone receptor	LSHR	P22888	3973	LHCGR	Human	RFU	Protein
seq.16856.79	0.317244	0.159935	16856-79	3	SL007443	Microtubule-associated protein RP/EB family member 2	MARE2	Q15555	10982	MAPRE2	Human	RFU	Protein
seq.18186.15	0.316962	0.159935	18186-15	3	SL013024	Threonine--tRNA ligase, cytoplasmic	SYTC	P26639	6897	TARS1	Human	RFU	Protein
seq.21478.20	0.317103	0.159935	21478-20	3	SL004098	SMAD5	SMAD5	Q99717	4090	SMAD5	Human	RFU	Protein
seq.21734.36	-0.316962	0.159935	21734-36	3	SL022703	C1GLT/C1GLC Complex	C1GLT/C1GLC Complex	Q9NS00|Q96EU7	56913|29071	C1GALT1|C1GALT1C1	Human	RFU	Protein
seq.22579.93	-0.316892	0.159935	22579-93	3	SL009054	Neurexin-1-beta	NRX1B	P58400	9378	NRXN1	Human	RFU	Protein
seq.23409.83	0.317103	0.159935	23409-83	3	SL017406	Synapse-associated protein 1	SYAP1	Q96A49	94056	SYAP1	Human	RFU	Protein
seq.3357.67	-0.317315	0.159935	3357-67	2	SL010495	Cyclin-dependent kinase 2:Cyclin-A2 complex	CDK2/cyclin A	P24941|P20248	1017|890	CDK2|CCNA2	Human	RFU	Protein
seq.4309.59	0.317456	0.159935	4309-59	3	SL004812	Triosephosphate isomerase	Triosephosphate isomerase	P60174	7167	TPI1	Human	RFU	Protein
seq.4318.12	0.317526	0.159935	4318-12	3	SL004940	Tyrosine-protein phosphatase non-receptor type 6	PTP-1C	P29350	5777	PTPN6	Human	RFU	Protein
seq.7167.102	0.317244	0.159935	7167-102	3	SL007733	Vesicle-associated membrane protein-associated protein A	VAPA	Q9P0L0	9218	VAPA	Human	RFU	Protein
seq.8830.29	-0.317033	0.159935	8830-29	3	SL018680	BRISC complex subunit Abro1	F175B	Q15018	23172	ABRAXAS2	Human	RFU	Protein
seq.8890.9	-0.317174	0.159935	8890-9	3	SL018697	Transmembrane protein 132B	T132B	Q14DG7	114795	TMEM132B	Human	RFU	Protein
seq.9233.71	-0.317174	0.159935	9233-71	3	SL004468	Tissue factor pathway inhibitor 2	TFPI -2	P48307	7980	TFPI2	Human	RFU	Protein
seq.9971.5	0.317385	0.159935	9971-5	3	SL019222	CUB and sushi domain-containing protein 2	CSMD2	Q7Z408	114784	CSMD2	Human	RFU	Protein
seq.13451.2	0.316469	0.160029	13451-2	3	SL006734	Fibronectin type III domain-containing protein 4	FNDC4	Q9H6D8	64838	FNDC4	Human	RFU	Protein
seq.13482.14	0.316469	0.160029	13482-14	3	SL020129	CCR4-NOT transcription complex subunit 1	CNOT1	A5YKK6	23019	CNOT1	Human	RFU	Protein
seq.15300.66	0.316751	0.160029	15300-66	3	SL017096	Coiled-coil domain-containing protein 134	CC134	Q9H6E4	79879	CCDC134	Human	RFU	Protein
seq.19187.21	0.316539	0.160029	19187-21	3	SL020523	STAM-binding protein	STABP	O95630	10617	STAMBP	Human	RFU	Protein
seq.20217.26	0.316751	0.160029	20217-26	3	SL009769	Lamin-B2	Lamin-B2	Q03252	84823	LMNB2	Human	RFU	Protein
seq.20967.137	-0.31661	0.160029	20967-137	3	SL022191	Proteasome assembly chaperone 4	PSMG4	Q5JS54	389362	PSMG4	Human	RFU	Protein
seq.21323.2	0.316751	0.160029	21323-2	3	SL022216	RWD domain-containing protein 1	RWDD1	Q9H446	51389	RWDD1	Human	RFU	Protein
seq.22009.1	0.316539	0.160029	22009-1	3	SL014650	Protein phosphatase 1B	PPM1B	O75688	5495	PPM1B	Human	RFU	Protein
seq.22547.17	0.316469	0.160029	22547-17	3	SL014755	RNA-binding motif, single-stranded-interacting protein 1	RBMS1	P29558	5937	RBMS1	Human	RFU	Protein
seq.23029.3	-0.316469	0.160029	23029-3	3	SL020960	Endophilin-A3	SH3G3	Q99963	6457	SH3GL3	Human	RFU	Protein
seq.7960.53	-0.31668	0.160029	7960-53	3	SL018312	POTE ankyrin domain family member G	POTEG	Q6S5H5	404785	POTEG	Human	RFU	Protein
seq.9598.23	0.316398	0.160125	9598-23	3	SL019047	CUB and sushi domain-containing protein 1	CSMD1	Q96PZ7	64478	CSMD1	Human	RFU	Protein
seq.19132.1	-0.316257	0.160416	19132-1	3	SL015005	39S ribosomal protein L2, mitochondrial	RM02	Q5T653	51069	MRPL2	Human	RFU	Protein
seq.12603.87	0.315905	0.160998	12603-87	3	SL019780	Polyadenylate-binding protein 4	PABP4	Q13310	8761	PABPC4	Human	RFU	Protein
seq.17793.4	-0.315834	0.160998	17793-4	3	SL020986	GTP-binding protein Di-Ras1	DIRA1	O95057	148252	DIRAS1	Human	RFU	Protein
seq.22774.20	0.315905	0.160998	22774-20	3	SL022935	tRNA-splicing endonuclease subunit Sen34	SEN34	Q9BSV6	79042	TSEN34	Human	RFU	Protein
seq.23369.17	-0.315834	0.160998	23369-17	3	SL023448	Phytanoyl-CoA dioxygenase, peroxisomal	PAHX	O14832	5264	PHYH	Human	RFU	Protein
seq.25220.8	-0.315834	0.160998	25220-8	3	SL023179	Cysteine-rich tail protein 1	CRTP1	A8MQ03	375791	CYSRT1	Human	RFU	Protein
seq.5729.27	-0.315975	0.160998	5729-27	3	SL007631	Sclerostin	SOST	Q9BQB4	50964	SOST	Human	RFU	Protein
seq.23181.2	-0.315764	0.160999	23181-2	3	SL022652	Leukocyte tyrosine kinase receptor	LTK	P29376	4058	LTK	Human	RFU	Protein
seq.2734.49	-0.315764	0.160999	2734-49	4	SL005206	Natural cytotoxicity triggering receptor 2	NKp44	O95944	9436	NCR2	Human	RFU	Protein
seq.12471.47	0.315552	0.161099	12471-47	3	SL007061	Double-stranded RNA-binding protein Staufen homolog 1	STAU1	O95793	6780	STAU1	Human	RFU	Protein
seq.12665.16	-0.315552	0.161099	12665-16	3	SL014917	Interleukin enhancer-binding factor 2	ILF2	Q12905	3608	ILF2	Human	RFU	Protein
seq.7748.11	0.315552	0.161099	7748-11	3	SL008054	NADH dehydrogenase [ubiquinone] flavoprotein 2, mitochondrial	NDUV2	P19404	4729	NDUFV2	Human	RFU	Protein
seq.8307.47	0.315552	0.161099	8307-47	3	SL018439	UPF0696 protein C11orf68	CK068	Q9H3H3	83638	C11orf68	Human	RFU	Protein
seq.8336.267	-0.315552	0.161099	8336-267	3	SL014534	GRAM domain-containing protein 1C	GRM1C	Q8IYS0	54762	GRAMD1C	Human	RFU	Protein
seq.23367.8	0.315481	0.161196	23367-8	3	SL023352	Ankyrin repeat domain-containing protein 40	ANR40	Q6AI12	91369	ANKRD40	Human	RFU	Protein
seq.5100.53	-0.315411	0.161294	5100-53	3	SL005197	Lysosome membrane protein 2	LIMP II	Q14108	950	SCARB2	Human	RFU	Protein
seq.13062.4	0.31534	0.161392	13062-4	3	SL016378	Glia maturation factor gamma	GMFG	O60234	9535	GMFG	Human	RFU	Protein
seq.14708.59	-0.31527	0.16149	14708-59	3	SL007931	Complement component C8 gamma chain	CO8G	P07360	733	C8G	Human	RFU	Protein
seq.13554.78	-0.315199	0.161491	13554-78	3	SL020118	Replication initiator 1	REPI1	Q9BWE0	29803	REPIN1	Human	RFU	Protein
seq.18185.118	-0.315199	0.161491	18185-118	3	SL008853	Fructose-bisphosphate aldolase B	ALDOB	P05062	229	ALDOB	Human	RFU	Protein
seq.10088.37	0.315129	0.16159	10088-37	3	SL008014	Adenine phosphoribosyltransferase	APT	P07741	353	APRT	Human	RFU	Protein
seq.17843.30	0.314988	0.161882	17843-30	3	SL016522	Phosphopantothenate--cysteine ligase	PPCS	Q9HAB8	79717	PPCS	Human	RFU	Protein
seq.11428.31	0.314847	0.161886	11428-31	3	SL006955	PDZ and LIM domain protein 1	PDLI1	O00151	9124	PDLIM1	Human	RFU	Protein
seq.17380.2	0.314847	0.161886	17380-2	3	SL013054	Ubiquitin-conjugating enzyme E2 K	UBE2K	P61086	3093	UBE2K	Human	RFU	Protein
seq.18415.16	0.314847	0.161886	18415-16	3	SL016516	ADP-ribosylation factor-like protein 6	ARL6	Q9H0F7	84100	ARL6	Human	RFU	Protein
seq.19563.3	-0.314847	0.161886	19563-3	3	SL008781	Seizure 6-like protein	SEZ6L	Q9BYH1	23544	SEZ6L	Human	RFU	Protein
seq.6398.12	0.314494	0.162765	6398-12	3	SL017422	Lon protease homolog, mitochondrial	LONM	P36776	9361	LONP1	Human	RFU	Protein
seq.19124.9	0.314424	0.162767	19124-9	3	SL013222	Ubiquitin-like domain-containing CTD phosphatase 1	UBCP1	Q8WVY7	134510	UBLCP1	Human	RFU	Protein
seq.19262.219	0.314424	0.162767	19262-219	3	SL008117	Very long-chain specific acyl-CoA dehydrogenase, mitochondrial	ACADV	P49748	37	ACADVL	Human	RFU	Protein
seq.11081.1	-0.314353	0.162866	11081-1	3	SL007151	Glycerol-3-phosphate dehydrogenase [NAD(+)], cytoplasmic	GPDA	P21695	2819	GPD1	Human	RFU	Protein
seq.16865.62	0.314283	0.162965	16865-62	3	SL013228	TATA-binding protein-associated factor 2N	RBP56	Q92804	8148	TAF15	Human	RFU	Protein
seq.21464.2	0.314212	0.163064	21464-2	3	SL003727	Baculoviral IAP repeat-containing protein 2	cIAP-1	Q13490	329	BIRC2	Human	RFU	Protein
seq.21391.17	-0.314142	0.163163	21391-17	3	SL001767	Choriogonadotropin subunit beta 3	b-CF	P0DN86	1082	CGB3	Human	RFU	Protein
seq.23302.19	0.314071	0.163262	23302-19	3	SL023209	Proline-rich AKT1 substrate 1	AKTS1	Q96B36	84335	AKT1S1	Human	RFU	Protein
seq.11616.9	0.31393	0.163461	11616-9	3	SL013812	Heat shock factor protein 1	HSF1	Q00613	3297	HSF1	Human	RFU	Protein
seq.20575.82	-0.31393	0.163461	20575-82	3	SL019007	C-type lectin domain family 9 member A	CLC9A	Q6UXN8	283420	CLEC9A	Human	RFU	Protein
seq.15644.1	0.31386	0.163467	15644-1	3	SL000303	Biotinidase	Biotinidase	P43251	686	BTD	Human	RFU	Protein
seq.24245.2	-0.313789	0.163467	24245-2	3	SL023238	Kinesin light chain 3	KLC3	Q6P597	147700	KLC3	Human	RFU	Protein
seq.5112.73	-0.313789	0.163467	5112-73	3	SL014268	OX-2 membrane glycoprotein	OX2G	P41217	4345	CD200	Human	RFU	Protein
seq.9857.38	-0.313789	0.163467	9857-38	3	SL007438	Interferon regulatory factor 4	IRF4	Q15306	3662	IRF4	Human	RFU	Protein
seq.11211.7	0.313578	0.163573	11211-7	3	SL019355	Tubulin-specific chaperone E	TBCE	Q15813	6905	TBCE	Human	RFU	Protein
seq.24027.32	-0.313578	0.163573	24027-32	3	SL007516	Interferon epsilon-1	IFNE1	Q86WN2	338376	IFNE	Human	RFU	Protein
seq.24670.1	0.313648	0.163573	24670-1	3	SL023273	PIH1 domain-containing protein 1	PIHD1	Q9NWS0	55011	PIH1D1	Human	RFU	Protein
seq.8390.25	0.313578	0.163573	8390-25	3	SL018487	Cytochrome c oxidase subunit 7A1, mitochondrial	CX7A1	P24310	1346	COX7A1	Human	RFU	Protein
seq.9794.17	-0.313578	0.163573	9794-17	3	SL019122	AarF domain-containing protein kinase 4	ADCK4	Q96D53	79934	COQ8B	Human	RFU	Protein
seq.13704.5	-0.313507	0.163673	13704-5	3	SL014847	Hydroxymethylglutaryl-CoA synthase, mitochondrial	HMCS2	P54868	3158	HMGCS2	Human	RFU	Protein
seq.23284.5	0.313437	0.163677	23284-5	3	SL004972	LIM domain only transcription factor protein 4	LMO4	P61968	8543	LMO4	Human	RFU	Protein
seq.4125.52	-0.313437	0.163677	4125-52	2	SL003680	Advanced glycosylation end product-specific receptor, soluble	sRAGE	Q15109	177	AGER	Human	RFU	Protein
seq.11273.176	-0.313296	0.163877	11273-176	3	SL013030	Glutathione S-transferase theta-2B	GSTT2	P0CG30	653689	GSTT2B	Human	RFU	Protein
seq.12583.77	0.313296	0.163877	12583-77	3	SL019755	Serine/threonine-protein kinase A-Raf	ARAF	P10398	369	ARAF	Human	RFU	Protein
seq.24411.144	0.313225	0.163881	24411-144	3	SL020078	E3 ubiquitin-protein ligase LRSAM1	LRSM1	Q6UWE0	90678	LRSAM1	Human	RFU	Protein
seq.9600.55	-0.313225	0.163881	9600-55	3	SL026001	Thrombospondin type-1 domain-containing protein 7A:Thrombospondin type-1 domain 17	THS7A:TSP type-1 domain 17	Q9UPZ6	221981	THSD7A	Human	RFU	Protein
seq.16877.19	-0.313155	0.163981	16877-19	3	SL019317	Methionine-R-sulfoxide reductase B2, mitochondrial	MSRB2	Q9Y3D2	22921	MSRB2	Human	RFU	Protein
seq.12491.23	0.313084	0.163985	12491-23	3	SL008340	Chloride intracellular channel protein 4	CLIC4	Q9Y696	25932	CLIC4	Human	RFU	Protein
seq.8364.74	-0.313084	0.163985	8364-74	3	SL006797	Uronyl 2-sulfotransferase	UST	Q9Y2C2	10090	UST	Human	RFU	Protein
seq.11245.43	0.313013	0.16399	11245-43	3	SL025863	Filamin-A:Calponin Homology 1	filamin A:CH1	P21333	2316	FLNA	Human	RFU	Protein
seq.5383.14	0.313013	0.16399	5383-14	3	SL004671	Tumor necrosis factor receptor superfamily member 13C	BAFF Receptor	Q96RJ3	115650	TNFRSF13C	Human	RFU	Protein
seq.10440.26	-0.312802	0.164483	10440-26	3	SL025782	CXADR-like membrane protein:Extracellular domain	ACAM:ECD	Q9H6B4	79827	CLMP	Human	RFU	Protein
seq.23359.25	-0.312731	0.164583	23359-25	3	SL023708	Pre-mRNA-splicing regulator WTAP	FL2D	Q15007	9589	WTAP	Human	RFU	Protein
seq.17802.4	0.31252	0.165078	17802-4	3	SL020967	Sialic acid synthase	SIAS	Q9NR45	54187	NANS	Human	RFU	Protein
seq.8042.88	-0.312449	0.165179	8042-88	3	SL018399	Serine protease inhibitor Kazal-type 9	ISK9	Q5DT21	643394	SPINK9	Human	RFU	Protein
seq.3115.64	0.312379	0.16528	3115-64	2	SL006918	Mitogen-activated protein kinase 1	MK01	P28482	5594	MAPK1	Human	RFU	Protein
seq.11441.11	0.311885	0.165414	11441-11	3	SL007082	Glycogen phosphorylase, liver form	PYGL	P06737	5836	PYGL	Human	RFU	Protein
seq.11568.2	0.312097	0.165414	11568-2	3	SL007323	Peptidyl-prolyl cis-trans isomerase FKBP1B	FKB1B	P68106	2281	FKBP1B	Human	RFU	Protein
seq.12735.39	0.311885	0.165414	12735-39	3	SL007039	Cold shock domain-containing protein E1	CSDE1	O75534	7812	CSDE1	Human	RFU	Protein
seq.15604.18	0.312097	0.165414	15604-18	3	SL004716	Mitogen-activated protein kinase 9	JNK2	P45984	5601	MAPK9	Human	RFU	Protein
seq.20105.7	0.311956	0.165414	20105-7	3	SL005669	Myosin light polypeptide 6	Myosin light polypeptide 6	P60660	4637	MYL6	Human	RFU	Protein
seq.20110.25	0.311956	0.165414	20110-25	3	SL013275	Hematological and neurological expressed 1-like protein	HN1L	Q9H910	90861	JPT2	Human	RFU	Protein
seq.21331.19	0.312167	0.165414	21331-19	3	SL021963	B-cell CLL/lymphoma 7 protein family member A	BCL7A	Q4VC05	605	BCL7A	Human	RFU	Protein
seq.21549.144	-0.312026	0.165414	21549-144	3	SL012787	Beta-tectorin	TECTB	Q96PL2	6975	TECTB	Human	RFU	Protein
seq.23542.8	0.312238	0.165414	23542-8	3	SL023328	Golgi phosphoprotein 3-like	GLP3L	Q9H4A5	55204	GOLPH3L	Human	RFU	Protein
seq.23561.4	0.312167	0.165414	23561-4	3	SL023398	Coiled-coil domain-containing protein 97	CCD97	Q96F63	90324	CCDC97	Human	RFU	Protein
seq.3896.5	-0.311885	0.165414	3896-5	2	SL004820	Phosphoglycerate mutase 1	Phosphoglycerate mutase 1	P18669	5223	PGAM1	Human	RFU	Protein
seq.6496.60	0.312167	0.165414	6496-60	3	SL025834	Protein delta homolog 1:Extracellular domain	DLK1:ECD	P80370	8788	DLK1	Human	RFU	Protein
seq.8429.16	-0.311956	0.165414	8429-16	3	SL018508	Axin-2	AXIN2	Q9Y2T1	8313	AXIN2	Human	RFU	Protein
seq.2631.50	-0.311815	0.165515	2631-50	2	SL004147	Interleukin-10 receptor subunit beta	IL-10 Rb	Q08334	3588	IL10RB	Human	RFU	Protein
seq.21780.15	0.311744	0.165617	21780-15	3	SL022497	Protein ABHD4	ABHD4	Q8TB40	63874	ABHD4	Human	RFU	Protein
seq.11161.5	0.311462	0.16584	11161-5	3	SL019340	Spartin	SPG20	Q8N0X7	23111	SPART	Human	RFU	Protein
seq.15506.34	-0.311392	0.16584	15506-34	3	SL018249	Low-density lipoprotein receptor-related protein 12	LRP12	Q9Y561	29967	LRP12	Human	RFU	Protein
seq.17450.51	0.311533	0.16584	17450-51	3	SL006248	Histidine--tRNA ligase, cytoplasmic	Histidyl-tRNA synthetase	P12081	3035	HARS1	Human	RFU	Protein
seq.20528.23	0.311533	0.16584	20528-23	3	SL007199	Macrosialin	CD68	P34810	968	CD68	Human	RFU	Protein
seq.22129.55	-0.311392	0.16584	22129-55	3	SL022854	RNA polymerase II elongation factor ELL3	ELL3	Q9HB65	80237	ELL3	Human	RFU	Protein
seq.23426.1	-0.311603	0.16584	23426-1	3	SL023724	Variable charge X-linked protein 1	VCX1	Q9H320	26609	VCX	Human	RFU	Protein
seq.23631.1	0.311462	0.16584	23631-1	3	SL023276	N-acetylgalactosamine kinase	GALK2	Q01415	2585	GALK2	Human	RFU	Protein
seq.4543.65	-0.311392	0.16584	4543-65	2	SL014048	Collagen alpha-1(XXIII) chain	CONA1	Q86Y22	91522	COL23A1	Human	RFU	Protein
seq.23677.30	0.311321	0.165847	23677-30	3	SL023388	NCK-interacting protein with SH3 domain	SPN90	Q9NZQ3	51517	NCKIPSD	Human	RFU	Protein
seq.6237.11	-0.311321	0.165847	6237-11	3	SL017269	Fibroblast growth factor receptor-like 1	FGRL1	Q8N441	53834	FGFRL1	Human	RFU	Protein
seq.12343.14	0.311251	0.165854	12343-14	3	SL011226	Arf-GAP with coiled-coil, ANK repeat and PH domain-containing protein 2	CENB2	Q15057	23527	ACAP2	Human	RFU	Protein
seq.25466.84	-0.311251	0.165854	25466-84	3	SL022649	Kynurenine 3-monooxygenase	KMO	O15229	8564	KMO	Human	RFU	Protein
seq.15539.15	-0.31118	0.165861	15539-15	3	SL008760	SLIT and NTRK-like protein 1	SLIK1	Q96PX8	114798	SLITRK1	Human	RFU	Protein
seq.18419.20	0.31118	0.165861	18419-20	3	SL004614	Actin-related protein 2/3 complex subunit 5	p16-ARC	O15511	10092	ARPC5	Human	RFU	Protein
seq.18821.9	-0.311039	0.166066	18821-9	3	SL000317	C4a anaphylatoxin	C4a	P0C0L4|P0C0L5	720|100293534	C4A|C4B	Human	RFU	Protein
seq.4544.4	0.311039	0.166066	4544-4	3	SL004708	Connective tissue-activating peptide III	CTAP-III	P02775	5473	PPBP	Human	RFU	Protein
seq.11184.51	-0.310757	0.166571	11184-51	3	SL002762	Chromogranin-A	CgA	P10645	1113	CHGA	Human	RFU	Protein
seq.12533.135	-0.310757	0.166571	12533-135	3	SL019781	Cytohesin-2	CYH2	Q99418	9266	CYTH2	Human	RFU	Protein
seq.23034.13	-0.310757	0.166571	23034-13	3	SL014089	VPS10 domain-containing receptor SorCS3	SORC3	Q9UPU3	22986	SORCS3	Human	RFU	Protein
seq.12771.19	-0.310687	0.166579	12771-19	3	SL011309	Zinc finger protein 180	ZN180	Q9UJW8	7733	ZNF180	Human	RFU	Protein
seq.23210.4	-0.310687	0.166579	23210-4	3	SL022857	ETS translocation variant 2	ETV2	O00321	2116	ETV2	Human	RFU	Protein
seq.17513.11	0.310545	0.166784	17513-11	3	SL008121	Annexin A11	ANX11	P50995	311	ANXA11	Human	RFU	Protein
seq.25104.10	0.310545	0.166784	25104-10	3	SL015296	Transcription factor CP2-like protein 1	TF2L1	Q9NZI6	29842	TFCP2L1	Human	RFU	Protein
seq.19168.71	0.310404	0.16699	19168-71	3	SL008599	Proline-serine-threonine phosphatase-interacting protein 1	PPIP1	O43586	9051	PSTPIP1	Human	RFU	Protein
seq.8998.15	-0.310404	0.16699	8998-15	3	SL018828	Heparan sulfate glucosamine 3-O-sulfotransferase 4	HS3S4	Q9Y661	9951	HS3ST4	Human	RFU	Protein
seq.5605.77	-0.310263	0.167292	5605-77	3	SL006973	Beta-1,3-N-acetylglucosaminyltransferase manic fringe	MFNG	O00587	4242	MFNG	Human	RFU	Protein
seq.18324.61	-0.310193	0.167395	18324-61	3	SL020980	Sulfite oxidase, mitochondrial	SUOX	P51687	6821	SUOX	Human	RFU	Protein
seq.18916.25	0.310122	0.167403	18916-25	3	SL004707	Inosine triphosphate pyrophosphatase	Inosine triphosphatase	Q9BY32	3704	ITPA	Human	RFU	Protein
seq.4130.71	0.310122	0.167403	4130-71	1	SL004340	Fibroblast growth factor 6	FGF-6	P10767	2251	FGF6	Human	RFU	Protein
seq.5593.11	0.309981	0.167705	5593-11	3	SL011222	Protein disulfide-isomerase A5	PDIA5	Q14554	10954	PDIA5	Human	RFU	Protein
seq.13078.3	0.309911	0.167714	13078-3	3	SL014793	Centrin-2	CETN2	P41208	1069	CETN2	Human	RFU	Protein
seq.5246.64	-0.309911	0.167714	5246-64	3	SL005730	cGMP-dependent 3',5'-cyclic phosphodiesterase	cGMP-stimulated PDE	O00408	5138	PDE2A	Human	RFU	Protein
seq.17384.110	0.309699	0.168215	17384-110	3	SL008016	ATP-dependent 6-phosphofructokinase, muscle type	K6PF	P08237	5213	PFKM	Human	RFU	Protein
seq.10818.36	-0.309488	0.168336	10818-36	3	SL008921	Sphingomyelin phosphodiesterase	ASM	P17405	6609	SMPD1	Human	RFU	Protein
seq.16805.5	0.309558	0.168336	16805-5	3	SL011405	cGMP-specific 3',5'-cyclic phosphodiesterase	PDE5A	O76074	8654	PDE5A	Human	RFU	Protein
seq.17728.61	0.309488	0.168336	17728-61	3	SL008404	Charged multivesicular body protein 2a	CHM2A	O43633	27243	CHMP2A	Human	RFU	Protein
seq.7070.25	-0.309488	0.168336	7070-25	4	SL010796	Kell blood group glycoprotein	KELL	P23276	3792	KEL	Human	RFU	Protein
seq.8791.151	-0.309558	0.168336	8791-151	3	SL010448	Carbonic anhydrase 5A, mitochondrial	Carbonic Anhydrase VA	P35218	763	CA5A	Human	RFU	Protein
seq.22404.4	0.309417	0.16844	22404-4	3	SL022685	Inositol hexakisphosphate kinase 1	IP6K1	Q92551	9807	IP6K1	Human	RFU	Protein
seq.3035.80	-0.309347	0.168545	3035-80	2	SL004354	Interleukin-19	IL-19	Q9UHD0	29949	IL19	Human	RFU	Protein
seq.17806.6	0.309276	0.168649	17806-6	3	SL005369	Syntenin-1	Syntenin 1	O00560	6386	SDCBP	Human	RFU	Protein
seq.24675.2	-0.309135	0.168953	24675-2	3	SL023492	Microtubule-associated serine/threonine-protein kinase 4	MAST4	O15021	375449	MAST4	Human	RFU	Protein
seq.19392.6	0.308994	0.168971	19392-6	3	SL008871	N(G),N(G)-dimethylarginine dimethylaminohydrolase 1	DDAH1	O94760	23576	DDAH1	Human	RFU	Protein
seq.19567.1	-0.308994	0.168971	19567-1	3	SL016828	Epidermal growth factor receptor variant III	EGFRvIII	P00533	1956	EGFR	Human	RFU	Protein
seq.25227.20	-0.308994	0.168971	25227-20	3	SL023731	Transcription elongation factor A protein-like 2	TCAL2	Q9H3H9	140597	TCEAL2	Human	RFU	Protein
seq.3356.50	-0.308994	0.168971	3356-50	1	SL004868	Carbonic anhydrase 7	Carbonic anhydrase VII	P43166	766	CA7	Human	RFU	Protein
seq.11657.86	-0.308924	0.168981	11657-86	3	SL006979	Suppressor of cytokine signaling 7	SOCS7	O14512	30837	SOCS7	Human	RFU	Protein
seq.8978.30	-0.308924	0.168981	8978-30	3	SL018794	Mitogen-activated protein kinase kinase kinase kinase 3	M4K3	Q8IVH8	8491	MAP4K3	Human	RFU	Protein
seq.11204.80	0.308783	0.169001	11204-80	3	SL009892	Coxsackievirus and adenovirus receptor	CXAR	P78310	1525	CXADR	Human	RFU	Protein
seq.11656.110	0.308783	0.169001	11656-110	3	SL007751	Ena/VASP-like protein	EVL	Q9UI08	51466	EVL	Human	RFU	Protein
seq.12853.112	0.308783	0.169001	12853-112	3	SL019937	Tropomodulin-2	TMOD2	Q9NZR1	29767	TMOD2	Human	RFU	Protein
seq.19194.9	0.308853	0.169001	19194-9	3	SL015828	D-tyrosyl-tRNA(Tyr) deacylase 1	Histidyl-tRNA synthetase-related	Q8TEA8	92675	DTD1	Human	RFU	Protein
seq.12724.81	0.308571	0.169043	12724-81	3	SL005468	Cold-inducible RNA-binding protein	CIRBP	Q14011	1153	CIRBP	Human	RFU	Protein
seq.15365.41	-0.308571	0.169043	15365-41	3	SL020583	Adhesion G protein-coupled receptor B3	BAI3	O60242	577	ADGRB3	Human	RFU	Protein
seq.23285.51	-0.308501	0.169043	23285-51	3	SL014951	BTB/POZ domain-containing protein KCTD2	KCTD2	Q14681	23510	KCTD2	Human	RFU	Protein
seq.23915.18	0.308501	0.169043	23915-18	3	SL004603	Ras-related protein Rab-7	Rab-7	P51149	7879	RAB7A	Human	RFU	Protein
seq.24419.3	-0.308571	0.169043	24419-3	3	SL023406	Molybdenum cofactor sulfurase	MOCOS	Q96EN8	55034	MOCOS	Human	RFU	Protein
seq.4693.72	-0.308501	0.169043	4693-72	2	SL008085	3-hydroxyisobutyrate dehydrogenase, mitochondrial	3HIDH	P31937	11112	HIBADH	Human	RFU	Protein
seq.5259.2	0.308501	0.169043	5259-2	3	SL016567	Mitogen-activated protein kinase kinase kinase 7:TGF-beta-activated kinase 1 and MAP3K7-binding protein 1 fusion	TAK1-TAB1	O43318|Q15750	6885|10454	MAP3K7|TAB1	Human	RFU	Protein
seq.8921.139	0.308571	0.169043	8921-139	3	SL015048	Polyadenylate-binding protein 2	PABP2	Q86U42	8106	PABPN1	Human	RFU	Protein
seq.21592.8	-0.30843	0.169065	21592-8	3	SL022048	Cytosolic beta-glucosidase	GBA3	Q9H227	57733	GBA3	Human	RFU	Protein
seq.21875.31	-0.30836	0.169065	21875-31	3	SL022297	AN1-type zinc finger protein 3	ZFAN3	Q9H8U3	60685	ZFAND3	Human	RFU	Protein
seq.23410.46	0.30836	0.169065	23410-46	3	SL023197	Eukaryotic translation initiation factor 3 subunit M	EIF3M	Q7L2H7	10480	EIF3M	Human	RFU	Protein
seq.6925.26	0.30836	0.169065	6925-26	3	SL017997	Sorting nexin-8	SNX8	Q9Y5X2	29886	SNX8	Human	RFU	Protein
seq.12426.19	0.308289	0.16917	12426-19	3	SL016520	MOB kinase activator 1A	MOL1B	Q9H8S9	55233	MOB1A	Human	RFU	Protein
seq.5223.59	-0.308219	0.169275	5223-59	3	SL015728	Glucokinase regulatory protein	GCKR	Q14397	2646	GCKR	Human	RFU	Protein
seq.19590.46	-0.308077	0.16958	19590-46	3	SL004484	Pulmonary surfactant-associated protein D	SP-D	P35247	6441	SFTPD	Human	RFU	Protein
seq.11138.16	0.308007	0.169592	11138-16	3	SL006056	Runt-related transcription factor 3	RUNX3	Q13761	864	RUNX3	Human	RFU	Protein
seq.7097.8	-0.308007	0.169592	7097-8	3	SL018129	Testis-specific chromodomain protein Y 1	CDY1	Q9Y6F8	253175	CDY1	Human	RFU	Protein
seq.7121.2	-0.307795	0.170097	7121-2	3	SL014617	Synaptotagmin-7	SYT7	O43581	9066	SYT7	Human	RFU	Protein
seq.10870.32	0.307654	0.170309	10870-32	3	SL025990	Spastin:Microtubule interacting and trafficking domain	Spastin:MIT	Q9UBP0	6683	SPAST	Human	RFU	Protein
seq.5870.23	0.307654	0.170309	5870-23	2	SL003700	Bcl2-associated agonist of cell death	BAD	Q92934	572	BAD	Human	RFU	Protein
seq.11122.97	0.307513	0.170521	11122-97	3	SL019337	Maspardin	SPG21	Q9NZD8	51324	SPG21	Human	RFU	Protein
seq.3903.49	0.307513	0.170521	3903-49	2	SL005372	Sorting nexin-4	Sorting nexin 4	O95219	8723	SNX4	Human	RFU	Protein
seq.12693.2	0.307302	0.170745	12693-2	3	SL008627	SH3 domain-binding glutamic acid-rich-like protein	SH3L1	O75368	6451	SH3BGRL	Human	RFU	Protein
seq.15446.25	0.307302	0.170745	15446-25	3	SL004651	Neuregulin-1, sensory and motor neuron-derived factor isoform	SMDF	Q02297	3084	NRG1	Human	RFU	Protein
seq.22391.34	-0.307302	0.170745	22391-34	3	SL023043	Histone deacetylase complex subunit SAP30L	SP30L	Q9HAJ7	79685	SAP30L	Human	RFU	Protein
seq.7147.35	0.307372	0.170745	7147-35	3	SL012660	WAP four-disulfide core domain protein 8	WFDC8	Q8IUA0	90199	WFDC8	Human	RFU	Protein
seq.24453.75	-0.307231	0.170757	24453-75	3	SL023742	Cytochrome c-type heme lyase	CCHL	P53701	3052	HCCS	Human	RFU	Protein
seq.6373.54	0.307231	0.170757	6373-54	3	SL000679	Protein delta homolog 1	DLK1	P80370	8788	DLK1	Human	RFU	Protein
seq.10761.5	-0.30709	0.170782	10761-5	3	SL006541	Transmembrane emp24 domain-containing protein 2	TMED2	Q15363	10959	TMED2	Human	RFU	Protein
seq.3820.68	0.307161	0.170782	3820-68	2	SL010503	MAP kinase-activated protein kinase 2	MAPK2	P49137	9261	MAPKAPK2	Human	RFU	Protein
seq.4499.21	0.30709	0.170782	4499-21	1	SL000535	Platelet-derived growth factor subunit A	PDGF-AA	P04085	5154	PDGFA	Human	RFU	Protein
seq.7918.114	-0.30709	0.170782	7918-114	3	SL005114	Alpha-amylase 1	Amylase, alpha 1A	P04745	276	AMY1A	Human	RFU	Protein
seq.5721.1	0.30702	0.170889	5721-1	3	SL011100	CD226 antigen	CD226	Q15762	10666	CD226	Human	RFU	Protein
seq.11438.6	0.306526	0.171074	11438-6	3	SL019476	DnaJ homolog subfamily B member 2	DNJB2	P25686	3300	DNAJB2	Human	RFU	Protein
seq.15481.45	-0.306526	0.171074	15481-45	3	SL004525	Antibacterial protein LL-37	LL-37	P49913	820	CAMP	Human	RFU	Protein
seq.16883.57	0.306526	0.171074	16883-57	3	SL007144	Ras-related protein Rab-4A	RAB4A	P20338	5867	RAB4A	Human	RFU	Protein
seq.20385.21	0.306597	0.171074	20385-21	3	SL021992	Ceramide-1-phosphate transfer protein	CPTP	Q5TA50	80772	CPTP	Human	RFU	Protein
seq.21365.5	0.306526	0.171074	21365-5	3	SL022001	Cytohesin-3	CYH3	O43739	9265	CYTH3	Human	RFU	Protein
seq.22786.57	-0.306879	0.171074	22786-57	3	SL022890	Spermatogenesis-associated protein 46	SPT46	Q5T0L3	284680	SPATA46	Human	RFU	Protein
seq.23292.1	-0.306526	0.171074	23292-1	3	SL023656	Centrosomal protein of 112 kDa	CE112	Q8N8E3	201134	CEP112	Human	RFU	Protein
seq.23406.3	-0.306526	0.171074	23406-3	3	SL023219	Ras association domain-containing protein 5	RASF5	Q8WWW0	83593	RASSF5	Human	RFU	Protein
seq.24449.11	-0.306667	0.171074	24449-11	3	SL021762	Gamma-crystallin A	CRGA	P11844	1418	CRYGA	Human	RFU	Protein
seq.5713.9	-0.306808	0.171074	5713-9	3	SL004522	Interferon lambda-3	IFN-lambda 3	Q8IZI9	282617	IFNL3	Human	RFU	Protein
seq.7132.55	-0.306667	0.171074	7132-55	3	SL012659	Complement C1q-like protein 4	C1QL4	Q86Z23	338761	C1QL4	Human	RFU	Protein
seq.8529.1	-0.306808	0.171074	8529-1	3	SL026016	Tumor necrosis factor receptor superfamily member 10B:Death domain	TRAIL R2:Death	O14763	8795	TNFRSF10B	Human	RFU	Protein
seq.8918.64	0.306808	0.171074	8918-64	3	SL025854	Protein-tyrosine kinase 2-beta:Focal adhesion targeting domain	FAK2:FAT	Q14289	2185	PTK2B	Human	RFU	Protein
seq.18886.28	-0.306385	0.171288	18886-28	3	SL006667	Down syndrome cell adhesion molecule-like protein 1	DSCL1	Q8TD84	57453	DSCAML1	Human	RFU	Protein
seq.3315.15	-0.306385	0.171288	3315-15	1	SL010463	Glypican-2	GPC2	Q8N158	221914	GPC2	Human	RFU	Protein
seq.21577.35	0.306315	0.171302	21577-35	3	SL013825	FK506-binding protein 5	FKBP5	Q13451	2289	FKBP5	Human	RFU	Protein
seq.6361.49	-0.306315	0.171302	6361-49	3	SL017437	Receptor-type tyrosine-protein phosphatase R	PTPRR	Q15256	5801	PTPRR	Human	RFU	Protein
seq.24268.21	0.306174	0.17161	24268-21	3	SL023181	GRB2-associated-binding protein 1	GAB1	Q13480	2549	GAB1	Human	RFU	Protein
seq.11105.171	0.306033	0.171825	11105-171	3	SL003650	Alpha-enolase	Alpha enolase	P06733	2023	ENO1	Human	RFU	Protein
seq.21760.22	0.306033	0.171825	21760-22	3	SL005329	Ubiquitin-activating enzyme E1	UBE1	P22314	7317	UBA1	Human	RFU	Protein
seq.19188.21	0.305751	0.172443	19188-21	3	SL004715	nucleosome assembly protein 1-like 4	NAP2L	Q99733	4676	NAP1L4	Human	RFU	Protein
seq.23659.2	0.305751	0.172443	23659-2	3	SL023348	Basic leucine zipper and W2 domain-containing protein 2	BZW2	Q9Y6E2	28969	BZW2	Human	RFU	Protein
seq.12893.159	0.30568	0.172551	12893-159	3	SL025892	Gamma-interferon-inducible protein 16:Isoform 2, Hematopoietic expression, interferon-inducible nature, and nuclear localization 2	IP16:HIN 2	Q16666	3428	IFI16	Human	RFU	Protein
seq.4568.17	-0.305609	0.172659	4568-17	2	SL014070	SLIT and NTRK-like protein 5	SLIK5	O94991	26050	SLITRK5	Human	RFU	Protein
seq.11592.1	0.305539	0.172674	11592-1	3	SL011997	ELAV-like protein 1	ELAV1	Q15717	1994	ELAVL1	Human	RFU	Protein
seq.4294.16	0.305539	0.172674	4294-16	2	SL006088	Sphingosine kinase 1	Sphingosine kinase 1	Q9NYA1	8877	SPHK1	Human	RFU	Protein
seq.13711.10	-0.305327	0.172718	13711-10	3	SL008164	Clathrin heavy chain 1	CLH1	Q00610	1213	CLTC	Human	RFU	Protein
seq.19511.8	-0.305398	0.172718	19511-8	3	SL020984	DCN1-like protein 2	DCNL2	Q6PH85	55208	DCUN1D2	Human	RFU	Protein
seq.6262.14	0.305468	0.172718	6262-14	3	SL005174	Interleukin-17 receptor B	IL-17B R	Q9NRM6	55540	IL17RB	Human	RFU	Protein
seq.6334.9	-0.305327	0.172718	6334-9	3	SL017390	Inactive gamma-glutamyltranspeptidase 2	GGT2	P36268	728441	GGT2	Human	RFU	Protein
seq.7006.4	-0.305327	0.172718	7006-4	3	SL006718	Collagen alpha-1(XXV) chain	COPA1	Q9BXS0	84570	COL25A1	Human	RFU	Protein
seq.8901.40	0.305327	0.172718	8901-40	3	SL004989	14-3-3 protein gamma	14-3-3 protein gamma	P61981	7532	YWHAG	Human	RFU	Protein
seq.25039.10	-0.305186	0.173028	25039-10	3	SL015309	Kelch-like protein 3	KLHL3	Q9UH77	26249	KLHL3	Human	RFU	Protein
seq.12605.1	-0.304904	0.173089	12605-1	3	SL005742	Exosome complex component RRP40	Exosome component 3	Q9NQT5	51010	EXOSC3	Human	RFU	Protein
seq.22381.1	0.304904	0.173089	22381-1	3	SL023040	Endoribonuclease LACTB2	LACB2	Q53H82	51110	LACTB2	Human	RFU	Protein
seq.22787.39	-0.304904	0.173089	22787-39	3	SL022927	Sperm protein associated with the nucleus on the X chromosome N3	SPXN3	Q5MJ09	139067	SPANXN3	Human	RFU	Protein
seq.3041.55	0.305045	0.173089	3041-55	2	SL008416	C-type mannose receptor 2	MRC2	Q9UBG0	9902	MRC2	Human	RFU	Protein
seq.4272.46	0.304904	0.173089	4272-46	2	SL000539	Glucose-6-phosphate isomerase	PHI	P06744	2821	GPI	Human	RFU	Protein
seq.4393.3	0.304904	0.173089	4393-3	1	SL004334	Fibroblast growth factor 16	FGF-16	O43320	8823	FGF16	Human	RFU	Protein
seq.6372.7	0.304904	0.173089	6372-7	3	SL017449	Y-box-binding protein 2	YBOX2	Q9Y2T7	51087	YBX2	Human	RFU	Protein
seq.9828.86	-0.305045	0.173089	9828-86	3	SL009423	L-lactate dehydrogenase C chain	LDHC	P07864	3948	LDHC	Human	RFU	Protein
seq.20574.8	-0.304845	0.173168	20574-8	3	SL007309	CD81 antigen	CD81	P60033	975	CD81	Human	RFU	Protein
seq.3535.84	0.304763	0.173307	3535-84	1	SL004367	Dickkopf-related protein 1	DKK1	O94907	22943	DKK1	Human	RFU	Protein
seq.13931.22	0.304622	0.173525	13931-22	3	SL012980	26S proteasome non-ATPase regulatory subunit 9	PSMD9	O00233	5715	PSMD9	Human	RFU	Protein
seq.7806.33	0.304622	0.173525	7806-33	3	SL018246	Beta-1,4-galactosyltransferase 7	B4GT7	Q9UBV7	11285	B4GALT7	Human	RFU	Protein
seq.21533.51	0.304552	0.173541	21533-51	3	SL014775	Lymphocyte-specific protein 1	LSP1	P33241	4046	LSP1	Human	RFU	Protein
seq.3362.61	-0.304552	0.173541	3362-61	2	SL009400	Chordin-like protein 1	CRDL1	Q9BU40	91851	CHRDL1	Human	RFU	Protein
seq.25473.62	0.304481	0.17365	25473-62	3	SL023532	Protein farnesyltransferase/geranylgeranyltransferase type-1 subunit alpha	FNTA	P49354	2339	FNTA	Human	RFU	Protein
seq.14332.3	0.30434	0.173869	14332-3	3	SL008025	Ras-related protein Ral-A	RALA	P11233	5898	RALA	Human	RFU	Protein
seq.9223.11	0.30434	0.173869	9223-11	3	SL011204	Mesencephalic astrocyte-derived neurotrophic factor	ARMET	P55145	7873	MANF	Human	RFU	Protein
seq.13502.2	-0.304058	0.173935	13502-2	3	SL020153	Sodium-independent sulfate anion transporter	S2611	Q86WA9	284129	SLC26A11	Human	RFU	Protein
seq.17821.20	0.304058	0.173935	17821-20	3	SL020911	Glycylpeptide N-tetradecanoyltransferase 2	NMT2	O60551	9397	NMT2	Human	RFU	Protein
seq.18277.28	-0.304058	0.173935	18277-28	3	SL020910	TP53-regulated inhibitor of apoptosis 1	TRIA1	O43715	51499	TRIAP1	Human	RFU	Protein
seq.25949.3	0.304058	0.173935	25949-3	3	SL024271	1-phosphatidylinositol 4,5-bisphosphate phosphodiesterase delta-3	PLCD3	Q8N3E9	113026	PLCD3	Human	RFU	Protein
seq.2658.27	-0.304058	0.173935	2658-27	1	SL004639	NT-3 growth factor receptor	TrkC	Q16288	4916	NTRK3	Human	RFU	Protein
seq.4469.78	-0.304129	0.173935	4469-78	2	SL007502	Carbohydrate sulfotransferase 15	ST4S6	Q7LFX5	51363	CHST15	Human	RFU	Protein
seq.7084.1	-0.304129	0.173935	7084-1	3	SL018070	Draxin	DRAXI	Q8NBI3	374946	DRAXIN	Human	RFU	Protein
seq.7822.11	-0.304199	0.173935	7822-11	3	SL018247	HRAS-like suppressor 2	HRSL2	Q9NWW9	54979	PLAAT2	Human	RFU	Protein
seq.13590.1	0.303847	0.173986	13590-1	3	SL020207	Oligoribonuclease, mitochondrial	ORN	Q9Y3B8	25996	REXO2	Human	RFU	Protein
seq.17356.34	-0.303917	0.173986	17356-34	3	SL007561	Interleukin-1 family member 10	IL1FA	Q8WWZ1	84639	IL1F10	Human	RFU	Protein
seq.3508.78	-0.303847	0.173986	3508-78	3	SL003187	C-C motif chemokine 22	MDC	O00626	6367	CCL22	Human	RFU	Protein
seq.6384.19	0.303917	0.173986	6384-19	3	SL012661	WAP four-disulfide core domain protein 3	WFDC3	Q8IUB2	140686	WFDC3	Human	RFU	Protein
seq.7752.31	-0.303847	0.173986	7752-31	3	SL018250	C-type lectin domain family 4 member D	CLC4D	Q8WXI8	338339	CLEC4D	Human	RFU	Protein
seq.9061.3	0.303917	0.173986	9061-3	3	SL018810	Rho guanine nucleotide exchange factor 10	ARHGA	O15013	9639	ARHGEF10	Human	RFU	Protein
seq.6450.8	-0.303776	0.174004	6450-8	3	SL017471	Gastrotropin	FABP6	P51161	2172	FABP6	Human	RFU	Protein
seq.7859.21	0.303776	0.174004	7859-21	3	SL008367	Protocadherin gamma-C3	PCDGK	Q9UN70	5098	PCDHGC3	Human	RFU	Protein
seq.10022.207	-0.303706	0.174004	10022-207	3	SL019229	DNA polymerase eta	POLH	Q9Y253	5429	POLH	Human	RFU	Protein
seq.13929.27	0.303141	0.174004	13929-27	3	SL020289	Peroxisomal carnitine O-octanoyltransferase	OCTC	Q9UKG9	54677	CROT	Human	RFU	Protein
seq.14133.93	0.303565	0.174004	14133-93	3	SL000145	Interleukin-1 receptor type 2	IL-1 sRII	P27930	7850	IL1R2	Human	RFU	Protein
seq.17703.40	-0.303071	0.174004	17703-40	3	SL013724	Geminin	GEMI	O75496	51053	GMNN	Human	RFU	Protein
seq.17770.42	-0.303353	0.174004	17770-42	3	SL020938	ER membrane protein complex subunit 8	EMC8	O43402	10328	EMC8	Human	RFU	Protein
seq.18814.21	-0.303494	0.174004	18814-21	3	SL020353	Inhibin beta A chain:Inhibin beta C chain heterodimer	Activin AC	P08476|P55103	3624|3626	INHBA|INHBC	Human	RFU	Protein
seq.19311.15	-0.303141	0.174004	19311-15	3	SL019513	Beta-crystallin S	CRBS	P22914	1427	CRYGS	Human	RFU	Protein
seq.19383.131	0.303424	0.174004	19383-131	3	SL021086	Cyclin-dependent kinase 2-interacting protein	CINP	Q9BW66	51550	CINP	Human	RFU	Protein
seq.20463.315	0.303141	0.174004	20463-315	3	SL022076	Protein IMPACT	IMPCT	Q9P2X3	55364	IMPACT	Human	RFU	Protein
seq.20923.10	0.303353	0.174004	20923-10	3	SL022102	Magnesium-dependent phosphatase 1	MGDP1	Q86V88	145553	MDP1	Human	RFU	Protein
seq.23252.4	-0.303071	0.174004	23252-4	3	SL023423	DnaJ homolog subfamily B member 3	DNJB3	Q8WWF6	414061	DNAJB3	Human	RFU	Protein
seq.23521.29	0.303424	0.174004	23521-29	3	SL012288	Nucleoside diphosphate kinase 7	NDK7	Q9Y5B8	29922	NME7	Human	RFU	Protein
seq.23691.2	0.303635	0.174004	23691-2	3	SL010925	Tubulin--tyrosine ligase-like protein 12	TTL12	Q14166	23170	TTLL12	Human	RFU	Protein
seq.24256.7	-0.303424	0.174004	24256-7	3	SL023582	Kelch-like protein 40	KLH40	Q2TBA0	131377	KLHL40	Human	RFU	Protein
seq.24690.1	-0.303635	0.174004	24690-1	3	SL023584	Calcium-binding protein 2	CABP2	Q9NPB3	51475	CABP2	Human	RFU	Protein
seq.25479.8	0.303353	0.174004	25479-8	4	SL023744	Leucine-rich repeat flightless-interacting protein 2	LRRF2	Q9Y608	9209	LRRFIP2	Human	RFU	Protein
seq.3390.72	0.303071	0.174004	3390-72	2	SL010512	PIK3CA/PIK3R1	PIK3CA/PIK3R1	P42336|P27986	5290|5295	PIK3CA|PIK3R1	Human	RFU	Protein
seq.3488.64	0.303353	0.174004	3488-64	2	SL000342	Catalase	Catalase	P04040	847	CAT	Human	RFU	Protein
seq.5722.78	-0.303212	0.174004	5722-78	3	SL009198	Lysosomal Pro-X carboxypeptidase	Prolylcarboxypeptidase	P42785	5547	PRCP	Human	RFU	Protein
seq.6609.22	0.303706	0.174004	6609-22	3	SL008878	2',3'-cyclic-nucleotide 3'-phosphodiesterase	CN37	P09543	1267	CNP	Human	RFU	Protein
seq.9064.12	0.303071	0.174004	9064-12	3	SL025974	RING finger protein 215:Cytoplasmic domain	RN215:CD	Q9Y6U7	200312	RNF215	Human	RFU	Protein
seq.9929.16	0.303141	0.174004	9929-16	3	SL025830	3-keto-steroid reductase:Extracellular domain (partial)	DHB7:ECD	P56937	51478	HSD17B7	Human	RFU	Protein
seq.20436.93	-0.303	0.174023	20436-93	3	SL022264	Tubulin polyglutamylase complex subunit 2	TPGS2	Q68CL5	25941	TPGS2	Human	RFU	Protein
seq.5356.2	0.303	0.174023	5356-2	3	SL003080	Macrophage migration inhibitory factor	MIF	P14174	4282	MIF	Human	RFU	Protein
seq.22103.25	-0.30293	0.174134	22103-25	3	SL021166	Cyclin-dependent kinase 20	CDK20	Q8IZL9	23552	CDK20	Human	RFU	Protein
seq.19225.11	-0.302789	0.174355	19225-11	3	SL007553	B-cell linker protein	BLNK	Q8WV28	29760	BLNK	Human	RFU	Protein
seq.9832.33	0.302789	0.174355	9832-33	3	SL008953	Homogentisate 1,2-dioxygenase	HGD	Q93099	3081	HGD	Human	RFU	Protein
seq.6593.5	-0.302648	0.174668	6593-5	3	SL017504	Polypeptide N-acetylgalactosaminyltransferase 3	GALT3	Q14435	2591	GALNT3	Human	RFU	Protein
seq.20512.2	-0.302577	0.174688	20512-2	3	SL002727	Melanoma-associated antigen MUC18	MUC18	P43121	4162	MCAM	Human	RFU	Protein
seq.9574.11	0.302577	0.174688	9574-11	3	SL019026	Myc box-dependent-interacting protein 1	BIN1	O00499	274	BIN1	Human	RFU	Protein
seq.21802.53	0.302507	0.174707	21802-53	3	SL022136	Endonuclease 8-like 1	NEIL1	Q96FI4	79661	NEIL1	Human	RFU	Protein
seq.9523.34	-0.302507	0.174707	9523-34	3	SL025894	Integral membrane protein 2C:C-term	ITM2C:C-term	Q9NQX7	81618	ITM2C	Human	RFU	Protein
seq.20958.13	0.302436	0.174727	20958-13	3	SL022197	Ras-related protein Rab-23	RAB23	Q9ULC3	51715	RAB23	Human	RFU	Protein
seq.5115.31	0.302436	0.174727	5115-31	3	SL005213	Tumor necrosis factor receptor superfamily member 19L	RELT	Q969Z4	84957	RELT	Human	RFU	Protein
seq.16872.248	-0.302295	0.174768	16872-248	3	SL007013	Maleylacetoacetate isomerase	MAAI	O43708	2954	GSTZ1	Human	RFU	Protein
seq.16882.27	0.302295	0.174768	16882-27	3	SL008943	14 kDa phosphohistidine phosphatase	PHP14	Q9NRX4	29085	PHPT1	Human	RFU	Protein
seq.19631.13	-0.302366	0.174768	19631-13	3	SL014330	Kininostatin	Kininostatin	P01042	3827	KNG1	Human	RFU	Protein
seq.6911.103	-0.302295	0.174768	6911-103	3	SL010453	C-type lectin domain family 6 member A	CLC6A	Q6EIG7	93978	CLEC6A	Human	RFU	Protein
seq.8334.65	-0.302154	0.175081	8334-65	3	SL018477	T-complex protein 11 homolog	TCP11	Q8WWU5	6954	TCP11	Human	RFU	Protein
seq.12456.5	0.301943	0.175507	12456-5	3	SL019744	6-phosphofructo-2-kinase/fructose-2,6-bisphosphatase 3	F263	Q16875	5209	PFKFB3	Human	RFU	Protein
seq.8828.21	-0.301943	0.175507	8828-21	3	SL018672	Epithelial splicing regulatory protein 1	ESRP1	Q6NXG1	54845	ESRP1	Human	RFU	Protein
seq.10001.7	0.301872	0.175527	10001-7	3	SL002564	RAF proto-oncogene serine/threonine-protein kinase	c-Raf	P04049	5894	RAF1	Human	RFU	Protein
seq.18322.15	0.301872	0.175527	18322-15	3	SL020972	Bifunctional arginine demethylase and lysyl-hydroxylase JMJD6	JMJD6	Q6NYC1	23210	JMJD6	Human	RFU	Protein
seq.21985.61	0.301731	0.17566	21985-61	3	SL019592	Integrin beta-1-binding protein 2	ITBP2	Q9UKP3	26548	ITGB1BP2	Human	RFU	Protein
seq.2867.52	0.301731	0.17566	2867-52	2	SL003721	RAC-alpha serine/threonine-protein kinase	PKB	P31749	207	AKT1	Human	RFU	Protein
seq.3336.50	0.301731	0.17566	3336-50	1	SL001998	Tissue factor pathway inhibitor	TFPI	P10646	7035	TFPI	Human	RFU	Protein
seq.19222.124	0.30159	0.175884	19222-124	3	SL008540	Ras-related protein Rab-5B	RAB5B	P61020	5869	RAB5B	Human	RFU	Protein
seq.22086.2	-0.30159	0.175884	22086-2	3	SL022889	Breast cancer metastasis-suppressor 1-like protein	BRM1L	Q5PSV4	84312	BRMS1L	Human	RFU	Protein
seq.23693.4	0.30152	0.175996	23693-4	3	SL023148	MAP kinase-interacting serine/threonine-protein kinase 1	MKNK1	Q9BUB5	8569	MKNK1	Human	RFU	Protein
seq.21730.56	0.301379	0.176311	21730-56	3	SL022672	Ubiquitin carboxyl-terminal hydrolase 19	UBP19	O94966	10869	USP19	Human	RFU	Protein
seq.10035.6	-0.301308	0.176423	10035-6	3	SL007389	Dual specificity protein phosphatase 4	DUS4	Q13115	1846	DUSP4	Human	RFU	Protein
seq.11378.37	0.301238	0.176444	11378-37	3	SL025913	Tyrosine-protein kinase SYK:Src Homology domain	KSYK:SH2, 1 and 2	P43405	6850	SYK	Human	RFU	Protein
seq.5093.47	-0.301238	0.176444	5093-47	3	SL007774	Protein jagged-2	JAG2	Q9Y219	3714	JAG2	Human	RFU	Protein
seq.23656.9	-0.301167	0.176557	23656-9	3	SL023416	Pseudouridylate synthase 7 homolog	PUS7	Q96PZ0	54517	PUS7	Human	RFU	Protein
seq.14094.29	0.301097	0.176578	14094-29	3	SL000138	Heparin-binding EGF-like growth factor	HB-EGF	Q99075	1839	HBEGF	Human	RFU	Protein
seq.7116.31	-0.301097	0.176578	7116-31	3	SL012677	Osteoclast-associated immunoglobulin-like receptor	OSCAR	Q8IYS5	126014	OSCAR	Human	RFU	Protein
seq.11681.8	0.301026	0.1766	11681-8	3	SL007271	Arf-GAP domain and FG repeat-containing protein 1	NUPL	P52594	3267	AGFG1	Human	RFU	Protein
seq.4964.67	0.301026	0.1766	4964-67	1	SL007729	Endoplasmic reticulum aminopeptidase 1	ARTS1	Q9NZ08	51752	ERAP1	Human	RFU	Protein
seq.12508.9	0.300885	0.176756	12508-9	3	SL008756	Charged multivesicular body protein 3	CHMP3	Q9Y3E7	100526767	CHMP3	Human	RFU	Protein
seq.12643.4	0.300814	0.176756	12643-4	3	SL011195	Beta-arrestin-1	ARRB1	P49407	408	ARRB1	Human	RFU	Protein
seq.20386.15	0.300885	0.176756	20386-15	3	SL022193	Putative peptidyl-tRNA hydrolase PTRHD1	PTRD1	Q6GMV3	391356	PTRHD1	Human	RFU	Protein
seq.7199.3	-0.300814	0.176756	7199-3	3	SL018106	Synapsin-3	SYN3	O14994	8224	SYN3	Human	RFU	Protein
seq.9486.13	-0.300814	0.176756	9486-13	3	SL012693	Beta-defensin 125	DB125	Q8N687	245938	DEFB125	Human	RFU	Protein
seq.10574.10	0.300532	0.176845	10574-10	3	SL000283	Beta-2-microglobulin	b2-Microglobulin	P61769	567	B2M	Human	RFU	Protein
seq.12499.108	0.300603	0.176845	12499-108	3	SL015171	Endophilin-A1	SH3G2	Q99962	6456	SH3GL2	Human	RFU	Protein
seq.19295.32	0.300532	0.176845	19295-32	3	SL009430	Serine/threonine-protein phosphatase PP1-gamma catalytic subunit	PP1G	P36873	5501	PPP1CC	Human	RFU	Protein
seq.21373.8	0.300603	0.176845	21373-8	3	SL022196	Queuine tRNA-ribosyltransferase subunit QTRTD1	QTRD1	Q9H974	79691	QTRT2	Human	RFU	Protein
seq.22805.18	-0.300673	0.176845	22805-18	3	SL022774	THAP domain-containing protein 11	THA11	Q96EK4	57215	THAP11	Human	RFU	Protein
seq.4429.51	-0.300532	0.176845	4429-51	2	SL014130	Carbohydrate sulfotransferase 6	CHST6	Q9GZX3	4166	CHST6	Human	RFU	Protein
seq.5018.68	0.300673	0.176845	5018-68	1	SL005694	Peroxiredoxin-6	Peroxiredoxin-6	P30041	9588	PRDX6	Human	RFU	Protein
seq.8081.55	-0.300744	0.176845	8081-55	3	SL018402	Inactive phospholipase D5	PLD5	Q8N7P1	200150	PLD5	Human	RFU	Protein
seq.14156.33	0.300321	0.177094	14156-33	3	SL004815	14-3-3 protein beta/alpha	14-3-3 protein beta/alpha	P31946	7529	YWHAB	Human	RFU	Protein
seq.21112.6	0.300321	0.177094	21112-6	3	SL022125	Myosin regulatory light chain 2, skeletal muscle isoform	MLRS	Q96A32	29895	MYLPF	Human	RFU	Protein
seq.8409.3	-0.300321	0.177094	8409-3	3	SL013989	R-spondin-2	RSPO2	Q6UXX9	340419	RSPO2	Human	RFU	Protein
seq.9764.79	0.300391	0.177094	9764-79	3	SL008128	Heterogeneous nuclear ribonucleoprotein F	HNRPF	P52597	3185	HNRNPF	Human	RFU	Protein
seq.12347.29	0.30018	0.177321	12347-29	3	SL019675	Cerebral cavernous malformations 2 protein	CCM2	Q9BSQ5	83605	CCM2	Human	RFU	Protein
seq.19189.2	0.30018	0.177321	19189-2	3	SL010983	Ubiquitin carboxyl-terminal hydrolase 14	UBP14	P54578	9097	USP14	Human	RFU	Protein
seq.18329.4	0.300039	0.177547	18329-4	3	SL016402	Ribose-phosphate pyrophosphokinase 2	PRPS2	P11908	5634	PRPS2	Human	RFU	Protein
seq.3170.6	0.300039	0.177547	3170-6	1	SL007261	Methionine aminopeptidase 2	AMPM2	P50579	10988	METAP2	Human	RFU	Protein
seq.12479.50	0.299898	0.177594	12479-50	3	SL014768	cAMP-dependent protein kinase type I-beta regulatory subunit	KAP1	P31321	5575	PRKAR1B	Human	RFU	Protein
seq.13552.7	0.299898	0.177594	13552-7	3	SL010879	Switch-associated protein 70	SWP70	Q9UH65	23075	SWAP70	Human	RFU	Protein
seq.14097.86	-0.299898	0.177594	14097-86	3	SL007502	Carbohydrate sulfotransferase 15	ST4S6	Q7LFX5	51363	CHST15	Human	RFU	Protein
seq.25111.24	-0.299968	0.177594	25111-24	3	SL023062	E3 ubiquitin-protein ligase RAD18	RAD18	Q9NS91	56852	RAD18	Human	RFU	Protein
seq.9256.78	-0.299827	0.177707	9256-78	3	SL012506	Neuronal pentraxin-1	NPTX1	Q15818	4884	NPTX1	Human	RFU	Protein
seq.13532.25	-0.299686	0.177755	13532-25	3	SL020160	Nuclear envelope phosphatase-regulatory subunit 1	NEPR1	Q8N9A8	255919	CNEP1R1	Human	RFU	Protein
seq.18173.11	-0.299686	0.177755	18173-11	3	SL021347	Aflatoxin B1 aldehyde reductase member 3	ARK73	O95154	22977	AKR7A3	Human	RFU	Protein
seq.21939.6	0.299686	0.177755	21939-6	3	SL022739	ULA1/UBA3	ULA1/ UBA3	Q13564|Q8TBC4	8883|9039	NAE1|UBA3	Human	RFU	Protein
seq.22523.4	-0.299686	0.177755	22523-4	3	SL022960	Polyadenylate-binding protein 5	PABP5	Q96DU9	140886	PABPC5	Human	RFU	Protein
seq.14013.11	0.299616	0.177868	14013-11	3	SL015118	TRAF family member-associated NF-kappa-B activator	TANK	Q92844	10010	TANK	Human	RFU	Protein
seq.11476.43	0.299545	0.177892	11476-43	3	SL009023	Vacuolar protein sorting-associated protein 4A	VPS4A	Q9UN37	27183	VPS4A	Human	RFU	Protein
seq.13975.56	0.299545	0.177892	13975-56	3	SL020284	Liprin-alpha-1	LIPA1	Q13136	8500	PPFIA1	Human	RFU	Protein
seq.10752.8	-0.299334	0.178415	10752-8	3	SL018591	Chromodomain Y-like protein 2	CDYL2	Q8N8U2	124359	CDYL2	Human	RFU	Protein
seq.3810.50	0.299263	0.178529	3810-50	2	SL006912	Tyrosine-protein kinase Fgr	FGR	P09769	2268	FGR	Human	RFU	Protein
seq.3412.7	0.299193	0.178643	3412-7	1	SL000104	Apoptosis regulator Bcl-2	Bcl-2	P10415	596	BCL2	Human	RFU	Protein
seq.8391.12	-0.299122	0.178758	8391-12	3	SL012528	Beta-defensin 115	DB115	Q30KQ5	245929	DEFB115	Human	RFU	Protein
seq.12482.5	-0.299052	0.178872	12482-5	3	SL007512	Nucleosome-remodeling factor subunit BPTF	BPTF	Q12830	2186	BPTF	Human	RFU	Protein
seq.12587.65	-0.298911	0.179101	12587-65	3	SL019779	ADP-ribosylation factor-like protein 2	ARL2	P36404	402	ARL2	Human	RFU	Protein
seq.3419.49	0.298911	0.179101	3419-49	2	SL010493	Calcium/calmodulin-dependent protein kinase type II subunit delta	CAMK2D	Q13557	817	CAMK2D	Human	RFU	Protein
seq.11358.15	0.29884	0.179126	11358-15	3	SL013823	Growth factor receptor-bound protein 10	GRB10	Q13322	2887	GRB10	Human	RFU	Protein
seq.3392.68	0.29884	0.179126	3392-68	2	SL003767	Protein kinase B gamma	PKB gamma	Q9Y243	10000	AKT3	Human	RFU	Protein
seq.11439.88	-0.298629	0.179135	11439-88	3	SL019482	Rhophilin-2	RHPN2	Q8IUC4	85415	RHPN2	Human	RFU	Protein
seq.14146.92	0.298699	0.179135	14146-92	3	SL008158	Histone H3.1	H31	P68431	8350	H3C1	Human	RFU	Protein
seq.5695.5	-0.298699	0.179135	5695-5	3	SL010290	BPI fold-containing family A member 2	SPLC2	Q96DR5	140683	BPIFA2	Human	RFU	Protein
seq.5888.29	0.298558	0.179135	5888-29	3	SL005687	Eukaryotic translation initiation factor 5A-1	eIF-5A-1	P63241	1984	EIF5A	Human	RFU	Protein
seq.6039.24	-0.29877	0.179135	6039-24	3	SL017254	Corticotropin-releasing factor-binding protein	CRHBP	P24387	1393	CRHBP	Human	RFU	Protein
seq.7246.4	-0.298558	0.179135	7246-4	3	SL008818	FRAS1-related extracellular matrix protein 2	FREM2	Q5SZK8	341640	FREM2	Human	RFU	Protein
seq.7761.125	0.298558	0.179135	7761-125	3	SL018256	Choline/ethanolamine kinase	CHKB	Q9Y259	1120	CHKB	Human	RFU	Protein
seq.8840.61	0.298558	0.179135	8840-61	3	SL000311	Complement C1s subcomponent	C1s	P09871	716	C1S	Human	RFU	Protein
seq.8969.49	-0.298699	0.179135	8969-49	3	SL018823	Monocyte differentiation antigen CD14	CD14	P08571	929	CD14	Human	RFU	Protein
seq.3314.74	-0.298417	0.179365	3314-74	2	SL004858	GDNF family receptor alpha-1	GFRa-1	P56159	2674	GFRA1	Human	RFU	Protein
seq.3853.56	0.298417	0.179365	3853-56	1	SL008102	Malate dehydrogenase, cytoplasmic	MDHC	P40925	4190	MDH1	Human	RFU	Protein
seq.10562.42	-0.298346	0.179467	10562-42	3	SL015086	Neuropilin and tolloid-like protein 2	NETO2	Q8NC67	81831	NETO2	Human	RFU	Protein
seq.12450.42	0.298135	0.179467	12450-42	3	SL016459	Phosphomevalonate kinase	PMVK	Q15126	10654	PMVK	Human	RFU	Protein
seq.21326.28	0.298205	0.179467	21326-28	3	SL022248	Tubulin-specific chaperone C	TBCC	Q15814	6903	TBCC	Human	RFU	Protein
[truncated: 5,290 more rows]
