# Supplementary material for: Changes in uric acid metabolism and associated plasma proteomics during sex hormone therapy
Source: J Clin Transl Endocrinol. 2026 Feb 27;44:100434. doi: 10.1016/j.jcte.2026.100434 (PMC12995700; doi:10.1016/j.jcte.2026.100434)
Supplement: Supplementary Data 2 [file mmc2.xlsx]

## Sheet: Supplemental Excel File 2
© 2000-2024 QIAGEN. All rights reserved.
Ingenuity Canonical Pathways	-log(p-value)	Ratio	z-score	Molecules
Neutrophil degranulation	3.35	0.666	3.422	A1BG,ACP3,ADAM10,ADAM8,AGA,AHSG,ALDOA,ALDOC,ANXA2,AOC1,AP2A2,APRT,ARG1,ARHGAP45,ARL8A,ARPC5,ARSA,ASAH1,ATG7,AZU1,B2M,BIN2,BPI,BST1,C3,CAB39,CAMP,CAP1,CAT,CD14,CD300A,CD33,CD36,CD44,CD47,CD58,CD68,CEACAM3,CFD,CFP,CLEC4C,CLEC4D,CNN2,COMMD9,CPNE1,CPPED1,CR1,CRACR2A,CRISPLD2,CSNK2B,CST3,CSTB,CTSC,CTSH,CTSS,CTSZ,CXCL1,CYB5R3,DBNL,DIAPH1,DOCK2,DPP7,DSC1,DYNC1LI1,DYNLL1,DYNLT1,EEF1A1,ELANE,ERP44,FABP5,F…
Eukaryotic Translation Initiation	3.23	0.838	4.49	EIF1AX,EIF2B1,EIF2S1,EIF2S2,EIF3B,EIF3G,EIF3J,EIF3M,EIF4A1,EIF4A2,EIF4B,EIF4E,EIF4EBP1,EIF4G1,EIF4H,RPL11,RPL12,RPL26L1,RPL30,RPL38,RPL5,RPS12,RPS14,RPS19,RPS20,RPS25,RPS27A,RPS3,RPS4X,RPS5,RPSA
RHO GTPases Activate NADPH Oxidases	2.76	0.938	2.84	MAPK1,MAPK11,MAPK14,MAPK3,NCF1,NCF4,PIN1,PRKCA,PRKCB,PRKCD,PRKCZ,RAC1,RAC2,S100A8,S100A9
Synaptogenesis Signaling Pathway	2.63	0.676	-1	AKT1,AKT2,AKT3,AP2A2,AP2B1,APOE,ARPC3,ARPC5,BAD,BDNF,BET1L,BRAF,CACNB3,CADM1,CAMK2B,CAMK2D,CDC42,CDH1,CDH11,CDH12,CDH15,CDH20,CDH4,CDH5,CDH6,CNTNAP2,COMP,CPLX2,CPLX3,CREB1,CREB3L1,CREB3L4,CREBBP,CRK,CRKL,DLG4,EFNB1,EFNB2,EIF4EBP1,EIF4EBP2,EPHA10,EPHA2,EPHA3,EPHA4,EPHA5,EPHA6,EPHA7,EPHA8,EPHB2,EPHB3,EPHB6,FGR,FYN,GRB2,GRIA4,GSK3B,HCK,HRAS,HSPA8,KRAS,LCK,LRP1,LRP8,LRRTM2,LYN,MAPK1,MAPK14,MAPK3,NAP1…
TBC/RABGAPs	2.52	0.846	3.838	GABARAP,GABARAPL2,GGA1,GGA3,MAP1LC3B,RAB11A,RAB11B,RAB33A,RAB4A,RAB5A,RAB5B,RAB5C,RAB6A,RAB6B,RAB7A,RAB7B,RAB8B,RABEP1,TBC1D13,TBC1D20,TBC1D25,TSC2
EIF2 Signaling	2.47	0.723	2.828	AGO1,AGO3,AKT1,AKT2,AKT3,ATF3,ATF5,BCL2,DDIT3,EIF1,EIF1AX,EIF1AY,EIF2A,EIF2B1,EIF2S1,EIF2S2,EIF3B,EIF3G,EIF3J,EIF3M,EIF4A1,EIF4A2,EIF4E,EIF4G1,EIF4G2,GRB2,GSK3B,HNRNPA1,HRAS,INS,KRAS,MAPK1,MAPK3,PDPK1,PPP1CC,RAF1,RALA,RALB,RAP2A,RPL11,RPL12,RPL26L1,RPL30,RPL38,RPL5,RPS12,RPS14,RPS19,RPS20,RPS25,RPS27A,RPS3,RPS4X,RPS5,RPSA,RRAS2,SHC1,SOS1,VEGFA,WARS1
Intrinsic Pathway for Apoptosis	2.37	0.8	3.024	AKT1,AKT2,AKT3,AVEN,BAD,BCL2,BCL2L11,BID,C1QBP,CASP3,CYCS,DIABLO,DYNLL1,DYNLL2,GZMB,MAPK1,MAPK3,MAPK8,NMT1,PPP3R1,STAT3,TP53,TP63,YWHAB,YWHAG,YWHAH,YWHAQ,YWHAZ
Pulmonary Healing Signaling Pathway	2.35	0.687	0.417	ARAF,BRAF,CCNB1,CDC42,CDH1,CELA1,CELA2A,CXCL12,DLK1,EGF,EGFR,ELANE,ETV5,FGF7,FGFR1,FGFR2,FGR,FOXM1,FYN,FZD2,FZD4,FZD5,FZD8,FZD9,GRB2,HBEGF,HCK,HNF1A,HRAS,JAG1,KDR,KRAS,LCK,LYN,MAPK1,MAPK10,MAPK11,MAPK13,MAPK14,MAPK3,MAPK8,MAPK9,MMP1,MMP10,MMP16,MMP2,MMP20,MMP7,MMP8,MMP9,NFATC1,NFKB1,NGFR,NOTCH1,NOTCH2,NOTCH3,PDGFC,PGF,PRKCA,PRKCB,PRKCD,PRKCI,PRKCQ,PRKCZ,RAC1,RAF1,RALA,RALB,RAP2A,RRAS2,SMAD1,SMAD5…
Regulation of eIF4 and p70S6K Signaling	2.3	0.713	0.626	AGO1,AGO3,AKT1,AKT2,AKT3,EIF1,EIF1AX,EIF1AY,EIF2A,EIF2B1,EIF2S1,EIF2S2,EIF3B,EIF3G,EIF3J,EIF3M,EIF4A1,EIF4A2,EIF4E,EIF4EBP1,EIF4EBP2,EIF4G1,EIF4G2,GRB2,HRAS,ITGA2,ITGA5,ITGA6,ITGAM,ITGB5,ITGB6,ITGB7,KRAS,MAPK1,MAPK11,MAPK13,MAPK14,MAPK3,MKNK1,PDPK1,PPM1L,PPP2R1A,PPP2R5A,PRKCZ,PTPA,RAF1,RALA,RALB,RAP2A,RPS12,RPS14,RPS19,RPS20,RPS25,RPS27A,RPS3,RPS4X,RPS5,RPSA,RRAS2,SHC1,SOS1
Pancreatic Secretion Signaling Pathway	2.27	0.698	1.99	AHCYL1,AKT1,AKT1S1,AKT2,AKT3,ARHGDIB,ARHGEF1,ARHGEF10,ARHGEF2,ATP2A3,BET1L,BST1,CA1,CA10,CA12,CA13,CA2,CA3,CA4,CA5A,CA6,CA7,CA9,CCK,CD38,CFTR,CLCA1,DIAPH1,EGF,EGFR,EIF4EBP1,GNAQ,KLK6,LIPK,LIPN,MAPK1,MAPK3,NAPA,NAPB,NAPG,NOTUM,NSF,PAK4,PDIA3,PLCD3,PLCG2,PPP1CC,PPP1R10,PPP1R14A,PRKACA,PRKAR1A,PRKAR1B,PRKAR2B,PRKCA,PRKCB,PRKCD,PRKCI,PRKCQ,PRKCZ,RAC1,RHOA,ROCK2,SCT,SNAP25,SRC,STIM1,STX1A,STX1B,STXBP4…
Metabolism of nitric oxide: NOS3 activation and regulation	2.17	1	0.333	AKT1,CYGB,DDAH1,DNM2,HSP90AA1,NOS3,NOSIP,SPR,WASL
Eukaryotic Translation Elongation	2.17	0.833	4.025	EEF1A1,EEF1B2,EEF1D,EEF1G,RPL11,RPL12,RPL26L1,RPL30,RPL38,RPL5,RPS12,RPS14,RPS19,RPS20,RPS25,RPS27A,RPS3,RPS4X,RPS5,RPSA
Urate Biosynthesis/Inosine 5'-phosphate Degradation	2.11	0.923	1.508	ACP3,IMPDH1,LACC1,NT5C,NT5C1A,NT5C2,NT5C3A,NT5C3B,NT5E,NT5M,PNP,XDH
G Beta Gamma Signaling	2.08	0.745	3.893	AKT1,AKT2,AKT3,BTK,CACNA2D3,CACNB3,CAV2,CDC42,DNM2,EGFR,GNAI3,GNAQ,GRB2,HBEGF,HRAS,KRAS,MAPK1,MAPK3,PDPK1,PLCG2,PRKACA,PRKAR1A,PRKAR1B,PRKAR2B,PRKCA,PRKCB,PRKCD,PRKCI,PRKCQ,PRKCZ,RAF1,RALA,RALB,RAP2A,RRAS2,SHC1,SOS1,SRC
Translocation of SLC2A4 (GLUT4) to the plasma membrane	2	0.826	3.441	AKT1,AKT2,ASPSCR1,EXOC7,RAB11A,RAB13,RAB14,RAB4A,RAC1,RALA,RHOQ,SNAP23,STX4,VAMP2,YWHAB,YWHAG,YWHAH,YWHAQ,YWHAZ
DNA Double Strand Break Response	2	0.826	0.688	ABL1,ABRAXAS1,APBB1,BAP1,CHEK2,EYA2,H2BC12,H2BC21,H2BC26,KPNA2,MAPK8,MRE11,PIAS4,RPS27A,TP53,UBB,UBE2I,UBE2N,UBE2V2
Eukaryotic Translation Termination	2	0.826	3.9	GSPT2,N6AMT1,RPL11,RPL12,RPL26L1,RPL30,RPL38,RPL5,RPS12,RPS14,RPS19,RPS20,RPS25,RPS27A,RPS3,RPS4X,RPS5,RPSA,TRMT112
Integrin signaling	1.97	0.875	2.673	AKT1,APBB1IP,CRK,CSK,FGB,FN1,GRB2,PDPK1,PTPN1,SHC1,SOS1,SRC,SYK,VWF
Nonsense-Mediated Decay (NMD)	1.94	0.793	3.545	DCP1A,EIF4G1,GSPT2,MAGOH,MAGOHB,NCBP2,PPP2R1A,RPL11,RPL12,RPL26L1,RPL30,RPL38,RPL5,RPS12,RPS14,RPS19,RPS20,RPS25,RPS27A,RPS3,RPS4X,RPS5,RPSA
Interleukin-3, Interleukin-5 and GM-CSF signaling	1.93	0.756	1.257	BLNK,CBL,CRK,CRKL,CSF2RA,CSF2RB,FYN,GRB2,HCK,IL2,IL2RA,IL2RB,IL2RG,IL3RA,IL5,IL5RA,INPP5B,INPP5D,JAK2,LYN,OCRL,PRKACA,PTPN11,PTPN6,RPS27A,SHC1,SOS1,SYK,UBB,VAV1,YWHAZ
Guanosine Nucleotides Degradation III	1.9	0.917	1.265	ACP3,LACC1,NT5C,NT5C1A,NT5C2,NT5C3A,NT5C3B,NT5E,NT5M,PNP,XDH
Insulin Receptor Signaling	1.82	0.703	1.732	AKT1,AKT2,AKT3,BAD,CBL,CRK,CRKL,EIF2B1,EIF4E,EIF4EBP1,FOXO3,FYN,GAB1,GRB10,GRB2,GSK3A,GSK3B,HRAS,INPP5B,INPP5D,INS,JAK2,KRAS,MAPK1,MAPK3,MAPK8,OCRL,PDPK1,PPP1CC,PPP1R10,PPP1R14A,PRKACA,PRKAR1A,PRKAR1B,PRKAR2B,PRKCI,PRKCZ,PTPN1,PTPN11,RAF1,RALA,RALB,RAP2A,RHOQ,RRAS2,SHC1,SOS1,STX4,STXBP4,TRIP10,TSC2,VAMP2
MSP-RON Signaling in Cancer Cells Pathway	1.82	0.688	1.921	AKT1,AKT2,AKT3,ARAF,BRAF,CREB1,CREB3L1,CREB3L4,CREBBP,CSF2RB,EGFR,ELF5,ELK3,ETS2,FLNA,GRB2,GSK3B,HGFAC,HNF1A,HRAS,IL3RA,ITGA6,KLK10,KLK13,KLK14,KLK15,KLK3,KLK4,KLK5,KLK6,KLK7,KLK8,KLKB1,KRAS,MAPK1,MAPK3,MET,MST1R,NFKB1,PDGFC,PGF,PLAUR,PTK2B,RAF1,RALA,RALB,RAP2A,RELB,RPS6KA3,RRAS2,SMAD2,SOS1,SRC,STAT3,TCF4,VEGFA,VEGFB,VEGFD,VIM,YWHAB,YWHAG,YWHAH,YWHAQ,YWHAZ
Oxidative Stress Induced Senescence	1.79	0.757	1	AGO1,AGO3,BMI1,CBX2,CDKN2B,CDKN2C,CDKN2D,H2BC12,H2BC21,H2BC26,MAP2K3,MAPK1,MAPK10,MAPK11,MAPK14,MAPK3,MAPK8,MAPK9,MAPKAPK2,MAPKAPK3,MDM2,MDM4,RBBP4,RPS27A,TNRC6B,TP53,TXN,UBB
Circadian Rhythm Signaling	1.76	0.68	#NUM!	ADCYAP1,AKT1S1,ARAF,BDNF,BRAF,CACNA2D3,CACNB3,CAMK2B,CAMK2D,CIRBP,CREB1,CREB3L1,CREB3L4,CREBBP,CSNK2A2,CTH,EIF4E,EIF4EBP1,EIF4EBP2,FGR,FYN,GNAI3,GNAQ,GRIA4,GSK3A,GSK3B,HCK,HLF,HRAS,HSF1,KLK3,KRAS,LCK,LYN,MAP2K3,MAP2K5,MAPK1,MAPK3,MDM2,MKNK1,NGF,NGFR,NOTUM,NR1D1,NR1D2,NT5C,NTRK2,PDIA3,PLCD3,PLCG2,PRKACA,PRKAR1A,PRKAR1B,PRKAR2B,PRKCA,PRKCB,PRKCD,PRKCI,PRKCQ,PRKCZ,PTGDS,RACK1,RAF1,RALA,RALB,RAP2A,RO…
Insulin Secretion Signaling Pathway	1.72	0.669	3.212	AGO1,AGO3,BET1L,CACNA2D3,CACNB3,CAMK2B,CAMK2D,CCK,CREB1,CREB3L1,CREB3L4,CREBBP,DLD,EIF1,EIF2A,EIF2B1,EIF2S1,EIF2S2,EIF4A1,EIF4A2,EIF4E,EIF4EBP1,EIF4EBP2,EIF4G1,EIF4G2,FGR,FURIN,FYN,GH1,GHR,GIP,GNAQ,HCK,HNF1A,INS,JAK2,LCK,LYN,MAPK1,MAPK11,MAPK13,MAPK14,MAPK3,NAPA,NAPB,NAPG,NOTUM,NSF,PC,PCSK1,PCSK2,PDHA2,PDHX,PDIA3,PLCD3,PLCG2,PRKACA,PRKAR1A,PRKAR1B,PRKAR2B,PRKCA,PRKCB,PRKCD,PRKCI,PRKCQ,PRKCZ,PRL,P…
ERK5 Signaling	1.72	0.729	1.715	AKT1,BAD,CREB1,CREB3L1,CREB3L4,CREBBP,CTF1,EGF,EGFR,ELK4,FOXO3,GAB1,GNAQ,HRAS,IL6ST,KRAS,LIF,MAP2K5,MAP3K3,MEF2D,NGF,PTPN11,RALA,RALB,RAP2A,RPS6KA3,RPS6KA6,RRAS2,SRC,WNK1,YWHAB,YWHAG,YWHAH,YWHAQ,YWHAZ
Aggrephagy	1.71	0.833	2.84	CFTR,DYNC1LI1,DYNC1LI2,DYNLL1,DYNLL2,HSF1,HSP90AA1,PARK7,PRKN,RPS27A,UBB,UBE2N,UBE2V1,VCP,VIM
Clathrin-mediated Endocytosis Signaling	1.7	0.667	#NUM!	ALB,AMPH,AP1G2,AP1S2,AP2A2,AP2B1,APOA1,APOC1,APOC2,APOD,APOE,APOF,APOL1,APOM,ARPC3,ARPC5,ARRB1,CBL,CD2AP,CDC42,CHP1,CLTC,CLU,CSNK2A2,CSNK2B,DAB2,DNM1L,DNM2,EGF,EPHB2,EPN1,F2,FGF16,FGF17,FGF18,FGF6,FGF7,FGF8,GRB2,HGS,HSPA8,IGF1,INS,ITGA5,ITGB5,ITGB6,ITGB7,LDLR,LDLRAP1,LYZ,MDM2,MET,MYO6,NUMB,PDGFA,PDGFB,PDGFC,PDGFD,PGF,PPP3R1,RAB11A,RAB11B,RAB4A,RAB4B,RAB5A,RAB5B,RAB5C,RAB7A,RAC1,RBP4,RPS27A,S100A8…
Cargo recognition for clathrin-mediated endocytosis	1.7	0.712	1.543	AGFG1,AP2A2,AP2B1,AREG,ARRB1,CBL,CD3G,CFTR,CLTC,COPS2,COPS7B,DAB2,EGF,EGFR,EPN1,EPS15L1,FZD4,GRB2,GRK2,HBEGF,HGS,IGF2R,IL7R,LDLR,LDLRAP1,NECAP2,NEDD8,REPS2,RPS27A,SCARB2,SH3GL2,SH3GL3,SYT1,SYT8,SYT9,TFRC,UBB,UBQLN2,VAMP2,VAMP4,VAMP7,VAMP8
Reversible hydration of carbon dioxide	1.69	0.909	-0.632	CA1,CA12,CA13,CA2,CA3,CA4,CA5A,CA6,CA7,CA9
Signal regulatory protein family interactions	1.69	0.909	1.265	CD47,GRB2,PTK2B,PTPN11,PTPN6,SFTPD,SIRPA,SIRPB1,SIRPG,SRC
ERCC6 (CSB) and EHMT2 (G9a) positively regulate rRNA expression	1.69	1	1.89	CBX3,EHMT2,H2BC12,H2BC21,H2BC26,HDAC2,RBBP4
Apelin Adipocyte Signaling Pathway	1.69	0.738	0.784	APLN,CAT,CLIC2,GNAI3,GPX1,GSTA1,GSTK1,GSTM1,GSTP1,GSTT1,GSTT2/GSTT2B,GSTZ1,INS,MAPK1,MAPK10,MAPK11,MAPK13,MAPK14,MAPK3,MAPK8,MAPK9,NCF1,PRDX6,PRKACA,PRKAR1A,PRKAR1B,PRKAR2B,RAC1,RAC2,RAC3,SOD1
Myelination Signaling Pathway	1.68	0.649	0.73	ACVR2A,AKT1,AKT1S1,AKT2,AKT3,ARAF,ARHGAP1,ARHGAP6,BDNF,BMP1,BMP10,BMP15,BMP2,BMP6,BMP8B,BRAF,CDC42,CHP1,CNP,CNTN6,CREB1,CREB3L1,CREB3L4,CREBBP,CYTH1,DAG1,EGFR,EIF4E,EIF4EBP1,ERBB3,FASN,FGFR1,FGFR2,FGFR3,FGFR4,FGFRL1,FGR,FYN,FZD2,FZD4,FZD5,FZD8,FZD9,GRB2,GSK3B,HCK,HDAC2,HDAC4,HES5,HMGCR,HRAS,ID2,IDI1,IGF1,IGF2R,ILK,ITGA2,ITGA6,ITGB5,ITGB6,ITGB7,KLK3,KRAS,LAMC2,LCK,LYN,MAG,MAPK1,MAPK3,MPZ,MTHFD2,ND…
Glycolysis I	1.67	0.81	0.728	ALDOA,ALDOB,ALDOC,BPGM,ENO1,ENO3,FBP1,GAPDH,GPI,PFKM,PGAM1,PGAM2,PGK1,PGK2,PKLR,PKM,TPI1
Costimulation by the CD28 family	1.67	0.744	1.3	AKT1,AKT2,AKT3,CD274,CD28,CD3E,CD3G,CD80,CD86,CDC42,CSK,CTLA4,FYN,GRB2,HLA-DRB3,ICOSLG/LOC102723996,LCK,LYN,PDCD1,PDPK1,PPP2R1A,PPP2R5A,PTPN11,PTPN6,RAC1,SRC,THEM4,TNFRSF14,VAV1
UVC-Induced MAPK Signaling	1.66	0.75	1.961	ARAF,BRAF,EGFR,HRAS,KRAS,MAPK1,MAPK10,MAPK11,MAPK13,MAPK14,MAPK3,MAPK8,MAPK9,PRKCA,PRKCB,PRKCD,PRKCI,PRKCQ,PRKCZ,RAF1,RALA,RALB,RAP2A,RRAS2,SMPD1,SRC,TP53
RET signaling	1.65	0.792	1.147	DOK1,DOK2,FRS2,GAB1,GDNF,GFRA1,GFRA2,GRB10,GRB2,GRB7,PRKACA,PRKCA,PSPN,PTPN11,RET,SHANK3,SHC1,SOS1,SRC
SNARE Signaling Pathway	1.65	0.703	1.043	BET1L,CACNB3,CAMK2B,CAMK2D,CPLX2,CPLX3,HSPA8,MYL4,MYL6,MYL9,NAPA,NAPB,NAPG,NSF,PRKACA,PRKAR1A,PRKAR1B,PRKAR2B,RAB11A,RAB1A,RAB22A,RAB2A,RAB6A,RAB7A,SGTA,SNAP23,SNAP25,SNCG,STX1A,STX1B,STXBP4,SYN3,SYT1,SYT12,SYT13,SYT17,SYT4,SYT6,SYT7,SYT8,SYT9,UNC13A,VAMP2,VTI1A,VTI1B
Protein Sorting Signaling Pathway	1.58	0.697	3.539	AP1G2,AP1S2,ARF1,CDC42,CLINT1,CLTC,COPB2,CTBP1,DNM2,FGR,FYN,GBA1,GBA3,GGA1,GGA3,GNAQ,HCK,IGF2R,LCK,LMAN1,LYN,PLD5,PRKACA,PRKAR1A,PRKAR1B,PRKAR2B,RAB11A,RAB11B,SAR1A,SCARB2,SNX1,SNX11,SNX12,SNX15,SNX17,SNX27,SNX3,SNX4,SNX5,SNX8,SRC,TMED10,TMED2,TMED4,TMED9,VPS26A
Signaling by NTRK1 (TRKA)	1.57	0.709	2.402	ADCYAP1,AP2A2,AP2B1,BRAF,CLTC,CREB1,CRK,CRKL,DNM1L,DNM2,DUSP3,DUSP4,DUSP6,FRS2,GRB2,HRAS,KRAS,MAP2K5,MAPK1,MAPK11,MAPK13,MAPK14,MAPK3,MAPKAPK2,MAPKAPK3,NGF,NTRK2,PPP2R1A,RALA,RALB,RHOA,RPS6KA3,SH3GL2,SHC1,SHC2,SOS1,SRC,STAT3,YWHAB
Clathrin-mediated endocytosis	1.57	0.689	2.38	AGFG1,AMPH,AP2A2,AP2B1,AREG,ARPC3,ARPC5,ARRB1,BIN1,CBL,CD3G,CFTR,CLTC,DAB2,DNM2,EGF,EGFR,EPN1,EPS15L1,FNBP1,FZD4,GRB2,HBEGF,HGS,HSPA8,IGF2R,IL7R,LDLR,LDLRAP1,NECAP2,OCRL,PACSIN2,RAB5A,RAB5B,RAB5C,REPS2,RPS27A,SCARB2,SH3GL2,SH3GL3,SYT1,SYT8,SYT9,TFRC,TRIP10,UBB,VAMP2,VAMP4,VAMP7,VAMP8,WASL
Amyloid fiber formation	1.55	0.737	1.89	ADAM10,APCS,APOA1,APOE,APP,B2M,CALB1,CST3,FURIN,GGA1,GGA3,GSN,H2BC12,H2BC21,H2BC26,HSPG2,IAPP,INS,LTF,LYZ,MFGE8,NPPA,PRKN,PRL,RPS27A,SNCAIP,TGFBI,UBB
Signaling by VEGF	1.55	0.698	2.714	AHCYL1,AKT1,AKT2,AKT3,CDC42,CDH5,CRK,ELMO2,FLT4,FYN,HRAS,HSP90AA1,HSPB1,JUP,KDR,KRAS,MAPK11,MAPK13,MAPK14,MAPKAPK2,MAPKAPK3,NCF1,NCF4,NCK2,NOS3,PDPK1,PGF,PRKACA,PRKCA,PRKCB,PRKCD,PRKCZ,PTK2B,RAC1,RHOA,ROCK2,SHC2,SPHK1,SRC,THEM4,VAV1,VEGFA,VEGFB,VEGFD
Oncogene Induced Senescence	1.54	0.824	-1.155	AGO1,AGO3,CDKN2B,CDKN2C,CDKN2D,ETS2,MAPK1,MAPK3,MDM2,MDM4,RPS27A,TNRC6B,TP53,UBB
Role of JAK1, JAK2 and TYK2 in Interferon Signaling	1.54	0.824	0.707	CGA,IFNAR1,IFNG,IFNGR1,IFNGR2,JAK2,NFKB1,PTPN2,PTPN6,RAF1,RELB,STAT1,STAT3,TYK2
Response to elevated platelet cytosolic Ca2+	1.52	0.67	1.833	A1BG,A2M,ACTN1,ACTN2,ACTN4,AHSG,ALB,ALDOA,APOA1,APP,CAP1,CD36,CD9,CFD,CHID1,CLU,CYB5R1,CYRIB,ECM1,EGF,FAM3C,FERMT3,FGB,FLNA,FN1,HGF,IGF1,IGF2,ITIH3,ITIH4,KNG1,MANF,OLA1,PCYOX1L,PDGFA,PDGFB,PF4,PFN1,PLEK,PLG,PPBP,PPIA,PRKCA,PRKCB,PROS1,SCCPDH,SCG3,SERPINA1,SERPINA3,SERPING1,SOD1,SPARC,SRGN,STX4,SYTL4,TAGLN2,TGFB2,TGFB3,TIMP3,TMX3,TOR4A,TTN,VEGFA,VEGFB,VEGFD,VTI1B,VWF
Response of EIF2AK4 (GCN2) to amino acid deficiency	1.51	0.759	2.985	ASNS,ATF3,DDIT3,EIF2S1,EIF2S2,IMPACT,RPL11,RPL12,RPL26L1,RPL30,RPL38,RPL5,RPS12,RPS14,RPS19,RPS20,RPS25,RPS27A,RPS3,RPS4X,RPS5,RPSA
MyD88:MAL(TIRAP) cascade initiated on plasma membrane	1.5	0.783	1.886	BTK,CD14,CD36,FGB,HMGB1,IKBKG,IRAK4,PELI2,RPS27A,S100A8,S100A9,SIGIRR,TIRAP,TLR2,TLR4,UBB,UBE2N,UBE2V1
Peptide hormone biosynthesis	1.49	0.9	-1	CGA,CGB3 (includes others),FSHB,INHA,INHBA,INHBB,INHBC,PCSK1,POMC
ERK/MAPK Signaling	1.48	0.664	2.433	ARAF,BAD,BRAF,CREB1,CREB3L1,CREB3L4,CREBBP,CRK,CRKL,DUSP4,DUSP6,EIF4E,EIF4EBP1,ELF5,ELK3,ETS2,FYN,GRB2,HRAS,HSPB1,ITGA2,ITGA5,ITGA6,ITGAM,ITGB5,ITGB6,ITGB7,KRAS,MAPK1,MAPK3,MKNK1,NFATC1,PAK4,PAK5,PLA2G2A,PLA2G2E,PLA2G4A,PLCG2,PPM1L,PPP1CC,PPP1R10,PPP1R14A,PPP2R1A,PPP2R5A,PRKACA,PRKAR1A,PRKAR1B,PRKAR2B,PRKCA,PRKCB,PRKCD,PRKCI,PTK2B,PTPA,RAC1,RAC2,RAC3,RAF1,RALA,RALB,RAP2A,RRAS2,SHC1,SOS1,SRC,STAT1…
Signaling by ERBB2	1.47	0.721	1.976	AKT1,AKT2,AKT3,CDC37,DIAPH1,EGF,EGFR,ERBB3,FYN,GAB1,GRB2,GRB7,HBEGF,HRAS,HSP90AA1,KRAS,MATK,MEMO1,NRG1,NRG2,NRG3,PRKCA,PRKCD,RHOA,RPS27A,SHC1,SOS1,SRC,STUB1,UBB,USP8
NUR77 Signaling in T Lymphocytes	1.47	0.721	0.557	B2M,BCL2,CASP3,CD28,CD3E,CD3G,CD80,CD86,CHP1,CYCS,FASLG,HDAC2,HLA-DRB3,MAP2K5,MAP3K3,MAPK1,MAPK3,MEF2D,NFATC1,NR4A1,PCNA,PDK1,PPP3R1,PRKCA,PRKCB,PRKCD,PRKCI,PRKCQ,PRKCZ,RPS6KA3,RXRA
CLEAR Signaling Pathway	1.46	0.647	0.6	AKT1,AKT1S1,AKT2,AKT3,ASAH1,ATP6V1C1,ATP6V1C2,BECN1,BLOC1S1,BMP6,BNIP3,CHP1,CREB1,CREB3L1,CREB3L4,CREBBP,CTSF,EGF,EGFR,FGFR1,FGFR2,FGFR3,FGFR4,FLT4,GABARAP,GALNS,GBA1,GHR,GLA,GLB1,GNS,GSK3A,GSK3B,GUSB,HEXB,HGF,HRAS,IGF1,IGF2R,KDR,KRAS,LAMP1,LAMTOR2,MAP4K3,MAPK1,MAPK11,MAPK13,MAPK14,MAPK3,MAPK9,MITF,NAGPA,NEU1,NGFR,NTRK2,NTRK3,PDGFB,PML,PPARA,PPM1L,PPP2R1A,PPP2R5A,PPP3R1,PRKCA,PRKCB,PRKCD,PRKCI,PR…
RAB geranylgeranylation	1.45	0.725	3.9	RAB11A,RAB11B,RAB13,RAB14,RAB1A,RAB1B,RAB21,RAB22A,RAB23,RAB24,RAB26,RAB2A,RAB31,RAB32,RAB33A,RAB37,RAB39B,RAB3C,RAB3D,RAB4A,RAB4B,RAB5A,RAB5B,RAB5C,RAB6A,RAB6B,RAB7A,RAB7B,RAB8B
Aspirin ADME	1.45	1	-0.816	ALB,BCHE,BSG,CES1,CYP2C19,CYP3A4
Colorectal Cancer Metastasis Signaling	1.45	0.65	0.563	AKT1,AKT2,AKT3,ARRB1,BAD,BRAF,CASP3,CDC42,CDH1,DIRAS3,EGF,EGFR,FNBP1,FZD2,FZD4,FZD5,FZD8,FZD9,GNAI3,GNAQ,GRB2,GRK2,GSK3B,HNF1A,HRAS,IFNG,IFNGR1,IL6R,IL6ST,JAK2,KRAS,LRP1,MAPK1,MAPK10,MAPK3,MAPK8,MAPK9,MMP1,MMP10,MMP16,MMP2,MMP20,MMP7,MMP8,MMP9,MSH2,NFKB1,PDGFC,PGF,PRKACA,PRKAR1A,PRKAR1B,PRKAR2B,RAC1,RAC2,RAC3,RALA,RALB,RAP2A,RELB,RHOA,RHOB,RHOQ,RHOT1,RRAS2,SMAD2,SMAD3,SMAD4,SOS1,SRC,STAT1,STAT3,T…
Hepatic Fibrosis / Hepatic Stellate Cell Activation	1.45	0.656	#NUM!	A2M,AGT,BAMBI,BCL2,CCL21,CD14,CERT1,COL10A1,COL13A1,COL15A1,COL20A1,COL23A1,COL25A1,COL28A1,COL2A1,COL5A1,COL6A1,COL6A3,COL6A5,COL8A1,COL9A3,CSF1,CXCL3,CXCL9,EGF,EGFR,FAS,FASLG,FGFR1,FGFR2,FLT4,FN1,HGF,ICAM1,IFNAR1,IFNG,IFNGR1,IFNGR2,IGF1,IGF2,IGFBP3,IGFBP5,IL10RA,IL1R1,IL1R2,IL1RAP,IL1RAPL2,IL1RL1,IL1RL2,IL4R,IL6R,KDR,LEP,LEPR,MET,MMP1,MMP2,MMP9,MYL4,MYL6,MYL9,NFKB1,NGFR,PDGFA,PDGFB,PDGFC,PDGFD,…
Cell surface interactions at the vascular wall	1.43	0.663	-1.565	ANGPT1,ATP1B1,ATP1B2,BSG,CD244,CD44,CD47,CD48,CD58,CD74,CEACAM3,CXADR,DOK2,F11R,F2,FN1,FYN,GP6,GRB2,GRB7,HRAS,IGHM,IGLL1/IGLL5,INPP5D,ITGA2,ITGA5,ITGA6,ITGAM,JAM2,JAM3,JAML,JCHAIN,KRAS,LCK,LYN,MAG,MIF,MMP1,OLR1,PF4,PF4V1,PICK1,PPIA,PROC,PROCR,PROS1,PSG11,PSG2,PSG3,PSG4,PSG6,PSG7,PSG8,PSG9,PTPN11,PTPN6,SELE,SELL,SELPLG,SHC1,SIRPA,SIRPG,SLC16A3,SLC3A2,SOS1,SPN,SRC,TEK,TNFRSF10B
CDK5 Signaling	1.42	0.708	-0.365	ABL1,BDNF,HRAS,ITGA2,ITGA6,KRAS,LAMC2,MAPK1,MAPK10,MAPK11,MAPK13,MAPK14,MAPK3,MAPK8,MAPK9,NGF,NGFR,NTRK2,PPM1L,PPP1CC,PPP1R10,PPP1R14A,PPP2R1A,PPP2R5A,PRKACA,PRKAR1A,PRKAR1B,PRKAR2B,PTPA,RAF1,RALA,RALB,RAP2A,RRAS2
Macropinocytosis Signaling	1.42	0.708	1.342	ACTN4,CD14,CDC42,CSF1,EGF,HGF,HRAS,INS,ITGA5,ITGB5,ITGB6,ITGB7,KRAS,MET,NGF,PDGFA,PDGFB,PDGFC,PDGFD,PLCG2,PRKCA,PRKCB,PRKCD,PRKCI,PRKCQ,PRKCZ,RAB5A,RAC1,RALA,RALB,RAP2A,RHOA,RRAS2,SRC
NCAM signaling for neurite out-growth	1.41	0.735	-0.2	AGRN,CACNB3,COL2A1,COL5A1,COL6A1,COL6A3,COL6A5,COL9A3,CREB1,FGFR1,FYN,GDNF,GFRA1,GFRA2,GRB2,HRAS,KRAS,MAPK1,MAPK3,NCAM1,NCAN,PSPN,SOS1,SPTAN1,SRC
Regulation of TP53 Activity through Acetylation	1.41	0.846	2.714	AKT1,AKT2,AKT3,BRPF1,HDAC2,PIN1,PIP4K2A,PIP4K2B,PML,RBBP4,TP53
Adenosine Nucleotides Degradation II	1.41	0.846	1.265	ACP3,LACC1,NT5C,NT5C1A,NT5C2,NT5C3A,NT5C3B,NT5E,NT5M,PNP,XDH
IL-4 Signaling	1.4	0.67	1.172	AKT1,AKT1S1,AKT2,AKT3,ALOX15B,ARG1,CCL11,CCL22,CD3E,CD3G,CERT1,COL10A1,COL13A1,COL15A1,COL20A1,COL23A1,COL25A1,COL28A1,COL2A1,COL5A1,COL6A1,COL6A3,COL6A5,COL8A1,COL9A3,CREB1,CREB3L1,CREB3L4,CREBBP,EIF4EBP1,FAS,GAB1,GNAI3,GRB2,HLA-DRB3,HRAS,IGHE,IL2RG,IL4R,IRF4,KRAS,MAPK1,MAPK11,MAPK13,MAPK14,MAPK3,NFKB1,PTPN6,RALA,RALB,RAP2A,RRAS2,SOS1,STAT3,STAT6,TGFB2,TGFB3,TGM2,TIMP3
Regulation of the Epithelial-Mesenchymal Transition Pathway	1.4	0.658	#NUM!	AKT1,AKT2,AKT3,ARAF,BRAF,CDH1,CDH12,EGF,EGFR,FGF16,FGF17,FGF18,FGF6,FGF7,FGF8,FGFR1,FGFR2,FGFR3,FGFR4,FGFRL1,FOXC2,FRS2,FZD2,FZD4,FZD5,FZD8,FZD9,GAB1,GRB2,GSK3B,HGF,HNF1A,HRAS,ID2,JAG1,JAG2,JAK2,KRAS,MAP2K3,MAP2K5,MAPK1,MAPK3,MET,MMP2,MMP9,NFKB1,NOTCH1,NOTCH2,NOTCH3,PDGFD,PTPN11,RAF1,RALA,RALB,RAP2A,RELB,RHOA,RRAS2,SMAD2,SMAD3,SMAD4,SNAI2,SOS1,STAT3,TCF4,TGFB2,TGFB3,TYK2,WNT10A,WNT10B,WNT11,WNT16…
Selenoamino acid metabolism	1.39	0.742	2.294	CTH,GNMT,MAT1A,NNMT,PAPSS1,RPL11,RPL12,RPL26L1,RPL30,RPL38,RPL5,RPS12,RPS14,RPS19,RPS20,RPS25,RPS27A,RPS3,RPS4X,RPS5,RPSA,SCLY,TXNRD1
Synaptic Long Term Potentiation	1.37	0.698	2	CAMK2B,CAMK2D,CHP1,CREB1,CREB3L1,CREB3L4,CREBBP,GNAQ,GRIA4,HRAS,KRAS,MAPK1,MAPK3,NOTUM,PDIA3,PLCD3,PLCG2,PPP1CC,PPP1R10,PPP1R14A,PPP1R1A,PPP3R1,PRKACA,PRKAR1A,PRKAR1B,PRKAR2B,PRKCA,PRKCB,PRKCD,PRKCI,PRKCQ,PRKCZ,RAF1,RALA,RALB,RAP2A,RRAS2
mTOR Signaling	1.37	0.663	2.466	AKT1,AKT1S1,AKT2,AKT3,CDC42,DIRAS3,EIF3B,EIF3G,EIF3J,EIF3M,EIF4A1,EIF4A2,EIF4B,EIF4E,EIF4EBP1,EIF4EBP2,EIF4G1,EIF4G2,FNBP1,HRAS,INS,KRAS,MAPK1,MAPK3,PDGFC,PDPK1,PGF,PLD5,PPM1L,PPP2R1A,PPP2R5A,PRKCA,PRKCB,PRKCD,PRKCI,PRKCQ,PRKCZ,PTPA,RAC1,RAC2,RAC3,RALA,RALB,RAP2A,RHOA,RHOB,RHOQ,RHOT1,RPS12,RPS14,RPS19,RPS20,RPS25,RPS27A,RPS3,RPS4X,RPS5,RPS6KA3,RPS6KA6,RPSA,RRAS2,TSC2,VEGFA,VEGFB,VEGFD
White Adipose Tissue Browning Pathway	1.34	0.7	0.522	BDNF,CACNA2D3,CACNB3,CAMP,CREB1,CREB3L1,CREB3L4,CREBBP,CTBP1,FCER1A,FGFR1,FGFR2,FGFR3,FGFR4,FGFRL1,FOXC2,HIF1AN,KDR,LDHA,LDHB,LDHC,LEP,MAPK1,MAPK11,MAPK13,MAPK14,NPPA,NPPB,PPARA,PRKACA,PRKAR1A,PRKAR1B,PRKAR2B,RXRA,VEGFA
Protein Kinase A Signaling	1.32	0.639	1.897	ACP1,ADD2,AKAP7,ANAPC7,APEX1,BAD,BRAF,CAMK2B,CAMK2D,CDC25A,CDKN3,CHP1,CNGB1,CREB1,CREB3L1,CREB3L4,CREBBP,CREM,DHH,DUSP10,DUSP15,DUSP3,DUSP4,DUSP6,EYA2,FLNA,GDPD1,GNAI3,GNAQ,GSK3A,GSK3B,H1-10,H1-2,HNF1A,MAPK1,MAPK3,MPPED2,MYL11,MYL12A,MYL12B,MYL4,MYL6,MYL9,NFATC1,NFKB1,NGFR,NOS3,NOTUM,NTN1,PDE1B,PDE2A,PDE4A,PDE4C,PDE5A,PDIA3,PGP,PLCD3,PLCG2,PPP1CC,PPP1R10,PPP1R14A,PPP3R1,PRKACA,PRKAR1A,PRKAR1B,PRK…
NRF2-mediated Oxidative Stress Response	1.32	0.653	3.452	AKR1A1,AKR7A2,AKR7A3,AKT1,CAT,CREBBP,CUL3,CYP2C19,CYP3A4,DNAJA4,DNAJB1,DNAJB11,DNAJB14,DNAJB2,DNAJB4,DNAJB6,DNAJB8,DNAJC1,DNAJC11,DNAJC15,DNAJC16,DNAJC17,DNAJC18,DNAJC4,DNAJC5B,ERP29,FKBP5,FTL,GCLM,GSK3B,GSTA1,GSTA2,GSTK1,GSTM1,GSTM4,GSTP1,GSTT1,GSTT2/GSTT2B,GSTZ1,HRAS,HSP90AA1,HSP90AB1,KRAS,MAFG,MAP2K3,MAP2K5,MAPK1,MAPK14,MAPK3,MAPK8,MAPK9,NQO2,PMF1/PMF1-BGLAP,PRKCA,PRKCB,PRKCD,PRKCI,PRKCQ,PRKCZ…
Activation of NMDA receptors and postsynaptic events	1.31	0.722	2.065	ACTN2,CAMK2B,CAMK2D,CAMKK1,CREB1,DLG2,DLG4,GRIA4,HRAS,KPNA2,KRAS,MAPK1,MAPK3,NEFL,NRG1,NRGN,PDPK1,PPM1F,PRKACA,PRKAR1A,PRKAR1B,PRKAR2B,RAC1,RPS6KA3,RPS6KA6,SRC
Integrin cell surface interactions	1.3	0.691	-0.973	AGRN,BSG,CD44,CD47,CDH1,COL10A1,COL13A1,COL23A1,COL2A1,COL5A1,COL6A1,COL6A3,COL6A5,COL8A1,COL9A3,COMP,F11R,FGB,FN1,HSPG2,IBSP,ICAM1,ICAM2,ICAM4,ICAM5,ITGA2,ITGA5,ITGA6,ITGAM,ITGB5,ITGB6,ITGB7,JAM2,JAM3,KDR,MADCAM1,TNC,VWF
ISG15 antiviral mechanism	1.29	0.727	4.491	EIF4A1,EIF4A2,EIF4E,EIF4E2,EIF4G1,EIF4G2,HERC5,IRF3,ISG15,KPNA1,KPNA2,KPNA5,KPNB1,MAPK3,MX1,PIN1,PPM1B,RIGI,RPS27A,STAT1,UBA7,UBB,UBE2E1,UBE2N
Formation of Fibrin Clot (Clotting Cascade)	1.29	0.727	-0.408	A2M,C1QBP,F10,F13B,F2,F3,F7,F9,FGB,GP1BB,GP5,KLKB1,KNG1,PF4,PF4V1,PRCP,PROC,PROCR,PROS1,PRTN3,SERPINE2,SERPING1,TFPI,VWF
SUMOylation of transcription factors	1.29	0.889	0.707	FOXL2,MDM2,MITF,PIAS4,SUMO2,SUMO3,TP53,UBE2I
Regulation of TP53 Activity through Methylation	1.29	0.889	-1.414	CHEK2,EHMT2,MDM2,MDM4,RPS27A,SMYD2,TP53,UBB
RAN Signaling	1.29	0.889	2.121	KPNA1,KPNA2,KPNA5,KPNA6,KPNB1,RAN,RANBP1,RANGAP1
trans-Golgi Network Vesicle Budding	1.28	0.705	1.616	AP1G2,AP1S2,APP,ARF1,ARRB1,BLOC1S1,BLOC1S2,BLOC1S6,CHMP2A,CLINT1,CLTC,CTSZ,DNM2,DTNBP1,FTL,GNS,HGS,HSPA8,IGF2R,NAPA,OCRL,RAB5C,SH3GL2,SNAP23,SNX5,STX4,TFRC,VAMP2,VAMP7,VAMP8,YIPF6
Cholecystokinin/Gastrin-mediated Signaling	1.28	0.671	1.605	CCK,CDC42,CREM,DIRAS3,EGFR,EPHA4,FNBP1,GH1,GNAQ,GRB2,HRAS,IL1F10,IL1RN,IL36A,IL36G,IL36RN,KRAS,MAP2K3,MAP2K5,MAPK1,MAPK10,MAPK14,MAPK3,MAPK8,MAPK9,MEF2D,PRKCA,PRKCB,PRKCD,PRKCI,PRKCQ,PRKCZ,PTK2B,RAC1,RAC2,RAC3,RAF1,RALA,RALB,RAP2A,RHOA,RHOB,RHOQ,RHOT1,ROCK2,RRAS2,SHC1,SOS1,SRC,SST,TNF
Remodeling of Epithelial Adherens Junctions	1.27	0.733	2.111	ACTN1,ACTN2,ACTN4,ARPC3,ARPC5,CDH1,DNM1L,DNM2,HGF,HGS,MAPRE1,MAPRE2,MAPRE3,MET,NME1,RAB5A,RAB5B,RAB5C,RAB7A,RALA,SRC,ZYX
PI3K/AKT Signaling	1.27	0.646	1.155	AKT1,AKT2,AKT3,BAD,BCL2,CDC37,CSF2RB,EIF4E,EIF4EBP1,FOXO3,GAB1,GHR,GRB2,GSK3A,GSK3B,HRAS,HSP90AA1,HSP90AB1,IFNAR1,IFNLR1,IKBKG,IL10RA,IL10RB,IL11RA,IL12RB1,IL15RA,IL17RB,IL1R1,IL1R2,IL1RL1,IL1RL2,IL22RA2,IL27RA,IL2RA,IL2RB,IL2RG,IL31RA,IL3RA,IL4R,IL5RA,IL6R,IL6ST,IL7R,ILK,INPP5B,INPP5D,ITGA2,ITGA5,ITGA6,ITGAM,ITGB5,ITGB6,ITGB7,JAK2,KRAS,MAPK1,MAPK3,MDM2,NANOG,NFKB1,NOS3,OCRL,PDPK1,PPM1L,PPP2R1A,P…
The citric acid (TCA) cycle and respiratory electron transport	1.25	0.741	0.447	BSG,CS,DLD,DLST,FAHD1,GLO1,GSTZ1,HAGH,IDH3G,LDHA,LDHB,LDHC,MDH2,ME2,MPC1,PDHA2,PDHX,PDK1,RXRA,SLC16A3
Pre-NOTCH Expression and Processing	1.25	0.741	0.728	AGO1,AGO3,ATP2A3,CREBBP,FURIN,H2BC12,H2BC21,H2BC26,KAT2A,MFNG,NOTCH1,NOTCH2,NOTCH3,POFUT1,POGLUT1,PRKCI,RAB6A,TMED2,TNRC6B,TP53
Regulation of mRNA stability by proteins that bind AU-rich elements	1.25	0.741	1.789	AKT1,DCP1A,EIF4G1,ELAVL1,ENPP2,EXOSC3,HNRNPD,HSPA1A/HSPA1B,HSPA8,HSPB1,KHSRP,MAPK11,MAPK14,MAPKAPK2,PRKCA,PRKCD,RPS27A,UBB,YWHAB,YWHAZ
Inhibition of Angiogenesis by TSP1	1.25	0.741	1.886	AKT1,AKT2,AKT3,CASP3,CD36,CD47,FYN,HSPG2,KDR,MAPK1,MAPK10,MAPK11,MAPK13,MAPK14,MAPK8,MAPK9,MMP9,NOS3,TP53,VEGFA
VEGF Signaling	1.24	0.677	0.667	ACTN1,ACTN2,ACTN4,AKT1,AKT2,AKT3,BAD,BCL2,EIF1,EIF1AX,EIF1AY,EIF2B1,EIF2S1,EIF2S2,ELAVL1,FLT4,FOXO3,GRB2,HRAS,KDR,KRAS,MAPK1,MAPK3,NOS3,PDGFC,PGF,PLCG2,PRKCA,PRKCB,PTK2B,PTPN11,PTPN6,RAF1,RALA,RALB,RAP2A,ROCK2,RRAS2,SHC1,SOS1,SRC,VEGFA,VEGFB,VEGFD
Regulation of the Epithelial Mesenchymal Transition by Growth Factors Pathway	1.23	0.644	1.254	AKT1,AKT2,AKT3,ARAF,BRAF,CD70,CDC42,CDH1,CDH12,EGF,EGFR,FASLG,FGF16,FGF17,FGF18,FGF6,FGF7,FGF8,FGFR1,FGFR2,FGFR3,FGFR4,FGFRL1,FOXC2,FRS2,GAB1,GRB2,GSK3B,HGF,HRAS,HSF1,ID2,IKBKG,IL6R,JAK2,KRAS,MAP2K3,MAP2K5,MAPK1,MAPK10,MAPK11,MAPK13,MAPK14,MAPK3,MAPK8,MAPK9,MET,MMP1,MMP2,MMP9,NFKB1,NGFR,OCLN,PDGFA,PDGFB,PDGFC,PDGFD,PTPN11,RAC1,RAF1,RALA,RALB,RAP2A,RELB,RHOA,RRAS2,SHC1,SHC2,SMAD2,SMAD3,SMAD4,SNAI2…
GPVI-mediated activation cascade	1.23	0.75	4.243	CDC42,CLEC1B,FYN,GP6,LCK,LYN,MPIG6B,PDPK1,PLCG2,PRKCZ,PTPN11,PTPN6,RAC1,RAC2,RHOA,RHOB,SYK,VAV1
Macroautophagy	1.23	0.75	1.886	ATG4B,ATG4C,ATG5,ATG7,BECN1,CHMP2A,CHMP2B,CHMP3,CHMP4A,DYNLL1,DYNLL2,GABARAP,GABARAPL1,GABARAPL2,LAMTOR2,MAP1LC3A,MAP1LC3B,TSC2
HSP90 chaperone cycle for steroid hormone receptors in the presence of ligand	1.23	0.75	2.357	CAPZB,DCTN2,DCTN6,DNAJA4,DNAJB1,DYNC1LI1,DYNC1LI2,DYNLL1,DYNLL2,FKBP4,FKBP5,HSP90AA1,HSP90AB1,HSPA1A/HSPA1B,HSPA2,HSPA8,PGR,STIP1
Synthesis, secretion, and deacylation of Ghrelin	1.23	0.833	-2.53	ACHE,BCHE,GH1,GHRL,IGF1,INS,KLF4,LEP,PCSK1,PLA2G7
PIP3 activates AKT signaling	1.22	0.656	1.134	AKT1,AKT1S1,AKT2,AKT3,AREG,BAD,CD28,CD80,CD86,CREB1,EGF,EGFR,ERBB3,FGF16,FGF17,FGF18,FGF6,FGF7,FGF8,FGFR1,FGFR2,FGFR3,FGFR4,FLT3LG,FOXO3,FRS2,FYN,GAB1,GRB2,GSK3A,GSK3B,HBEGF,HGF,IL1RAP,IL1RL1,INS,IRAK4,KIT,KL,LCK,MAPK1,MAPK3,MDM2,MET,NR4A1,NRG1,NRG2,NRG3,PDGFA,PDGFB,PDPK1,PIP4K2A,PIP4K2B,PPP2R1A,PPP2R5A,PTPN11,RAC1,RAC2,SRC,THEM4,TRAT1,TSC2,VAV1
Regulation of TP53 Expression and Degradation	1.22	0.762	-0.5	AKT1,AKT2,AKT3,CCNA1,CCNA2,CHEK2,DAXX,MDM2,MDM4,PDPK1,PPP2R1A,RNF34,RPS27A,TP53,UBB,USP2
Gluconeogenesis I	1.22	0.762	0.5	ALDOA,ALDOB,ALDOC,BPGM,ENO1,ENO3,FBP1,GAPDH,GPI,MDH1,MDH2,ME2,PGAM1,PGAM2,PGK1,PGK2
Ephrin Receptor Signaling	1.22	0.647	3.063	ABL1,ACP1,ADAM10,AKT1,AKT2,AKT3,ANGPT1,ARPC3,ARPC5,CDC42,CREB1,CREB3L1,CREB3L4,CREBBP,CRK,CRKL,CXCL12,DOK1,EFNB1,EFNB2,EGF,EPHA10,EPHA2,EPHA3,EPHA4,EPHA5,EPHA6,EPHA7,EPHA8,EPHB2,EPHB3,EPHB6,FYN,GNAI3,GNAQ,GRB2,HRAS,ITGA2,ITGA5,ITGA6,ITGAM,ITGB5,ITGB6,ITGB7,JAK2,KRAS,MAPK1,MAPK3,NCK2,PAK4,PAK5,PDGFA,PDGFB,PDGFC,PDGFD,PGF,PTPN11,RAC1,RAC2,RAC3,RAF1,RALA,RALB,RAP2A,RHOA,ROCK2,RRAS2,SDCBP,SHC1,SOS1,S…
Glutamate binding, activation of AMPA receptors and synaptic plasticity	1.21	0.8	1.732	AP2A2,AP2B1,CAMK2B,CAMK2D,DLG4,GRIA4,MDM2,MYO6,NSF,PICK1,PRKCA,PRKCB
Mitophagy	1.21	0.8	1.732	ATG5,CSNK2A2,CSNK2B,FUNDC1,MAP1LC3A,MAP1LC3B,MFN1,PRKN,RPS27A,SQSTM1,SRC,UBB
RHO GTPases activate PKNs	1.21	0.778	3.207	MYL12B,MYL6,MYL9,PDPK1,PKN2,PPP1R14A,RAC1,RHOA,RHOB,YWHAB,YWHAG,YWHAH,YWHAQ,YWHAZ
nNOS Signaling in Neurons	1.21	0.778	#NUM!	CAPN3,CAPN9,CAPNS1,CHP1,DLG2,DLG4,PFKM,PPP3R1,PRKCA,PRKCB,PRKCD,PRKCI,PRKCQ,PRKCZ
Interferon Signaling	1.21	0.778	0.832	BCL2,IFIT3,IFNAR1,IFNG,IFNGR1,IFNGR2,IRF9,ISG15,JAK2,MX1,OAS1,PTPN2,STAT1,TYK2
Pulmonary Fibrosis Idiopathic Signaling Pathway	1.21	0.63	0.273	ACVR2A,ADAM10,AKT1,AKT2,AKT3,ARAF,AREG,BCL2,BRAF,CDH1,CERT1,COL10A1,COL13A1,COL15A1,COL20A1,COL23A1,COL25A1,COL28A1,COL2A1,COL5A1,COL6A1,COL6A3,COL6A5,COL8A1,COL9A3,CREBBP,CXCL12,EFNB2,EGFR,EIF4EBP1,EIF4EBP2,EPHB3,F2,FGF18,FGFR1,FGFR2,FGFR3,FGFR4,FGFRL1,FN1,FOXO3,FZD2,FZD4,FZD5,FZD8,FZD9,GRB2,GSK3B,HNF1A,HRAS,IL11RA,IL13,IL17A,IL6ST,ILK,ITGA2,ITGB6,JAG1,JAK2,KRAS,MAP2K3,MAPK1,MAPK10,MAPK11,MAPK13…
Dopamine-DARPP32 Feedback in cAMP Signaling	1.21	0.685	2.335	ATP2A3,CACNA2D3,CACNB3,CALY,CAMKK1,CHP1,CREB1,CREB3L1,CREB3L4,CREBBP,CREM,CSNK1G1,CSNK1G2,GNAI3,GNAQ,NOTUM,PDIA3,PLCD3,PLCG2,PPM1L,PPP1CC,PPP1R10,PPP1R14A,PPP2R1A,PPP2R5A,PPP3R1,PRKACA,PRKAR1A,PRKAR1B,PRKAR2B,PRKCA,PRKCB,PRKCD,PRKCI,PRKCQ,PRKCZ,PTPA
Regulation of TP53 Activity through Association with Co-factors	1.21	1	0.447	AKT1,AKT2,AKT3,TP53,TP63
Tyrosine Degradation I	1.21	1	-1.342	FAH,GSTZ1,HGD,HPD,TAT
GDP-mannose Biosynthesis	1.21	1	1.342	GMPPA,GPI,MPI,PMM1,PMM2
Regulation of the Epithelial Mesenchymal Transition in Development Pathway	1.2	0.714	-2.132	AXIN2,CDH1,FZD2,FZD4,FZD5,FZD8,FZD9,GSK3B,HNF1A,JAG1,JAG2,NFKB1,NOTCH1,RELB,S100A4,SNAI2,SUFU,TCF4,WNT10A,WNT10B,WNT11,WNT16,WNT3A,WNT5B,WNT7A
Autophagy	1.19	0.649	1.912	AKT1,AKT1S1,AKT2,AKT3,ATG4B,ATG5,ATG7,BAD,BCL2,BECN1,BMP6,BNIP3,CHP1,CREB1,CREB3L1,CREB3L4,CREBBP,DAPK1,DAPK2,DAPK3,DDIT3,EGF,EIF2A,FOXO3,FUNDC1,GABARAP,GABARAPL1,GABARAPL2,GNAI3,GSK3A,GSK3B,HGF,IGF1,INS,LAMP1,MAP1LC3A,MAP1LC3B,MAP1LC3B2,MAPK1,MAPK10,MAPK3,MAPK8,MAPK9,NFKB1,NGFR,PDGFB,PPM1L,PPP2R1A,PPP2R5A,PPP3R1,PRKACA,PRKAR1A,PRKAR1B,PRKAR2B,PRKCQ,PTPA,RAB7A,RAB7B,RAF1,RALA,RALB,SLC3A2,SQSTM1,S…
Phagosome Maturation	1.19	0.672	#NUM!	ATP6V1C1,ATP6V1C2,B2M,BET1L,CTSC,CTSE,CTSF,CTSH,CTSS,CTSZ,DYNC1LI1,DYNC1LI2,DYNLL1,DYNLL2,DYNLRB1,DYNLRB2,DYNLT1,DYNLT3,HLA-DRB3,LAMP1,LPO,NAPA,NAPB,NAPG,NCF1,NSF,PRDX5,PRDX6,RAB5A,RAB5B,RAB5C,RAB7A,RAB7B,RAC1,RAC2,RAC3,RILP,SNAP25,STX1A,STX1B,TPO,TSG101,VAMP2,VTI1A,VTI1B
Fc? Receptor-mediated Phagocytosis in Macrophages and Monocytes	1.18	0.678	4.644	AKT1,AKT2,AKT3,ARPC3,ARPC5,CBL,CDC42,CRK,DGKB,EZR,FCGR1A,FCGR2A,FGR,FYN,HCK,INPP5D,LYN,MAPK1,MAPK3,NCF1,NCK2,PLD5,PRKCA,PRKCB,PRKCD,PRKCI,PRKCQ,PRKCZ,PTK2B,RAB11A,RAB11B,RAC1,RAC2,RAC3,SRC,SYK,TLN2,VASP,VAV1,WAS
eNOS Signaling	1.18	0.678	0.845	AKT1,AKT2,AKT3,CASP3,CCNA1,CCNA2,CHRNA5,CHRNB3,CNGB1,DNM2,FLT4,GNAQ,HSP90AA1,HSP90AB1,HSPA1A/HSPA1B,HSPA2,HSPA8,HSPA9,KDR,KNG1,NOS3,NOSIP,PDGFC,PDPK1,PGF,PLCG2,PRKACA,PRKAR1A,PRKAR1B,PRKAR2B,PRKCA,PRKCB,PRKCD,PRKCI,PRKCQ,PRKCZ,STUB1,VEGFA,VEGFB,VEGFD
Interleukin-2 family signaling	1.18	0.719	0.209	CSF2RA,CSF2RB,GRB2,IL2,IL21,IL2RA,IL2RB,IL2RG,IL3RA,IL5,IL5RA,INPP5B,INPP5D,JAK2,LCK,OCRL,PTK2B,PTPN6,SHC1,SOS1,STAT1,STAT3,SYK
Netrin Signaling	1.16	0.656	4.296	ABLIM3,AKT1,AKT2,AKT3,ARPC3,ARPC5,BET1L,CACNA2D3,CACNB3,CAMK2B,CAMK2D,CDC42,CHP1,DPYSL3,DRAXIN,DSCAM,ENAH,FMO3,FYN,MAPK1,MAPK3,MAPK8,MIOX,NAPA,NAPB,NAPG,NCK2,NEO1,NFATC1,NFKB1,NSF,NTN1,PGK1,PLCG2,PPP3R1,PRKACA,PRKAR1A,PRKAR1B,PRKAR2B,PRKCA,PRKCB,PRKCD,PRKCI,PRKCQ,PRKCZ,RAC1,RAC2,RAC3,RHOA,SNAP25,STX1A,STX1B,UNC5A,UNC5D,VAMP2,VASP,VTI1A,VTI1B,WASL
Role of JAK2 in Hormone-like Cytokine Signaling	1.15	0.7	-1.569	AGRP,BCL2,CYP3A4,EPOR,GH1,GHR,IGF1,JAK2,LEP,LEPR,MPL,PDGFC,PGF,POMC,PRL,PRLR,PTPN1,PTPN11,PTPN6,SHC1,SIRPA,STAT1,STAT3,THPO,TYK2,VEGFA,VEGFB,VEGFD
FLT3 Signaling	1.15	0.724	1.964	AKT1,AKT2,AKT3,BCL2L11,CBL,CSK,FLT3LG,FOXO3,FYN,GRB10,GRB2,HCK,HRAS,KRAS,LCK,PTPN11,PTPRJ,RPS27A,SOS1,SYK,UBB
Amyloid Processing	1.13	0.731	2.333	AKT1,AKT2,AKT3,APP,CAPN3,CAPN9,CAPNS1,CSNK2A2,CSNK2B,GSK3B,MAPK1,MAPK11,MAPK13,MAPK14,MAPK3,PRKACA,PRKAR1A,PRKAR1B,PRKAR2B
Neurexins and neuroligins	1.12	0.703	-1.177	DBNL,DLG2,DLG4,DLGAP4,HOMER1,HOMER2,LIN7B,LRRTM1,LRRTM2,LRRTM3,NLGN1,NLGN2,NLGN3,NLGN4X,NLGN4Y,NRXN1,NRXN3,PDLIM5,SHANK1,SHANK3,SHARPIN,STX1A,SYT1,SYT12,SYT7,SYT9
Human Embryonic Stem Cell Pluripotency	1.11	0.638	0.11	ACVR2A,AKT1,AKT2,AKT3,ARAF,BDNF,BMP1,BMP10,BMP15,BMP2,BMP6,BMP8B,BRAF,CRIPTO,CRYGA,FGFR1,FGFR2,FGFR3,FGFR4,FGFRL1,FZD2,FZD4,FZD5,FZD8,FZD9,GRB2,GSK3B,HRAS,HSP90AA1,HSP90AB1,ID2,INHBA,JAK2,KLF4,KLK3,KRAS,LIF,MAP2K3,MAP2K5,MAPK1,NANOG,NFYA,NGF,NODAL,NTF4,NTRK2,NTRK3,PDGFA,PDGFB,PDGFC,PDGFD,PDPK1,PRKCA,PRKCB,PRKCD,PRKCI,PRKCQ,PRKCZ,RAF1,RALA,RALB,RAP2A,RRAS2,SMAD1,SMAD2,SMAD3,SMAD4,SMAD5,SOS1,SPHK1,…
GNRH Signaling	1.11	0.658	2.771	CACNA2D3,CACNB3,CAMK2B,CAMK2D,CDC42,CREB1,CREB3L1,CREB3L4,CREBBP,EGFR,FSHB,GNAI3,GNAQ,GNRH1,GRB2,HBEGF,HRAS,KRAS,MAP2K3,MAP3K3,MAPK1,MAPK10,MAPK11,MAPK13,MAPK14,MAPK3,MAPK8,MAPK9,MMP2,NFKB1,PAK4,PAK5,PRKACA,PRKAR1A,PRKAR1B,PRKAR2B,PRKCA,PRKCB,PRKCD,PRKCI,PRKCQ,PRKCZ,PTK2B,RAC1,RAF1,RALA,RALB,RAP2A,RELB,RRAS2,SOS1,SRC
p70S6K Signaling	1.11	0.658	1.677	AGT,AKT1,AKT2,AKT3,BAD,BTK,CD79B,EGFR,F2,GNAI3,GNAQ,GRB2,HRAS,IGHD,IGHE,IGHG2,IGHM,IL2RG,IL4R,KRAS,LYN,MAPK1,MAPK3,NOTUM,PDIA3,PDPK1,PLCD3,PLCG2,PPM1L,PPP2R1A,PPP2R5A,PRKCA,PRKCB,PRKCD,PRKCI,PRKCQ,PRKCZ,PTPA,RAF1,RALA,RALB,RAP2A,RRAS2,SHC1,SOS1,SRC,SYK,YWHAB,YWHAG,YWHAH,YWHAQ,YWHAZ
Renin-Angiotensin Signaling	1.11	0.667	3.162	AGT,GNAQ,GRB2,HRAS,JAK2,KRAS,MAPK1,MAPK10,MAPK11,MAPK13,MAPK14,MAPK3,MAPK8,MAPK9,NFKB1,PAK4,PAK5,PLCG2,PRKACA,PRKAR1A,PRKAR1B,PRKAR2B,PRKCA,PRKCB,PRKCD,PRKCI,PRKCQ,PRKCZ,PTK2B,PTPN6,RAC1,RAF1,RALA,RALB,RAP2A,RELB,REN,RRAS2,SHC1,SHC2,SOS1,STAT1,STAT3,TNF
Systemic Lupus Erythematosus in B Cell Signaling Pathway	1.11	0.627	-0.562	AKT1,AKT2,AKT3,BAD,BCL10,BCL2,BCL2L11,BLNK,BTK,CBL,CD5,CD70,CD79B,CHP1,CNTF,CSK,EDA,FASLG,FCGR2A,FCGR2B,FGR,FOXO3,FYN,GAB1,GRB2,GSK3B,HCK,HRAS,IFIT3,IFNA10,IFNA14,IFNA2,IFNA4,IFNA7,IFNAR1,IFNG,IFNGR1,IFNGR2,IGHD,IGHE,IGHG2,IGHM,IL12B,IL13,IL17A,IL17B,IL17F,IL1F10,IL2,IL21,IL25,IL36A,IL36G,IL5,IL6R,IL6ST,INPP5B,INPP5D,IRAK4,IRF3,IRF9,ISG15,JAK2,KRAS,LCK,LEP,LIF,LILRA6,LILRB3,LILRB4,LYN,MAPK1,MAPK3…
IL-22 Signaling	1.1	0.739	3	AKT1,AKT2,AKT3,IL10RB,IL22,IL22RA2,MAPK1,MAPK10,MAPK11,MAPK13,MAPK14,MAPK3,MAPK8,MAPK9,STAT1,STAT3,TYK2
Production of Nitric Oxide and Reactive Oxygen Species in Macrophages	1.1	0.643	1.231	AKT1,AKT2,AKT3,ALB,APOA1,APOC1,APOC2,APOD,APOE,APOF,APOL1,APOM,CAT,CDC42,CLU,CREBBP,DIRAS3,FNBP1,IFNG,IFNGR1,IFNGR2,IKBKG,IRF8,JAK2,LYZ,MAP3K3,MAPK1,MAPK10,MAPK11,MAPK13,MAPK14,MAPK3,MAPK8,MAPK9,NCF1,NCF4,NFKB1,NGFR,PLCG2,PPARA,PPM1L,PPP1CC,PPP1R10,PPP1R14A,PPP2R1A,PPP2R5A,PRKCA,PRKCB,PRKCD,PRKCI,PRKCQ,PRKCZ,PTPA,PTPN6,RAC1,RAC2,RAC3,RBP4,RELB,RHOA,RHOB,RHOQ,RHOT1,S100A8,SERPINA1,SIRPA,STAT1,TLR2…
Signaling by EGFR	1.09	0.706	2.449	ADAM10,AREG,CBL,CDC42,CSK,EGF,EGFR,EPN1,EPS15L1,GAB1,GRB2,HBEGF,HGS,HRAS,KRAS,LRIG1,PTPN11,RPS27A,SH3GL2,SH3GL3,SHC1,SOS1,SRC,UBB
RUNX1 and FOXP3 control the development of regulatory T lymphocytes (Tregs)	1.09	0.875	-1.633	CBFB,CR1,CTLA4,IFNG,IL2,IL2RA,TNFRSF18
Regulation of RUNX1 Expression and Activity	1.09	0.875	2	AGO1,AGO3,CBFB,PML,PTPN11,SRC,TNRC6B
Signaling by MET	1.09	0.68	2.401	CBL,COL2A1,COL5A1,CRK,CRKL,FN1,GAB1,GGA3,GRB2,HGF,HGFAC,HGS,HRAS,ITGA2,KRAS,LAMC2,LRIG1,MET,PTPN1,PTPN11,PTPN2,PTPRJ,RAB4A,RAB4B,RAC1,RPS27A,SH3GL2,SH3GL3,SHC1,SOS1,SRC,STAT3,UBB,USP8
MSP-RON Signaling in Macrophages Pathway	1.08	0.667	1.121	ARG1,CREB1,CREB3L1,CREB3L4,CREBBP,GRB2,HLA-DRB3,HRAS,IFNG,IFNGR1,IFNGR2,IKBKG,IL12B,ITGAM,JAK2,KLK10,KLK13,KLK14,KLK15,KLK3,KLK4,KLK5,KLK6,KLK7,KLK8,KLKB1,KRAS,MAPK1,MAPK3,MST1R,NFKB1,PRKCZ,RALA,RALB,RAP2A,RELB,RRAS2,SOS1,STAT1,STAT3,TLR4,TNF
Nonhomologous End-Joining (NHEJ)	1.07	0.765	2.496	ABRAXAS1,H2BC12,H2BC21,H2BC26,MRE11,NHEJ1,PIAS4,POLM,TDP1,UBE2N,UBE2V2,XRCC4,XRCC6
NGF Signaling	1.06	0.662	2.53	AKT1,AKT2,AKT3,CDC42,CREB1,CREB3L1,CREB3L4,CREBBP,CRK,GAB1,GRB2,HRAS,IKBKG,KRAS,MAP3K3,MAPK1,MAPK10,MAPK3,MAPK8,MAPK9,NFKB1,NGF,NGFR,PDPK1,PLCG2,PRKCD,PRKCZ,PTPN11,RAC1,RAF1,RALA,RALB,RAP2A,RELB,RHOA,ROCK2,RPS6KA3,RPS6KA6,RRAS2,SHC1,SHC2,SMPD1,SOS1,TP53,TRAF4
WNT ligand biogenesis and trafficking	1.06	0.818	-0.333	SNX3,VPS26A,WNT10A,WNT10B,WNT11,WNT16,WNT3A,WNT5B,WNT7A
Gastrin-CREB signalling pathway via PKC and MAPK	1.06	0.786	0.905	CREB1,EGFR,GRB2,HBEGF,HRAS,KRAS,MAPK1,MAPK3,PRKCA,RPS6KA3,SOS1
Sleep NREM Signaling Pathway	1.05	0.681	-1.768	ARAF,BRAF,CAMK2B,CAMK2D,CREB1,CREB3L1,CREB3L4,CREBBP,EGFR,GNAI3,HDAC4,HRAS,KRAS,MAP2K3,MAP2K5,MAPK1,MAPK3,PRKACA,PRKAR1A,PRKAR1B,PRKAR2B,PRKCA,RAF1,RALA,RALB,RAP2A,RRAS2,YWHAB,YWHAG,YWHAH,YWHAQ,YWHAZ
FLT3 Signaling in Hematopoietic Progenitor Cells	1.03	0.673	2.611	AKT1,AKT2,AKT3,BAD,CBL,CREB1,CREB3L1,CREB3L4,CREBBP,EIF4E,EIF4EBP1,FLT3LG,GRB2,HRAS,INPP5D,KRAS,MAPK1,MAPK11,MAPK13,MAPK14,MAPK3,PDPK1,PTPN11,RAF1,RALA,RALB,RAP2A,RPS6KA3,RPS6KA6,RRAS2,SHC1,SOS1,STAT1,STAT3,STAT6
Tight Junction Signaling	1.03	0.651	#NUM!	AKT1,AKT2,AKT3,ARHGEF2,BET1L,CDC42,F11R,HSF1,JAM2,JAM3,MAGI2,MPDZ,MYL4,MYL6,MYL9,NAPA,NAPB,NAPG,NECTIN1,NFKB1,NGFR,NSF,NUDT21,OCLN,PALS1,PPM1L,PPP2R1A,PPP2R5A,PRKACA,PRKAR1A,PRKAR1B,PRKAR2B,PRKCI,PRKCZ,PTPA,RAB13,RAC1,RELB,RHOA,SNAP25,SPTAN1,STX1A,STX1B,STX4,TGFB2,TGFB3,TJP1,TNF,TNFRSF11B,VAMP2,VAPA,VASP,VTI1A,VTI1B
COPI-mediated anterograde transport	1.02	0.694	0.6	ARF1,ARFGAP2,BET1L,CAPZB,COG8,COPB2,DCTN2,DCTN6,DYNC1LI1,DYNC1LI2,DYNLL1,DYNLL2,FOLR1,INS,NAPA,NAPB,NAPG,NSF,RAB1A,RAB1B,SPTAN1,TMED10,TMED2,TMED9,USO1
Dopamine Receptor Signaling	1.01	0.72	2.449	CALY,COMT,DDC,PCBD1,PPM1L,PPP1CC,PPP1R10,PPP1R14A,PPP2R1A,PPP2R5A,PRKACA,PRKAR1A,PRKAR1B,PRKAR2B,PRL,PTPA,QDPR,SPR
STAT3 Pathway	1	0.637	0.272	BCL2,BMP6,CDC25A,CSF2RB,EGF,EGFR,FGFR1,FGFR2,FGFR3,FGFR4,FLT4,GHR,HGF,HRAS,IFNAR1,IFNLR1,IGF1,IGF2R,IL10RA,IL10RB,IL11RA,IL12RB1,IL15RA,IL17RB,IL1R1,IL1R2,IL1RL1,IL1RL2,IL22RA2,IL27RA,IL2RA,IL2RB,IL2RG,IL31RA,IL3RA,IL4R,IL5RA,IL6R,IL6ST,IL7R,IL9,JAK2,KDR,KRAS,MAPK1,MAPK10,MAPK11,MAPK13,MAPK14,MAPK3,MAPK8,MAPK9,NGFR,NTRK2,NTRK3,PDGFB,PIM1,PTPN2,PTPN6,RAC1,RAF1,RALA,RALB,RAP2A,RRAS2,SOCS7,SRC,STAT3…
Sertoli Cell-Germ Cell Junction Signaling Pathway (Enhanced)	1	0.636	1.963	A2M,AKT1,AKT2,AKT3,ARPC3,ARPC5,CAMK2B,CD2AP,CDC42,CDH1,CGA,CXADR,F11R,FSHB,GSK3A,GSK3B,HRAS,ICAM1,IL1R1,IL1R2,IL1RAP,IL1RAPL2,IL1RL1,IL1RL2,ILK,ITGA2,ITGA6,JAM2,JAM3,JUP,KRAS,LAMC2,MAP2K3,MAP3K3,MAPK1,MAPK10,MAPK11,MAPK13,MAPK14,MAPK3,MAPK8,MAPK9,MMP2,MMP8,MMP9,NECTIN1,NFKB1,NGFR,OCLN,PDPK1,PPM1L,PPP2R1A,PPP2R5A,PRKACA,PRKAR1A,PRKAR1B,PRKAR2B,PTPA,RAC1,RAC2,RAC3,RALA,RALB,RAP2A,RRAS2,SMAD2,SMAD3,…
FGF Signaling	0.997	0.661	1.761	AKT1,AKT2,AKT3,CREB1,CREB3L1,CREB3L4,CREBBP,CRK,CRKL,FGF16,FGF17,FGF18,FGF6,FGF7,FGF8,FGFR1,FGFR2,FGFR3,FGFR4,FGFRL1,FRS2,GAB1,GRB2,HGF,HRAS,MAP2K3,MAPK1,MAPK11,MAPK13,MAPK14,MAPK3,MAPK8,MAPKAPK2,MET,PRKCA,PTPN11,PTPN6,RAC1,RAF1,SOS1,STAT3
Ephrin A Signaling	0.982	0.642	-0.384	ACHE,ACP1,ADAM10,AKT1,AKT2,AKT3,APP,ARAF,BMP6,BRAF,CBL,CDC42,EGF,EGFR,EPHA10,EPHA2,EPHA3,EPHA4,EPHA5,EPHA6,EPHA7,EPHA8,FGR,FYN,GMPR,HCK,HGF,HRAS,IGF1,ILK,JAK2,LCK,LYN,MAPK1,MAPK3,MYL11,MYL12A,MYL12B,MYL4,MYL6,MYL9,NCK2,NFATC1,NGFR,PDGFB,PLCG2,PRKACA,PRKAR1A,PRKAR1B,PRKAR2B,PTPN11,RAC1,RAF1,RHOA,ROCK2,SRC,STAT3,TGFB2,TSC2,VAV1,VEGFA
E3 ubiquitin ligases ubiquitinate target proteins	0.978	0.727	2	BCL10,DERL1,H2BC12,PCNA,PEX5,RAD18,RPS27A,RTF1,UBB,UBE2D2,UBE2D3,UBE2E1,UBE2L3,UBE2N,UBE2V2,VCP
ISGylation Signaling Pathway	0.976	0.653	-1.605	BECN1,CREBBP,DTX3L,EIF2A,EIF4E2,HERC5,IFNA10,IFNA14,IFNA2,IFNA4,IFNA7,IFNAR1,IFNG,IFNL1,IFNL2,IFNL3,IFNLR1,IL10RB,IRF3,IRF4,IRF6,IRF8,IRF9,ISG15,ITGA2,KRAS,MAPK10,MAPK8,MAPK9,NFKB1,PCNA,PRKN,RIGI,S100A4,SQSTM1,STAT1,TLR10,TLR2,TLR3,TLR4,TLR5,TP53,TSG101,TYK2,UBA7,UBE2L3,UBE2N
Fc Epsilon RI Signaling	0.968	0.649	3.429	AKT1,AKT2,AKT3,BTK,FCER1A,FYN,GAB1,GRB2,HRAS,IGHE,IL13,IL5,INPP5B,INPP5D,KRAS,LYN,MAP2K3,MAPK1,MAPK10,MAPK11,MAPK13,MAPK14,MAPK3,MAPK8,MAPK9,OCRL,PDPK1,PLA2G2A,PLA2G2E,PLA2G4A,PLCG2,PRKCA,PRKCB,PRKCD,PRKCI,PRKCQ,PRKCZ,PTPN11,RAC1,RAC2,RAC3,RAF1,RALA,RALB,RAP2A,RRAS2,SOS1,SYK,TNF,VAV1
IL-27 Signaling Pathway	0.968	0.649	1.131	AKT1,AKT2,AKT3,B2M,BECN1,C5,CD274,CD28,ENTPD1,GZMB,IFNAR1,IFNG,IFNGR1,IFNGR2,IL13,IL17A,IL1R1,IL1R2,IL1RAP,IL1RAPL2,IL1RL1,IL1RL2,IL2,IL21,IL27RA,IL5,IL6ST,IRF3,IRF8,JAK2,MAPK1,MAPK11,MAPK13,MAPK14,NFKB1,NGFR,PYCARD,RELB,RORC,SMAD3,STAT1,STAT3,TLR10,TLR2,TLR3,TLR4,TLR5,TNFRSF11B,TNFRSF9,TYK2
Neurotransmitter clearance	0.966	1	0	ACHE,ALDH2,BCHE,COMT
Effects of PIP2 hydrolysis	0.966	1	-1	ABHD12,DGKB,PRKCD,PRKCQ
Carboxyterminal post-translational modifications of tubulin	0.966	1	0	SVBP,TPGS2,TTL,TTLL12
Proline Biosynthesis II (from Arginine)	0.966	1	-2	OAT,OTC,PYCR1,PYCR2
Phosphatidylglycerol Biosynthesis II (Non-plastidic)	0.966	1	#NUM!	ABHD5,GPD1,LPCAT2,PTPMT1
Regulation of Cellular Mechanics by Calpain Protease	0.965	0.674	1.342	ACTN1,ACTN2,ACTN4,CAPN3,CAPN9,CAPNS1,CAST,CCNA1,CCNA2,CNGB1,EGF,EGFR,EZR,GRB2,HRAS,ITGA2,ITGA5,ITGA6,ITGAM,ITGB5,ITGB6,ITGB7,KRAS,MAPK1,MAPK3,RALA,RALB,RAP2A,RRAS2,SRC,TLN2
Signaling by NTRK2 (TRKB)	0.951	0.737	1.069	BDNF,FRS2,FYN,GAB1,GRB2,HRAS,KRAS,NTF4,NTRK2,PTPN11,RAC1,SHC1,SOS1,SRC
Adrenomedullin signaling pathway	0.949	0.639	1.871	ADM,AKT1,AKT2,AKT3,ARAF,BAD,BCL2,BRAF,C3,CASP3,CSK,CTH,GNAQ,GRB2,GSK3A,GSK3B,HRAS,IL1F10,IL1RN,IL36A,IL36G,IL36RN,KCNN1,KRAS,MAP2K3,MAP2K5,MAPK1,MAPK10,MAPK11,MAPK13,MAPK14,MAPK3,MAPK8,MAPK9,MATK,MAX,MMP2,NFKB1,NOS3,NOTUM,NT5C,PDIA3,PLCD3,PLCG2,PRKACA,PRKAR1A,PRKAR1B,PRKAR2B,PTK2B,RAF1,RALA,RALB,RAMP3,RAP2A,RELB,RRAS2,RXRA,SHC1,SHC2,SOS1,TNF,TTN
Oxytocin Signaling Pathway	0.944	0.634	2.869	AKT1,AKT2,AKT3,ARRB1,CACNA2D3,CACNB3,CAMKK1,CCDC51,CD36,CHP1,CREB1,CREB3L1,CREB3L4,CREBBP,CTH,EGFR,GNAI3,GNAQ,GRB2,GSK3B,HRAS,HSPB1,KRAS,LEP,MAP2K5,MAPK1,MAPK10,MAPK11,MAPK13,MAPK14,MAPK3,MAPK8,MAPK9,MYL4,MYL6,MYL9,NFATC1,NFKB1,NOS3,NPPA,NT5C,OXT,PLA2G2A,PLA2G2E,PLA2G4A,PNPLA2,PPARA,PPP1R14A,PPP3R1,PRKACA,PRKAR1A,PRKAR1B,PRKAR2B,PRKCA,PRKCB,PRKCD,PRKCI,PRKCQ,PRKCZ,RAF1,RALA,RALB,RAP2A,RELB,RHOA,R…
Telomerase Signaling	0.932	0.661	1.219	ABL1,AKT1,AKT2,AKT3,EGF,EGFR,ELF5,ELK3,ETS2,GRB2,HDAC2,HDAC4,HRAS,HSP90AA1,HSP90AB1,IL2,IL2RA,IL2RB,IL2RG,KRAS,MAPK1,MAPK3,PDPK1,PPM1L,PPP2R1A,PPP2R5A,PTPA,RAF1,RALA,RALB,RAP2A,RRAS2,SHC1,SOS1,TINF2,TP53,TPP1
Fc?RIIB Signaling in B Lymphocytes	0.932	0.674	0.853	AKT1,BLNK,BTK,CACNA2D3,CACNB3,CD79B,DOK1,FCGR2B,GRB2,HRAS,IGHD,IGHE,IGHG2,IGHM,INPP5D,KRAS,LYN,MAPK10,MAPK8,MAPK9,PDPK1,PLCG2,RALA,RALB,RAP2A,RRAS2,SHC1,SOS1,SYK
Role of JAK1 and JAK3 in ?c Cytokine Signaling	0.932	0.674	0.928	BLNK,CRLF2,GRB2,HRAS,IL15RA,IL2,IL21,IL2RA,IL2RB,IL2RG,IL4R,IL7,IL7R,IL9,JAK2,KRAS,MAPK1,MAPK3,PTK2B,PTPN11,RALA,RALB,RAP2A,RRAS2,SHC1,STAT1,STAT3,STAT6,SYK
Signaling by Insulin receptor	0.926	0.75	1.732	ATP6V1C1,ATP6V1C2,GRB10,GRB2,HRAS,INS,KRAS,MAPK1,MAPK3,PTPN1,SHC1,SOS1
Purine Nucleotides Degradation II (Aerobic)	0.926	0.75	1.508	ACP3,IMPDH1,LACC1,NT5C,NT5C1A,NT5C2,NT5C3A,NT5C3B,NT5E,NT5M,PNP,XDH
GP6 Signaling Pathway	0.921	0.656	2.402	ADAM10,AKT1,AKT2,AKT3,APBB1IP,BTK,CERT1,COL10A1,COL13A1,COL15A1,COL20A1,COL23A1,COL25A1,COL28A1,COL2A1,COL5A1,COL6A1,COL6A3,COL6A5,COL8A1,COL9A3,FGB,FYN,GP6,GRB2,GSK3A,GSK3B,LAMC2,LYN,PDPK1,PLCG2,PRKCA,PRKCB,PRKCD,PRKCI,PRKCQ,PRKCZ,RAC1,SYK,VAV1
Endocannabinoid Developing Neuron Pathway	0.921	0.656	3.087	AKT1,AKT1S1,AKT2,AKT3,ARAF,BRAF,CREB1,CREB3L1,CREB3L4,CREBBP,GNAI3,GSK3B,HRAS,KRAS,MAP2K3,MAP2K5,MAPK1,MAPK10,MAPK11,MAPK13,MAPK14,MAPK3,MAPK8,MAPK9,PRKACA,PRKAR1A,PRKAR1B,PRKAR2B,RAC1,RAC2,RAC3,RAF1,RALA,RALB,RAP2A,RHOA,RRAS2,SRC,STAT3,STMN2
Leukocyte Extravasation Signaling	0.917	0.635	2.945	ABL1,ACTN1,ACTN2,ACTN4,ARHGAP1,ARHGAP6,BTK,CD44,CDC42,CDH5,CRK,CRKL,CTNNA3,CXCL12,EZR,F11R,FER,GNAI3,ICAM1,ITGA2,ITGAM,JAM2,JAM3,MAPK1,MAPK10,MAPK11,MAPK13,MAPK14,MAPK8,MAPK9,MMP1,MMP10,MMP16,MMP2,MMP20,MMP7,MMP8,MMP9,MYL6,NCF1,NCF4,PLCG2,PRKCA,PRKCB,PRKCD,PRKCI,PRKCQ,PRKCZ,PTK2B,PTPN11,RAC1,RAC2,RASSF5,RDX,RHOA,ROCK2,SELPLG,SPN,SRC,TIMP2,TIMP3,TIMP4,VASP,VAV1,WAS,WASL
Actin Nucleation by ARP-WASP Complex	0.913	0.667	1.46	ARPC3,ARPC5,CDC42,DIRAS3,FNBP1,GRB2,HRAS,ITGA2,ITGA5,ITGA6,ITGAM,ITGB5,ITGB6,ITGB7,KRAS,NCK2,RAC1,RAC2,RAC3,RALA,RALB,RAP2A,RHOA,RHOB,RHOQ,RHOT1,ROCK2,RRAS2,SOS1,VASP,WAS,WASL
Nitric Oxide Signaling in the Cardiovascular System	0.913	0.667	1.461	AKT1,AKT2,AKT3,ATP2A3,CACNA2D3,CACNB3,FLT4,HSP90AA1,HSP90AB1,KDR,KNG1,MAPK1,MAPK3,NOS3,PDE1B,PDE2A,PDE5A,PDGFC,PGF,PRKACA,PRKAR1A,PRKAR1B,PRKAR2B,PRKCA,PRKCB,PRKCD,PRKCI,PRKCQ,PRKCZ,VEGFA,VEGFB,VEGFD
Extra-nuclear estrogen signaling	0.898	0.675	2.117	AKT1,AKT2,AKT3,AREG,BCL2,CAV2,CREB1,EGF,EGFR,FOXO3,GNAI3,GNGT2,HBEGF,HRAS,HSP90AA1,HSPB1,KRAS,MAPK1,MAPK3,MMP2,MMP7,MMP9,NOS3,PDPK1,PRKCZ,SHC1,SRC
Melatonin Signaling	0.898	0.675	2.449	ARAF,BRAF,CAMK2B,CAMK2D,GNAI3,GNAQ,GNRH1,MAP2K3,MAP2K5,MAPK1,MAPK3,NOTUM,PDIA3,PLCD3,PLCG2,PRKACA,PRKAR1A,PRKAR1B,PRKAR2B,PRKCA,PRKCB,PRKCD,PRKCI,PRKCQ,PRKCZ,RAF1,RORC
Erythrocytes take up carbon dioxide and release oxygen	0.897	0.857	0	CA1,CA2,CA4,CYB5R1,CYB5R2,CYB5R4
Transcriptional regulation of pluripotent stem cells	0.897	0.857	0	FOXP1,KLF4,NANOG,SMAD2,SMAD4,STAT3
Nucleosome assembly	0.897	0.857	2.449	CENPW,H2BC12,H2BC21,H2BC26,RBBP4,RUVBL1
Telomere Extension by Telomerase	0.897	0.857	0.816	HNRNPA1,HNRNPA2B1,MRE11,TINF2,TNKS,XRCC6
nNOS Signaling in Skeletal Muscle Cells	0.897	0.857	0.816	CACNA2D3,CACNB3,CAPN3,DAG1,SNTA1,SNTB1
Glycogen Degradation II	0.897	0.857	1.633	MTAP,PGM1,PGM2,PYGB,PYGL,TYMP
RHO GTPases activate CIT	0.892	0.8	2.828	DLG4,MYL12B,MYL6,MYL9,PRC1,RAC1,RHOA,RHOB
Response of EIF2AK1 (HRI) to heme deficiency	0.892	0.8	-0.707	ASNS,ATF3,ATF5,CHAC1,DDIT3,EIF2S1,EIF2S2,GRB10
Cell Cycle Control of Chromosomal Replication	0.892	0.8	-0.707	CDK15,CDK16,CDK20,CHEK2,MCM6,ORC6,PCNA,PRIM1
Mevalonate Pathway I	0.892	0.8	1.414	ACAT2,HMGCR,HMGCS2,IDI1,IDI2,MVD,MVK,PMVK
Signaling by CSF1 (M-CSF) in myeloid cells	0.891	0.708	2.183	CBL,CSF1,FYN,GRB2,HCK,INPP5D,KRAS,LYN,PLCG2,PTPN11,RPS27A,SHC1,SOS1,SRC,STAT1,STAT3,UBB
Phase I - Functionalization of compounds	0.888	0.688	-2.132	ADH1A,ADH1B,ADH1C,ADH4,ADH5,ADH6,ADH7,ALDH2,AOC1,AOC3,BPHL,CBR3,CES1,CES3,CYB5R3,CYP2C19,CYP3A4,FMO3,NQO2,POMC,RXRA,TBXAS1
Toll-like Receptor Signaling	0.866	0.66	0.853	CD14,IKBKG,IL12B,IL1F10,IL1RL1,IL1RN,IL36A,IL36G,IL36RN,IRAK4,MAP2K3,MAPK1,MAPK11,MAPK13,MAPK14,MAPK8,NFKB1,PPARA,RELB,RPS27A,SIGIRR,TIRAP,TLR10,TLR2,TLR3,TLR4,TLR5,TNF,TNFAIP3,TOLLIP,TRAF4,UBB,UBD
Eicosanoid Signaling	0.865	0.625	1.481	AKT1,AKT2,AKT3,ALOX15B,AP1G2,AP1S2,ARAF,ARRB1,ATP2A3,BAD,BRAF,CCDC51,CFTR,CREB1,CREB3L1,CREB3L4,CREBBP,DPEP2,EGFR,GNAI3,GNAQ,GSK3A,HNF1A,HPGD,HRAS,HSPB1,IL13,KCNMB3,KLF4,KRAS,LRRC52,LTB4R,MAPK1,MAPK11,MAPK13,MAPK14,MAPK3,MAPKAPK2,MAPKAPK3,MMP2,NFATC1,NFKB1,NOTUM,PDGFC,PDIA3,PGF,PLA2G2A,PLA2G2E,PLA2G4A,PLA2G7,PLAAT2,PLAAT3,PLCD3,PLCG2,PNPLA2,PRDX6,PRKACA,PRKAR1A,PRKAR1B,PRKAR2B,PRKCA,PRKCB,PRKCD,P…
Neuregulin Signaling	0.865	0.641	2.271	AKT1,AKT2,AKT3,AREG,BAD,CRK,CRKL,DCN,DLG4,EGF,EGFR,ERBB3,GRB2,GRB7,HBEGF,HRAS,HSP90AA1,HSP90AB1,ITGA2,ITGA5,ITGA6,ITGAM,ITGB5,ITGB6,ITGB7,KRAS,MAPK1,MAPK3,MATK,NRG1,NRG2,NRG3,PDPK1,PICK1,PLCG2,PRKCA,PRKCB,PRKCD,PRKCI,PRKCQ,PRKCZ,PTPN11,RAF1,RALA,RALB,RAP2A,RRAS2,SHC1,SOS1,SRC
Caveolar-mediated Endocytosis Signaling	0.863	0.676	-0.5	ABL1,ALB,B2M,CD48,COPB2,DNM2,DYRK3,EGF,EGFR,FLNA,FYN,INS,ITGA2,ITGA5,ITGA6,ITGAM,ITGB5,ITGB6,ITGB7,PRKCA,PTPN1,RAB5A,RAB5B,RAB5C,SRC
ROBO SLIT Signaling Pathway	0.861	0.636	-1.604	ABL1,AKT1,AKT2,AKT3,APBB1,APP,ARF1,ARPC3,ARPC5,CAP1,CASP3,CDC42,CDH1,CNTNAP2,ENAH,FGR,FLT4,FYN,GSK3B,HCK,KDR,LCK,LYN,MMP2,MMP7,MYL12A,MYL12B,MYL9,NCK2,NELL2,NRXN1,NRXN3,NTN1,PAK4,PAK5,PAX4,PDGFC,PGF,PLXNA1,PRKACA,PRKAR1A,PRKAR1B,PRKAR2B,RAC1,RHOA,ROBO2,ROBO3,ROBO4,SLIT1,SLIT2,SLIT3,SRC,VEGFA,VEGFB,VEGFD,WASL
Deadenylation-dependent mRNA decay	0.858	0.714	1.807	CNOT1,CNOT9,DCP1A,DCP1B,DDX6,EDC4,EIF4A1,EIF4A2,EIF4B,EIF4E,EIF4G1,EXOSC3,LSM3,LSM4,NT5C3B
RHO GTPase cycle	0.849	0.616	3.352	ABR,ACTN1,ARFGAP2,ARHGAP1,ARHGAP22,ARHGAP25,ARHGAP45,ARHGAP6,ARHGDIB,ARHGEF1,ARHGEF10,ARHGEF2,BASP1,C1QBP,CAPZB,CDC37,CDC42,CDC42EP4,CFTR,CKB,CLTC,COPS2,CSK,CUL3,DBT,DDRGK1,DDX39B,DEF6,DIAPH1,DOCK2,DSG2,EFHD2,ELMO2,EPHA2,FAF2,FGD2,FNBP1,FRS2,GRB2,GRB7,HGS,HMOX2,HSP90AA1,HSP90AB1,JAG1,JUP,KCTD13,LCK,LMAN1,MCAM,MCF2L,MPP7,MSI2,MYO6,NCF1,NCF4,NCK2,NET1,NISCH,NSFL1C,NUDC,OCRL,OPHN1,PAK4,PAK5,PDE5A,PG…
HIF1? Signaling	0.846	0.621	2.525	ADM,AKT1,AKT2,AKT3,APEX1,ARAF,BMP6,BRAF,CAMK2B,CAMK2D,CHP1,CREBBP,EGF,EGLN1,EGLN2,EIF4E,EIF4EBP1,FLT4,GPI,HGF,HIF1AN,HK2,HRAS,HSP90AA1,HSPA1A/HSPA1B,HSPA2,HSPA8,HSPA9,IGF1,IGF2,IL17A,IL6R,KDR,KRAS,LDHA,LDHB,LDHC,MAP2K3,MAP2K5,MAPK1,MAPK3,MDM2,MET,MKNK1,MMP1,MMP10,MMP16,MMP2,MMP20,MMP7,MMP8,MMP9,NAA10,NCF1,PDGFB,PDGFC,PGF,PKM,PLCG2,PPP3R1,PRKCA,PRKCB,PRKCD,PRKCI,PRKCQ,PRKCZ,RAC1,RAC2,RAC3,RACK1,RA…
Phospholipase C Signaling	0.844	0.622	3.2	ARHGEF1,ARHGEF10,ARHGEF2,BLNK,BTK,CD3E,CD3G,CD79B,CDC42,CHP1,CREB1,CREB3L1,CREB3L4,CREBBP,DIRAS3,FCGR2A,FCGR2B,FNBP1,FYN,GNAQ,GRB2,HDAC2,HDAC4,HRAS,IGHD,IGHE,IGHG2,IGHM,ITGA2,ITGA5,ITGA6,ITGAM,ITGB5,ITGB6,ITGB7,JCHAIN,KRAS,LCK,LYN,MAPK1,MAPK3,MEF2D,MYL11,MYL12A,MYL12B,MYL4,MYL6,MYL9,NFATC1,NFKB1,PEBP1,PLA2G2A,PLA2G2E,PLA2G4A,PLCD3,PLCG2,PLD5,PPP1R14A,PPP3R1,PRKCA,PRKCB,PRKCD,PRKCI,PRKCQ,PRKCZ,RAC…
Amyotrophic Lateral Sclerosis Signaling	0.832	0.66	-0.962	AKT3,BCL2,BID,BIRC2,CACNA2D3,CACNB3,CAPN3,CAPN9,CAPNS1,CASP3,CAT,CYCS,GDNF,GPX1,GRIA4,GRID2,GRIK2,HECW1,IGF1,NEFL,PDGFC,PGF,RAB5A,RAB5B,RAB5C,RAC1,SOD1,TP53,VEGFA,VEGFB,VEGFD
Signaling by FGFR3	0.828	0.676	1.46	BRAF,CBL,FGF16,FGF17,FGF18,FGF8,FGFR3,FRS2,GAB1,GALNT3,GRB2,HRAS,KRAS,MAPK1,MAPK3,MKNK1,PPP2R1A,PTPN11,RPS27A,SHC1,SOS1,SRC,UBB
MYC Mediated Apoptosis Signaling	0.828	0.676	-0.209	BCL2,BCL2L11,BID,CASP2,CASP3,CFLAR,CRADD,CREBBP,CYCS,FAS,FASLG,IKBKG,MAX,MDM2,NFKB1,NGFR,PRKACA,PRKAR1A,PRKAR1B,PRKAR2B,TNF,TNFRSF11B,TP53
NAD Salvage Pathway II	0.825	0.722	1.155	ACP1,ACP2,ACP3,ENPP5,NMNAT1,NT5C,NT5C1A,NT5C2,NT5C3A,NT5C3B,NT5E,NT5M,NUDT12
IL-3 Signaling	0.822	0.654	2.401	AKT1,AKT2,AKT3,BAD,CHP1,CRKL,CSF2RB,GRB2,HRAS,IL3RA,INPP5D,JAK2,KRAS,MAPK1,MAPK3,PPP3R1,PRKCA,PRKCB,PRKCD,PRKCI,PRKCQ,PRKCZ,PTPN6,RAC1,RAF1,RALA,RALB,RAP2A,RRAS2,SHC1,SOS1,STAT1,STAT3,STAT6
ID1 Signaling Pathway	0.815	0.622	0.338	ACVR2A,AKT1,AKT2,AKT3,APP,ARAF,ATF3,AURKA,BCL2,BMP2,BRAF,CHRNA5,CHRNB3,CREBBP,CUL3,EGF,EGFR,FGFR1,FGFR2,FGFR3,FGFR4,FGFRL1,FGR,FN1,FOXO3,FYN,GDF2,GSK3B,HCK,HRAS,IGF2,IL6R,KRAS,LCK,LIF,LYN,MAPK1,MAPK11,MAPK13,MAPK14,MAPK3,MCAM,MDM2,MMP2,MMP9,NANOG,NFKB1,NGFR,PARK7,PDGFC,PGF,RAF1,RALA,RALB,RAP2A,RRAS2,S100A9,SEMA4C,SMAD1,SMAD2,SMAD3,SMAD4,SMAD5,SRC,STAT3,STMN3,TGFB2,TGFB3,TGFBR3,TGM2,TNF,TNFRSF11B,…
Immunogenic Cell Death Signaling Pathway	0.815	0.649	0.164	ANXA1,ATG5,BCL2,BECN1,CASP3,CFLAR,CXCL10,DAPK1,DAPK2,DAPK3,DDIT3,EIF2A,GZMB,GZMH,HMGB1,HSP90AA1,HSP90AB1,HSPA1A/HSPA1B,HSPA2,HSPA8,HSPA9,IFNA14,IFNA4,IFNAR1,IFNG,IFNGR1,IFNGR2,IRF3,LRP1,NFKB1,NGFR,PDIA3,PYCARD,TLR3,TLR4,TNF,TNFRSF11B
Corticotropin Releasing Hormone Signaling	0.815	0.649	2.191	ARPC5,BDNF,BRAF,CACNA2D3,CACNB3,CREB1,CREB3L1,CREB3L4,CREBBP,CRH,CTH,FASLG,GNAI3,GNAQ,MAPK1,MAPK11,MAPK13,MAPK14,MAPK3,MEF2D,NOS3,NR4A1,NT5C,PLCG2,POMC,PRKACA,PRKAR1A,PRKAR1B,PRKAR2B,PRKCA,PRKCB,PRKCD,PRKCI,PRKCQ,PRKCZ,RAF1,VEGFA
Role of Hypercytokinemia/hyperchemokinemia in the Pathogenesis of Influenza	0.815	0.649	-1.48	AREG,CXCL10,CXCL3,IFIT3,IFNA10,IFNA14,IFNA2,IFNA4,IFNA7,IFNAR1,IFNG,IFNL1,IFNL2,IFNL3,IFNLR1,IL12B,IL13,IL17A,IL1F10,IL1RN,IL36A,IL36G,IL36RN,IL5,IRF3,IRF9,ISG15,MX1,NFKB1,OAS1,PYCARD,RIGI,STAT1,TLR3,TLR4,TNF,TYK2
G?i Signaling	0.81	0.667	0.408	GABBR1,GNAI3,GNAQ,GRB2,HRAS,KRAS,LTB4R,MAPK1,MAPK3,PRKACA,PRKAR1A,PRKAR1B,PRKAR2B,RAF1,RALA,RALB,RAP2A,RGS10,RGS14,RGS7,RRAS2,SHC1,SHC2,SOS1,SRC,STAT3
Endocannabinoid Cancer Inhibition Pathway	0.803	0.639	-0.149	AKT1,AKT1S1,AKT2,AKT3,ATF3,BAD,CASP14,CASP2,CASP3,CDH1,CREB1,CREB3L1,CREB3L4,CREBBP,DDIT3,EIF2A,GNAI3,GNAQ,GSK3B,HNF1A,MAP2K3,MAP2K5,MAPK1,MAPK14,MAPK3,MMP2,NOS3,PDGFC,PGF,PRKACA,PRKAR1A,PRKAR1B,PRKAR2B,RAF1,RHOA,ROCK2,SMPD1,SNAI2,SPTLC1,SPTLC2,SRC,TCF4,VEGFA,VEGFB,VEGFD,VIM
Nephrin family interactions	0.793	0.733	0.905	ACTN1,ACTN2,ACTN4,CD2AP,FYN,KIRREL1,KIRREL2,MAGI2,NCK2,SPTAN1,WASL
Interleukin-12 family signaling	0.793	0.733	0.905	CRLF1,IL12B,IL12RB1,IL27RA,IL6ST,JAK2,P4HB,STAT1,STAT3,TYK2,VAMP7
Superpathway of Cholesterol Biosynthesis	0.793	0.733	0.905	ACAT2,EBP,HMGCR,HMGCS2,HSD17B7,IDI1,IDI2,MVD,MVK,NSDHL,PMVK
Signaling by TGF-beta Receptor Complex	0.792	0.677	1.528	BAMBI,CBL,F11R,FURIN,ITGB5,ITGB6,NEDD8,PMEPA1,PPP1CC,PRKCZ,RHOA,RPS27A,SMAD2,SMAD3,SMAD4,SMURF2,STUB1,TGFB2,TGFB3,UBB,USP15
UVB-Induced MAPK Signaling	0.792	0.677	2.236	AKT1,BAD,EGFR,EIF4E,EIF4EBP1,MAPK1,MAPK10,MAPK11,MAPK13,MAPK14,MAPK3,MAPK8,MAPK9,PRKCA,PRKCB,PRKCD,PRKCI,PRKCQ,PRKCZ,RPS6KA3,TP53
MHC class II antigen presentation	0.788	0.653	0.707	AP1S2,AP2A2,AP2B1,ARF1,CAPZB,CD74,CLTC,CTSC,CTSE,CTSF,CTSH,CTSS,DCTN2,DCTN6,DNM1L,DNM2,DYNC1LI1,DYNC1LI2,DYNLL1,DYNLL2,HLA-DRB3,KIF23,KIF3C,KLC1,KLC3,LAG3,LGMN,OSBPL1A,RAB7A,RACGAP1,RILP,SH3GL2
PEDF Signaling	0.782	0.648	1.219	AKT1,AKT2,AKT3,ARHGAP22,BCL2,BDNF,CFLAR,FAS,FASLG,GDNF,HNF1A,HRAS,IKBKG,KRAS,MAPK1,MAPK11,MAPK13,MAPK14,MAPK3,NFKB1,NGF,PNPLA2,RAC1,RAF1,RALA,RALB,RAP2A,RELB,RHOA,ROCK2,RRAS2,SERPINF1,SOD2,TCF4,TP53
Opioid Signalling	0.774	0.667	1.225	AHCYL1,CAMK2B,CAMK2D,CAMKK1,CREB1,GNAI3,GNAQ,GNGT2,GRK2,KPNA2,MAPK1,PDE1B,PDE4A,PDE4C,PLA2G4A,POMC,PPP2R1A,PPP3R1,PRKACA,PRKAR1A,PRKAR1B,PRKAR2B,PRKCA,PRKCD
MyD88 cascade initiated on plasma membrane	0.761	0.75	2.333	IKBKG,IRAK4,PELI2,RPS27A,TLR10,TLR5,UBB,UBE2N,UBE2V1
Metabolism of cofactors	0.761	0.75	-0.333	AKT1,COQ5,COQ6,COQ7,COQ9,HSP90AA1,IDH1,NOS3,SPR
Extrinsic Prothrombin Activation Pathway	0.761	0.75	-0.816	F10,F13B,F2,F3,F7,FGB,PROC,PROS1,TFPI
Chronic Myeloid Leukemia Signaling	0.757	0.615	1.279	ABL1,AKT1,AKT1S1,AKT2,AKT3,AURKA,AURKB,BAD,BCL2,BCL2L11,CBLC,CHP1,CRK,CRKL,CTBP1,DYRK2,FAS,FOXM1,FOXO3,FZD2,FZD4,FZD5,FZD8,FZD9,GRB2,GSK3B,HCK,HDAC2,HDAC4,HNF1A,HNRNPA1,HRAS,HSP90AA1,HSP90AB1,IKBKG,IRF8,ITCH,JAK2,KLF4,KRAS,LIN28B,MAPK1,MAPK3,MDM2,MMP9,MSI2,NFATC1,NFKB1,NOTCH1,NOTCH2,NOTCH3,NOTUM,NUMB,PA2G4,PCBP2,PDIA3,PLCD3,PLCG2,PLK1,PPP3R1,PTPN11,PTPN6,RAC1,RAC2,RAC3,RAF1,RALA,RALB,RAN,RAP2A,RE…
Metabolism of water-soluble vitamins and cofactors	0.755	0.679	-0.688	AASDHPPT,ABCD4,BTD,CD320,COASY,CYB5A,CYB5R3,ENPP2,FASN,GPHN,MOCOS,MOCS3,PC,PDXK,PNPO,RFK,TCN1,THTPA,VNN2
Mitotic Prophase	0.755	0.679	2.982	CCNB1,CNEP1R1,ENSA,H2BC12,H2BC21,H2BC26,LPIN1,MAPK1,MAPK3,NEK7,PLK1,PPP2R1A,PRKCA,PRKCB,RAB1A,RAB1B,RAB2A,TMPO,USO1
Activin Inhibin Signaling Pathway	0.748	0.617	0	ABHD5,ACVR2A,AKT1,AKT2,AKT3,BAMBI,CCNA1,CDH1,CREBBP,CRIPTO,EPOR,FOXO3,FSHB,FSTL3,GSK3B,HAMP,HNF1A,IGHE,IGHG2,IGHM,IKBKG,IL1F10,IL1R1,IL1R2,IL1RAP,IL1RAPL2,IL1RL1,IL1RL2,IL1RN,IL36A,IL36G,IL36RN,INHA,INHBA,INHBB,INHBC,JCHAIN,KL,MAP2K3,MAP2K5,MAPK1,MAPK10,MAPK11,MAPK13,MAPK14,MAPK3,MAPK8,MAPK9,MAX,MDM2,MMP2,MMP7,NANOG,NFATC1,NFKB1,NGFR,PAX4,PMEPA1,PNPLA2,PRL,RHOA,ROCK2,SKIL,SMAD1,SMAD2,SMAD3,SMAD4,…
Neurotrophin/TRK Signaling	0.748	0.647	1.89	AKT1,BDNF,CDC42,CREB1,CREB3L1,CREB3L4,CREBBP,CRYGA,FRS2,GAB1,GRB2,HRAS,KLK3,KRAS,MAP2K3,MAP2K5,MAPK1,MAPK3,MAPK8,NGF,NGFR,NTF4,NTRK2,NTRK3,PDPK1,PTPN11,RAF1,RALA,RALB,RAP2A,RRAS2,SHC1,SOS1
Factors Promoting Cardiogenesis in Vertebrates	0.745	0.626	-0.135	ACVR2A,BMP1,BMP10,BMP15,BMP2,BMP6,BMP8B,CAMK2B,CAMK2D,CREB1,CREB3L1,CREB3L4,CREBBP,CRIPTO,DKK1,FZD2,FZD4,FZD5,FZD8,FZD9,GSK3B,HNF1A,LRP1,MAPK10,MAPK14,MAPK8,MAPK9,NODAL,NOTUM,NPPA,NPPB,PDIA3,PLCD3,PLCG2,PRKCA,PRKCB,PRKCD,PRKCI,PRKCQ,PRKCZ,RHOA,ROCK2,SMAD1,SMAD2,SMAD4,SMAD5,TCF4,TGFB2,TGFB3,TGFBR3,WNT10A,WNT10B,WNT11,WNT16,WNT3A,WNT5B,WNT7A
DAG and IP3 signaling	0.744	0.7	0.535	AHCYL1,CAMK2B,CAMK2D,CAMKK1,CREB1,GRK2,KPNA2,PDE1B,PRKACA,PRKAR1A,PRKAR1B,PRKAR2B,PRKCA,PRKCD
Mitochondrial translation	0.744	0.7	-1.069	GADD45GIP1,MRPL1,MRPL10,MRPL12,MRPL2,MRPL21,MRPL28,MRPL32,MRPL33,MRPL34,MRPL50,MRPL55,MRPL58,MTIF3
Collagen chain trimerization	0.744	0.7	0	COL10A1,COL13A1,COL15A1,COL20A1,COL23A1,COL25A1,COL28A1,COL2A1,COL5A1,COL6A1,COL6A3,COL6A5,COL8A1,COL9A3
tRNA Charging	0.744	0.7	2.673	AARS1,CARS1,DARS1,DARS2,GARS1,HARS1,IARS1,KARS1,MARS1,NARS1,NARS2,TARS1,WARS1,YARS1
Virus Entry via Endocytic Pathways	0.744	0.643	2.263	ABL1,AP1G2,AP1S2,AP2A2,AP2B1,B2M,CDC42,CLTC,CXADR,DNM2,FLNA,FOLR1,FYN,HRAS,ITGA2,ITGA5,ITGB5,ITGB6,ITGB7,KRAS,PLCG2,PRKCA,PRKCB,PRKCD,PRKCI,PRKCQ,PRKCZ,RAC1,RAC2,RAC3,RALA,RALB,RAP2A,RRAS2,SRC,TFRC
Sumoylation Pathway	0.744	0.643	-1.732	ARHGDIB,CDC42,CDH1,CREBBP,CTBP1,DAXX,DIRAS3,FAS,FASLG,FNBP1,HDAC2,MAPK10,MAPK8,MAPK9,MDM2,NFKB1,PCNA,PIAS4,PML,RAC1,RAC2,RAC3,RAN,RANGAP1,RHOA,RHOB,RHOQ,RHOT1,SMAD4,STUB1,SUMO2,SUMO3,SUMO4,TP53,UBA2,UBE2I
Mouse Embryonic Stem Cell Pluripotency	0.742	0.639	1.298	AKT1,AKT2,AKT3,CREBBP,FZD2,FZD4,FZD5,FZD8,FZD9,GRB2,GSK3B,HNF1A,HRAS,ID2,IL6ST,JAK2,KRAS,LIF,MAPK1,MAPK11,MAPK13,MAPK14,MAPK3,NANOG,PTPN11,RAF1,RALA,RALB,RAP2A,RRAS2,SMAD1,SMAD4,SMAD5,SOS1,STAT3,TCF4,TP53,TYK2,WNT3A
WNT/SHH Axonal Guidance Signaling Pathway	0.74	0.634	1.043	CAMK2B,CAMK2D,FGR,FYN,FZD2,FZD4,FZD5,FZD8,FZD9,GSK3B,HCK,HNF1A,ILK,LCK,LYN,MAPK10,MAPK8,MAPK9,PLXNA1,PRKACA,PRKAR1A,PRKAR1B,PRKAR2B,PRKCA,PRKCI,PRKCZ,RYK,SEMA3C,SEMA3E,SFRP1,SRC,TCF4,TP63,WNT10A,WNT10B,WNT11,WNT16,WNT3A,WNT5B,WNT7A,YWHAB,YWHAG,YWHAH,YWHAQ,YWHAZ
UFMylation Signaling Pathway	0.738	0.667	1.706	AKT1,AKT2,AKT3,DDRGK1,EIF4A1,EIF4A2,EIF4E,EIF4G1,EIF4G2,GSK3B,MDM2,MRE11,NFKB1,PDK1,RPN1,TFF1,TLR4,TNF,TP53,UFC1,UFM1,XBP1
Integrin Signaling	0.733	0.619	3.054	ABL1,ACTN1,ACTN2,ACTN4,AKT1,AKT2,AKT3,ARF1,ARPC3,ARPC5,BCAR3,BRAF,CAPN3,CAPN9,CAPNS1,CDC42,CRK,CRKL,DIRAS3,FNBP1,FYN,GRB2,GRB7,GSK3B,GSN,HRAS,ILK,ITGA2,ITGA5,ITGA6,ITGAM,ITGB5,ITGB6,ITGB7,KRAS,MAPK1,MAPK3,MAPK8,MYL12A,MYL12B,MYL9,NCK2,NEDD9,PAK4,PAK5,PDGFB,PFN1,PFN2,PLCG2,RAC1,RAC2,RAC3,RAF1,RALA,RALB,RAP2A,RHOA,RHOB,RHOQ,RHOT1,RRAS2,SHC1,SOS1,SRC,TLN2,TTN,VASP,WAS,WASL,ZYX
Hematoma Resolution Signaling Pathway	0.732	0.614	1.941	ANXA1,ARG1,C1QTNF9,C3,C5,C6,C7,C8G,C9,CA1,CAT,CCL17,CD36,CD47,CD70,CDNF,CNTF,EDA,F2,FASLG,FGB,FTL,GSK3B,HMGB1,IFNG,IFNGR1,IFNGR2,IL12B,IL13,IL17A,IL17B,IL17F,IL19,IL1F10,IL1RL1,IL2,IL21,IL25,IL36A,IL36G,IL4R,IL5,ITGAM,LEP,LIF,LRP1,LTF,MAPK1,MAPK10,MAPK11,MAPK13,MAPK14,MAPK3,MAPK8,MAPK9,MMP1,MMP10,MMP16,MMP2,MMP20,MMP7,MMP8,MMP9,NDUFB4,NDUFB8,NDUFS4,NDUFV2,NFKB1,PLG,RHOA,SIRPA,SOD1,SOD2,SOD3,SRC,S…
Thrombin signalling through proteinase activated receptors (PARs)	0.732	0.778	1.134	ARRB1,F2,GNAQ,GNGT2,MAPK1,MAPK3,SRC
Coronavirus Replication Pathway	0.732	0.778	1.89	ACE2,BAG3,COPB2,DDX1,GSK3A,GSK3B,HNRNPA1
WNK Renal Signaling Pathway	0.726	0.658	0.894	AGT,AKT1,AKT2,AKT3,BIRC2,CBL,CLCNKB,CUL3,IGF1,INS,KLHL3,MAPK14,MDM2,NPPC,PRKCA,PRKCB,PRKCD,PRKCI,PRKCQ,PRKCZ,PRKN,SUGT1,TNF,WNK1,WNK3
Mitotic Telophase/Cytokinesis	0.724	1	#NUM!	KIF23,PLK1,SMC3
Epithelial-Mesenchymal Transition (EMT) during gastrulation	0.724	1	#NUM!	CDH1,FGFR1,OCLN
Sphingosine and Sphingosine-1-phosphate Metabolism	0.724	1	#NUM!	ASAH1,ASAH2,NAAA
Creatine-phosphate Biosynthesis	0.724	1	#NUM!	CKB,CKM,CKMT2
CDP-diacylglycerol Biosynthesis I	0.724	1	#NUM!	ABHD5,GPD1,LPCAT2
Pyruvate Fermentation to Lactate	0.724	1	#NUM!	LDHA,LDHB,LDHC
Guanine and Guanosine Salvage I	0.724	1	#NUM!	HPRT1,LACC1,PNP
Cholesterol Biosynthesis I	0.724	1	#NUM!	EBP,HSD17B7,NSDHL
Ceramide Degradation	0.724	1	#NUM!	ASAH1,ASAH2,NAAA
Cholesterol Biosynthesis II (via 24,25-dihydrolanosterol)	0.724	1	#NUM!	EBP,HSD17B7,NSDHL
Cholesterol Biosynthesis III (via Desmosterol)	0.724	1	#NUM!	EBP,HSD17B7,NSDHL
Adenine and Adenosine Salvage I	0.724	1	#NUM!	APRT,LACC1,PNP
Phenylalanine Degradation I (Aerobic)	0.724	1	#NUM!	PCBD1,PCBD2,QDPR
Wound Healing Signaling Pathway	0.724	0.609	-1.554	ACVR2A,CD70,CERT1,CNTF,COL10A1,COL13A1,COL15A1,COL20A1,COL23A1,COL25A1,COL28A1,COL2A1,COL5A1,COL6A1,COL6A3,COL6A5,COL8A1,COL9A3,EDA,EGF,EGFR,F2,FASLG,FGF7,FGFR2,FN1,GRB2,HBEGF,HRAS,IFNG,IFNGR1,IFNGR2,IL12B,IL13,IL17A,IL17B,IL17F,IL1F10,IL1R1,IL1R2,IL1RAP,IL1RAPL2,IL1RL1,IL1RL2,IL1RN,IL2,IL21,IL25,IL36A,IL36G,IL36RN,IL5,ITGA6,JAK2,KRAS,KRT16,KRT6A,LAMC2,LEP,LIF,MAP2K3,MAP2K5,MAPK1,MAPK10,MAPK3,MAP…
BER (Base Excision Repair) Pathway	0.717	0.68	1.698	APEX1,ARL6IP5,FEN1,HMGB1,MAP2K3,MAP2K5,MAPK1,MAPK3,MBD4,MPG,NEIL1,NEIL2,PCNA,PNKP,TP53,UNG,XRCC1
Ovarian Cancer Signaling	0.717	0.625	1.061	ABL1,AKT1,AKT2,AKT3,ARRB1,BCL2,BRAF,CD44,CGA,EGF,EGFR,FSHB,FZD2,FZD4,FZD5,FZD8,FZD9,GSK3B,HDAC2,HDAC4,HNF1A,HRAS,KRAS,LHCGR,MAPK1,MAPK3,MMP2,MMP7,MMP9,MSH2,PA2G4,PDGFC,PGF,PRKACA,PRKAR1A,PRKAR1B,PRKAR2B,RAF1,RALA,RALB,RAP2A,RRAS2,SRC,TCF4,TP53,VEGFA,VEGFB,VEGFD,WNT10A,WNT10B,WNT11,WNT16,WNT3A,WNT5B,WNT7A
Microautophagy Signaling Pathway	0.712	0.628	2.401	BAG6,CERT1,CHMP2A,CHMP3,CHMP4A,COL10A1,COL13A1,COL15A1,COL20A1,COL23A1,COL25A1,COL28A1,COL2A1,COL5A1,COL6A1,COL6A3,COL6A5,COL8A1,COL9A3,DNM1L,HGS,HSPA8,MAP1LC3A,MAP1LC3B,MAP1LC3B2,PSMA3,PSMA7,PSMB4,PSMC3,PSMC5,PSMD11,PSMD4,PSMD5,PSMD7,PSMD9,PSME1,PSME3,RAB7A,RAB7B,RETREG1,RHOT1,SQSTM1,STX17,TP53,TSG101,VAMP8,VPS4A,VPS4B,VTA1
RHO GTPases activate KTN1	0.711	0.833	1.342	CDC42,KLC1,KLC3,RAC1,RHOA
Role of NANOG in Mammalian Embryonic Stem Cell Pluripotency	0.71	0.63	1.633	ACVR2A,AKT1,AKT2,AKT3,BMP1,BMP10,BMP15,BMP2,BMP6,BMP8B,FZD2,FZD4,FZD5,FZD8,FZD9,GAB1,GRB2,GSK3B,HRAS,IL6ST,JAK2,KRAS,LIF,MAPK1,MAPK3,NANOG,RAF1,RALA,RALB,RAP2A,RRAS2,SHC1,SMAD1,SMAD4,SMAD5,SOS1,STAT3,TP53,TYK2,WNT10A,WNT10B,WNT11,WNT16,WNT3A,WNT5B,WNT7A
Interconversion of nucleotide di- and triphosphates	0.706	0.706	2.887	AK1,CMPK1,CTPS1,DCTD,DTYMK,DUT,GUK1,NME1,NME2,NME4,TXN,TXNRD1
Endosomal Sorting Complex Required For Transport (ESCRT)	0.706	0.706	3.464	CHMP2A,CHMP2B,CHMP3,CHMP4A,HGS,MVB12B,RPS27A,TSG101,UBB,VPS4A,VPS4B,VTA1
Growth hormone receptor signaling	0.706	0.706	1.155	GH1,GHR,JAK2,LYN,MAPK1,MAPK3,PRL,PRLR,PTPN1,PTPN6,STAT1,STAT3
Docosahexaenoic Acid (DHA) Signaling	0.703	0.614	1.444	ADAM10,ADGRF1,AKT1,AKT1S1,AKT2,AKT3,ALB,APP,ARAF,BAD,BCL2,BDNF,BID,BIK,BMP6,BRAF,CASP3,CAT,CREB1,CREB3L1,CREB3L4,CREBBP,CYCS,EGF,EIF2A,FABP1,FABP5,FABP6,FAS,FASLG,GNAQ,GSK3A,GSK3B,HGF,IGF1,MAPK1,MAPK3,NGFR,NOTUM,NTRK2,PDGFB,PDIA3,PDPK1,PLA2G2A,PLA2G2E,PLA2G4A,PLA2G7,PLAAT2,PLAAT3,PLCD3,PLCG2,PNPLA2,PRDX6,PRKACA,PRKAR1A,PRKAR1B,PRKAR2B,PRKCA,PRKCB,PRKCD,PRKCI,PRKCQ,PRKCZ,RAF1,RXRA,SERPINF1,STX1A,S…
Platelet homeostasis	0.7	0.667	1.342	ATP2A3,FGR,GNGT2,IRAG1,KCNMB3,LRP8,MAPK14,NOS3,P2RX6,PAFAH2,PDE1B,PDE2A,PDE5A,PLA2G4A,PPP2R1A,PPP2R5A,PTPN11,PTPN6,SRI,STIM1
Role of PKR in Interferon Induction and Antiviral Response	0.691	0.622	0.143	ATF3,BID,CASP3,CYCS,EIF2S1,FAS,FASLG,FCGR1A,HMGB1,HSP90AA1,HSP90AB1,HSPA1A/HSPA1B,HSPA2,HSPA8,HSPA9,IFNA14,IFNA4,IFNAR1,IFNG,IFNGR1,IFNGR2,IKBKG,IL24,IRF3,IRF9,MAP2K3,MAPK1,MAPK10,MAPK11,MAPK13,MAPK14,MAPK3,MAPK8,MAPK9,METAP2,MSR1,NFKB1,NLRP1,NLRP4,PDGFA,PDGFB,PDGFC,PDGFD,PYCARD,RELB,RIGI,SCARA3,SCARA5,STAT1,STAT3,TIRAP,TLR3,TLR4,TNF,TP53,TYK2
Sphingolipid metabolism	0.69	0.657	-0.626	ARSA,B4GALNT1,CERT1,CPTP,CSNK1G2,ENPP7,GBA1,GBA3,GLA,GLB1,HEXB,HYAL1,HYAL4,NEU1,OSBP,PPM1L,SMPD1,SPHK1,SPTLC1,SPTLC2,SUMF1,VAPA,VAPB
Signaling by FGFR4	0.69	0.657	2.294	BRAF,CBL,FGF16,FGF17,FGF18,FGF6,FGF8,FGFR4,FRS2,GAB1,GRB2,HRAS,KRAS,MAPK1,MAPK3,MKNK1,PPP2R1A,PTPN11,RPS27A,SHC1,SOS1,SRC,UBB
Basal Cell Carcinoma Signaling	0.69	0.657	-2	BMP1,BMP10,BMP15,BMP2,BMP6,BMP8B,FZD2,FZD4,FZD5,FZD8,FZD9,GSK3B,HNF1A,SUFU,TCF4,TP53,WNT10A,WNT10B,WNT11,WNT16,WNT3A,WNT5B,WNT7A
IL-2 Signaling	0.683	0.65	1.877	AKT1,AKT2,AKT3,CSNK2A2,CSNK2B,GRB2,HRAS,IL2,IL2RA,IL2RB,IL2RG,KRAS,LCK,MAPK1,MAPK3,MAPK8,PTK2B,PTPN11,RAF1,RALA,RALB,RAP2A,RRAS2,SHC1,SOS1,SYK
Glioma Signaling	0.68	0.629	2.611	ABL1,AKT1,AKT2,AKT3,CAMK2B,CAMK2D,CDKN2B,CDKN2C,CDKN2D,EGF,EGFR,GRB2,HDAC2,HDAC4,HRAS,IDH1,IDH3G,IGF1,IGF2,IGF2R,KRAS,MAPK1,MAPK3,MDM2,PA2G4,PDGFA,PDGFB,PDGFC,PDGFD,PLCG2,PRKCA,PRKCB,PRKCD,PRKCI,PRKCQ,PRKCZ,RAF1,RALA,RALB,RAP2A,RRAS2,SHC1,SOS1,TP53
Ceramide Signaling	0.679	0.644	1.177	AKT1,AKT2,AKT3,BAD,BCL2,CYCS,DIABLO,ENPP7,HRAS,KRAS,MAPK3,MAPK8,NFKB1,NGFR,PPM1L,PPP2R1A,PPP2R5A,PRKCZ,PTPA,RAF1,RALA,RALB,RAP2A,RELB,RRAS2,SMPD1,SPHK1,TNF,TNFRSF11B
GM-CSF Signaling	0.679	0.644	2.746	AKT1,AKT2,AKT3,CAMK2B,CAMK2D,CSF2RA,CSF2RB,GRB2,HCK,HRAS,JAK2,KRAS,LYN,MAPK1,MAPK3,PIM1,PPP3R1,PRKCB,PTPN11,RACK1,RAF1,RALA,RALB,RAP2A,RRAS2,SHC1,SOS1,STAT1,STAT3
Signaling by CSF3 (G-CSF)	0.678	0.682	2.324	GRB2,HCK,JAK2,KRAS,LYN,PTPN11,RPS27A,SHC1,STAT1,STAT3,SYK,TYK2,UBB,UBE2D2,UBE2D3
T Helper Cell Differentiation	0.677	0.64	#NUM!	CD28,CD3E,CD3G,CD80,CD86,HLA-DRB3,ICOSLG/LOC102723996,IFNG,IFNGR1,IFNGR2,IL10RA,IL10RB,IL12B,IL12RB1,IL13,IL17A,IL17F,IL2,IL21,IL2RA,IL2RG,IL4R,IL5,IL6R,IL6ST,NGFR,RORC,STAT1,STAT3,STAT6,TNF,TNFRSF11B
Apelin Cardiomyocyte Signaling Pathway	0.677	0.64	3.182	AKT1,AKT2,AKT3,APLN,ATP2A3,CAT,GNAI3,MAPK1,MAPK10,MAPK11,MAPK13,MAPK14,MAPK3,MAPK8,MAPK9,MYL11,MYL12A,MYL12B,MYL4,MYL6,MYL9,NOS3,NOTUM,PDIA3,PLCD3,PLCG2,PRKCA,PRKCB,PRKCD,PRKCI,PRKCQ,PRKCZ
Dilated Cardiomyopathy Signaling Pathway	0.677	0.636	0	AKT1,AKT2,AKT3,BAD,BAG3,BCL2,CACNA2D3,CACNB3,CAMK2B,CAMK2D,DAG1,DSC2,DSG2,GAB1,GSK3B,ILK,MAP3K3,MAPK1,MAPK11,MAPK13,MAPK14,MAPK3,MYL4,MYL6,MYL9,PDE2A,PRKACA,PRKAR1A,PRKAR1B,PRKAR2B,PTPN11,TNNI2,TNNI3,TNNT2,TTN
RAF/MAP kinase cascade	0.668	0.608	0.619	ACTN2,ANGPT1,APBB1IP,ARAF,AREG,ARRB1,BRAF,CAMK2B,CAMK2D,CSF2RA,CSF2RB,CSK,CUL3,DLG2,DLG4,DUSP10,DUSP4,DUSP6,EGF,EGFR,ERBB3,FGB,FGF16,FGF17,FGF18,FGF6,FGF7,FGF8,FGFR1,FGFR2,FGFR3,FGFR4,FLT3LG,FN1,FRS2,FYN,GDNF,GFRA1,GFRA2,GRB2,HBEGF,HGF,HRAS,IL2,IL2RA,IL2RB,IL2RG,IL3RA,IL5,IL5RA,JAK2,KIT,KL,KRAS,LAMTOR2,MAPK1,MAPK3,MARK3,MET,NCAM1,NEFL,NRG1,NRG2,NRG3,PDGFA,PDGFB,PEBP1,PPP1CC,PPP2R1A,PPP2R5A,PSMA3,…
Signaling by Activin	0.666	0.714	1	ACVR2A,FSTL3,INHBA,INHBB,INHBC,MAPK1,MAPK3,SMAD2,SMAD3,SMAD4
Receptor-type tyrosine-protein phosphatases	0.666	0.714	-1.265	IL1RAP,IL1RAPL2,LRRC4B,NTRK3,PPFIA1,PTPRD,SLITRK1,SLITRK3,SLITRK4,SLITRK5
Insertion of tail-anchored proteins into the endoplasmic reticulum membrane	0.666	0.714	0.632	APP,BAG6,CAMLG,CYB5A,SEC61G,SGTA,STX1A,UBL4A,VAMP2,VAPA
Complement System	0.662	0.667	1.732	C1QBP,C1R,C1S,C2,C3,C5,C6,C7,C8G,C9,CD46,CFD,CFI,CR1,CR2,ITGAM,MBL2,SERPING1
Estrogen Receptor Signaling	0.657	0.606	1.897	AGT,AKT1,AKT2,AKT3,ATP5PB,BAD,BCL2,CACNA2D3,CACNB3,CREB1,CREB3L1,CREB3L4,CREBBP,CTBP1,DLG4,EGF,EGFR,EIF2B1,EIF4E,EIF4EBP1,FOXO3,GNAI3,GNAQ,GRB2,GSK3A,GSK3B,HNRNPD,HRAS,HSP90AA1,HSP90AB1,IGF1,IGF2,IGF2R,JAK2,KRAS,LEP,LEPR,MAPK1,MAPK3,MED10,MED20,MMP1,MMP10,MMP16,MMP2,MMP20,MMP7,MMP8,MMP9,MYL11,MYL12A,MYL12B,MYL4,MYL6,MYL9,NDUFB4,NDUFB8,NDUFS4,NDUFV2,NFKB1,NOS3,NOTCH1,NOTUM,PCNA,PDGFC,PDIA3,PGF,PGR…
IL-13 Signaling Pathway	0.656	0.623	3.464	AKT1,AKT2,AKT3,ALOX15B,ARG1,CCL11,CCL26,CD36,CLCA1,CXCL6,DEFB1,DEFB108B,DEFB110,DEFB115,DEFB119,DEFB125,DEFB129,DEFB4A/DEFB4B,FGR,FYN,HBEGF,HCK,IL13,IL17A,IL17RB,IL24,IL4R,JAK2,LCK,LYN,MAPK1,MAPK11,MAPK13,MAPK14,MAPK3,PDGFA,POSTN,PRKCD,RHOA,ROCK2,SRC,STAT1,STAT3,STAT6,TGFB2,TGFB3,TP53,TYK2
Gene and protein expression by JAK-STAT signaling after IL-12 stimulation	0.652	0.656	1.528	AIP,ANXA2,ARF1,CA1,CDC42,CNN2,GSTA2,HNRNPA2B1,HNRNPDL,HNRNPF,HSPA9,IFNG,MIF,MTAP,PDCD4,PPIA,RALA,SERPINB2,SNRPA1,SOD1,SOD2
TCF dependent signaling in response to WNT	0.649	0.616	1.408	AKT1,AKT2,AXIN2,CREBBP,CSNK1G2,CSNK2A2,CSNK2B,CTBP1,CTNNBIP1,CUL3,DKK1,DKK2,DKK4,FZD2,FZD4,FZD5,FZD8,GSK3B,H2BC12,H2BC21,H2BC26,HECW1,KLHL12,KREMEN2,LGR5,MEN1,PPP2R1A,PPP2R5A,PSMA3,PSMA7,PSMB4,PSMC3,PSMC5,PSMD11,PSMD4,PSMD5,PSMD7,PSMD9,PSME1,PSME3,RBBP5,RNF146,RNF43,RPS27A,RSPO1,RSPO2,RSPO4,RUNX3,RUVBL1,RYK,SFRP1,SMURF2,SOST,SRY,TCF4,TNKS,UBB,USP8,WNT3A,YWHAZ,ZNRF3
Signaling by ERBB4	0.647	0.649	0.408	APOE,CXCL12,DLG4,EGF,EGFR,ERBB3,GFAP,GRB2,HBEGF,HRAS,ITCH,KRAS,NRG1,NRG2,NRG3,PGR,RPS27A,SHC1,SOS1,SPARC,SRC,STMN1,UBB,WWP1
?-Adrenergic Signaling	0.647	0.649	2.683	GNAI3,GNAQ,HRAS,KRAS,MAPK1,MAPK3,PLCG2,PRKACA,PRKAR1A,PRKAR1B,PRKAR2B,PRKCA,PRKCB,PRKCD,PRKCI,PRKCQ,PRKCZ,PYGB,PYGL,RAF1,RALA,RALB,RAP2A,RRAS2
PCP (Planar Cell Polarity) Pathway	0.647	0.649	-0.426	CTHRC1,EFNB1,FZD2,FZD4,FZD5,FZD8,FZD9,MAPK10,MAPK8,MAPK9,NDP,PFN1,PFN2,RAC1,RHOA,ROCK2,VANGL1,WNT10A,WNT10B,WNT11,WNT16,WNT3A,WNT5B,WNT7A
Endocannabinoid Neuronal Synapse Pathway	0.647	0.649	1.706	CACNA2D3,CACNB3,CHP1,DNALI1,GNAI3,GNAQ,GRIA4,MAPK1,MAPK10,MAPK11,MAPK13,MAPK14,MAPK3,MAPK8,MAPK9,NOTUM,PDIA3,PLCD3,PLCG2,PPP3R1,PRKACA,PRKAR1A,PRKAR1B,PRKAR2B
Agrin Interactions at Neuromuscular Junction	0.644	0.643	0.2	AGRN,CDC42,DAG1,EGFR,ERBB3,GABPB1,HRAS,KRAS,MAPK1,MAPK10,MAPK3,MAPK8,MAPK9,NRG1,NRG2,NRG3,PAK4,PAK5,PKLR,RAC1,RAC2,RAC3,RALA,RALB,RAP2A,RRAS2,SRC
AMPK Signaling	0.644	0.617	1.406	ADIPOQ,AK1,AKT1,AKT1S1,AKT2,AKT3,ARID1A,CAB39,CCNA2,CFTR,CHRNA5,CHRNB3,CKM,CPT1B,CREB1,CREB3L1,CREB3L4,CREBBP,EIF4EBP1,ELAVL1,FASN,FOXO3,GNAI3,GNAQ,HMGCR,INS,LEP,MAP2K3,MAPK1,MAPK11,MAPK13,MAPK14,MLYCD,NOS3,PBRM1,PCK2,PFKFB3,PFKM,PPM1B,PPM1F,PPM1L,PPM1M,PPP2R1A,PPP2R5A,PRKACA,PRKAR1A,PRKAR1B,PRKAR2B,PTPA,RAB11A,RAB1A,RAB22A,RAB2A,RAB6A,RAB7A,SMARCC1,STIM1,TSC2
Melanocyte Development and Pigmentation Signaling	0.643	0.635	2.191	BCL2,CREB1,CREB3L1,CREB3L4,CREBBP,CRK,DCT,GRB2,HRAS,KIT,KRAS,MAPK1,MAPK3,MITF,PLCG2,POMC,PRKACA,PRKAR1A,PRKAR1B,PRKAR2B,PTPN11,PTPN6,RAF1,RALA,RALB,RAP2A,RPS6KA3,RPS6KA6,RRAS2,SHC1,SOS1,SRC,TYRP1
Gap Junction Signaling	0.635	0.609	-0.459	AGER,AKT1,AKT2,AKT3,BGLAP,CASP3,CREB1,CREB3L1,CREB3L4,CREBBP,CSNK1G1,CSNK1G2,CTH,EGF,EGFR,GJA8,GNAI3,GNAQ,GRB2,GRIA4,GRIK2,GSK3A,GSK3B,GZMB,HNF1A,HRAS,HSPA8,IGF1,IL1R2,KCNN1,KRAS,MAP2K5,MAPK1,MAPK10,MAPK3,MAPK8,MAPK9,NFKB1,NGFR,NOTUM,NT5C,OXT,PDIA3,PLA2G2A,PLA2G2E,PLA2G4A,PLCD3,PLCG2,PPP3R1,PRKACA,PRKAR1A,PRKAR1B,PRKAR2B,PRKCA,PRKCB,PRKCD,PRKCI,PRKCQ,PRKCZ,RAF1,RALA,RALB,RAP2A,RELB,RRAS2,SMAD1,SM…
PTEN Signaling	0.627	0.614	-1.214	AKT1,AKT2,AKT3,BAD,BCL2,BCL2L11,CASP3,CBL,CDC42,CSNK2A2,CSNK2B,EGFR,FASLG,FGFR1,FGFR2,FGFR3,FGFR4,FLT4,FOXO3,GHR,GRB2,GSK3A,GSK3B,HRAS,IGF2R,IKBKG,ILK,INPP5B,INPP5D,ITGA2,ITGA5,ITGA6,ITGAM,ITGB5,ITGB6,ITGB7,KDR,KRAS,MAGI2,MAPK1,MAPK3,NFKB1,NGFR,NTRK2,NTRK3,OCRL,PDPK1,PRKCZ,RAC1,RAC2,RAC3,RAF1,RALA,RALB,RAP2A,RELB,RRAS2,SHARPIN,SHC1,SOS1,TGFBR3,YWHAH
Cholesterol biosynthesis	0.625	0.727	0.707	ACAT2,EBP,HMGCR,HSD17B7,IDI1,IDI2,MVD,NSDHL
Signaling by Type 1 Insulin-like Growth Factor 1 Receptor (IGF1R)	0.625	0.727	0	CILP,GRB2,HRAS,IGF1,IGF2,KRAS,SHC1,SOS1
14-3-3-mediated Signaling	0.622	0.623	2.596	AKT1,AKT1S1,AKT2,AKT3,BAD,CBL,GFAP,GRB2,GSK3A,GSK3B,HRAS,KRAS,MAPK1,MAPK10,MAPK3,MAPK8,MAPK9,NOTUM,PDCD6IP,PDIA3,PLCD3,PLCG2,PRKCA,PRKCB,PRKCD,PRKCI,PRKCQ,PRKCZ,RAF1,RALA,RALB,RAP2A,RRAS2,SRC,SRPK2,TNF,TSC2,VIM,YWHAB,YWHAG,YWHAH,YWHAQ,YWHAZ
ILK Signaling	0.622	0.615	0.866	ACTN1,ACTN2,ACTN4,AKT1,AKT2,AKT3,BMP2,CASP3,CDC42,CDH1,CREB1,CREB3L1,CREB3L4,CREBBP,DIRAS3,FBLIM1,FLNA,FN1,FNBP1,GSK3A,GSK3B,ILK,ITGB5,ITGB6,ITGB7,MAPK1,MAPK10,MAPK3,MAPK8,MAPK9,MMP9,MUC1,MYL4,MYL6,MYL9,NACA,NCK2,NFKB1,PDGFC,PDPK1,PGF,PPM1L,PPP2R1A,PPP2R5A,PTPA,RAC1,RAC2,RAC3,RELB,RHOA,RHOB,RHOQ,RHOT1,SNAI2,TNF,VEGFA,VEGFB,VEGFD,VIM
Calcium-induced T Lymphocyte Apoptosis	0.622	0.667	1.069	ATP2A3,CD3E,CD3G,CHP1,HDAC2,HLA-DRB3,LCK,MEF2D,NR4A1,PPP3R1,PRKCA,PRKCB,PRKCD,PRKCI,PRKCQ,PRKCZ
Mechanisms of Viral Exit from Host Cells	0.622	0.667	#NUM!	CHMP2A,CHMP2B,CHMP3,CHMP4A,LMNB2,PDCD6IP,PRKCA,PRKCB,PRKCD,PRKCI,PRKCQ,PRKCZ,SH3GL2,SH3GL3,TSG101,VPS4A
IL-17A Signaling in Gastric Cells	0.622	0.667	0.905	CXCL1,CXCL10,CXCL11,EGFR,IL17A,IL17RB,MAPK1,MAPK10,MAPK11,MAPK13,MAPK14,MAPK3,MAPK8,MAPK9,NFKB1,TNF
Glioblastoma Multiforme Signaling	0.617	0.615	1.236	AKT1,AKT2,AKT3,CDC42,DIRAS3,EGF,EGFR,FNBP1,FZD2,FZD4,FZD5,FZD8,FZD9,GRB2,GSK3B,HRAS,IGF1,IGF2,KRAS,MAPK1,MAPK3,MDM2,NOTUM,PDGFA,PDGFB,PDGFC,PDGFD,PDIA3,PLCD3,PLCG2,PRKCD,RAC1,RAC2,RAC3,RAF1,RALA,RALB,RAP2A,RHOA,RHOB,RHOQ,RHOT1,RRAS2,SHC1,SHC2,SOS1,SRC,TP53,TSC2,WNT10A,WNT10B,WNT11,WNT16,WNT3A,WNT5B,WNT7A
PI3K Signaling in B Lymphocytes	0.617	0.615	2.654	ABL1,AKT1,AKT2,AKT3,ATF3,ATF5,BCL10,BLNK,BTK,C3,CAMK2B,CAMK2D,CBL,CD79B,CD81,CHP1,CR2,CREB1,DAPP1,FCGR2B,FOXO3,FYN,HRAS,IGHD,IGHE,IGHG2,IGHM,IKBKG,IL4R,INPP5D,KRAS,LYN,MAPK1,MAPK3,NFATC1,NFKB1,NOTUM,PDIA3,PDPK1,PLCD3,PLCG2,PLEKHA3,PPP3R1,PRKCB,PRKCI,PRKCZ,RAC1,RAF1,RALA,RALB,RAP2A,RELB,RRAS2,SYK,TLR4,VAV1
Axonal Guidance Signaling	0.613	0.595	#NUM!	ABL1,ABLIM3,ACE2,ADAM10,ADAM15,ADAM28,ADAM29,ADAM7,ADAM8,ADAMTS13,ADAMTS15,ADAMTS5,ADAMTS6,AKT1,AKT2,AKT3,ARPC3,ARPC5,BDNF,BMP1,BMP10,BMP15,BMP2,BMP6,BMP8B,CDC42,CHMP1A,CHP1,CRK,CRKL,CXCL12,ECEL1,EFNB1,EFNB2,EGF,EIF4E,EPHA10,EPHA2,EPHA3,EPHA4,EPHA5,EPHA6,EPHA7,EPHA8,EPHB2,EPHB3,EPHB6,ERAP2,FYN,FZD2,FZD4,FZD5,FZD8,FZD9,GDF7,GNAI3,GNAQ,GRB2,GSK3B,HRAS,IGF1,ITGA2,ITGA5,ITGA6,ITGAM,ITGB5,ITGB6,ITGB7,…
P2Y Purinergic Receptor Signaling Pathway	0.612	0.63	2.828	AKT1,AKT2,AKT3,CREB1,CREB3L1,CREB3L4,CREBBP,GNAI3,GNAQ,HRAS,KRAS,MAPK1,MAPK3,NFKB1,NOTUM,PDIA3,PLCD3,PLCG2,PRKACA,PRKAR1A,PRKAR1B,PRKAR2B,PRKCA,PRKCB,PRKCD,PRKCI,PRKCQ,PRKCZ,RAF1,RALA,RALB,RAP2A,RELB,RRAS2
BEX2 Signaling Pathway	0.61	0.633	-0.365	AKT1,AKT2,AKT3,BAD,BCL2,GSK3B,HNF1A,ITGB6,KLK3,LDB1,MAPK10,MAPK8,MAPK9,MMP2,NFKB1,NGF,NGFR,PDGFC,PGF,PPM1L,PPP2R1A,PPP2R5A,PTPA,RELB,STAT3,SWAP70,TCF4,TSC2,VEGFA,VEGFB,VEGFD
Plasma lipoprotein assembly, remodeling, and clearance	0.608	0.636	0	A2M,ALB,AMN,ANGPTL3,ANGPTL4,ANGPTL8,AP2A2,AP2B1,APOA1,APOA5,APOC1,APOC2,APOE,APOF,BMP1,CES3,CLTC,FURIN,HDLBP,LDLR,LDLRAP1,MBTPS1,P4HB,PCSK9,PRKACA,RPS27A,SCARB1,UBB
Interferon gamma signaling	0.608	0.636	0.378	B2M,CAMK2B,CAMK2D,CD44,FCGR1A,GBP1,HLA-DRB3,ICAM1,IFNG,IFNGR1,IFNGR2,IRF3,IRF4,IRF6,IRF8,IRF9,JAK2,NCAM1,OAS1,PML,PRKCD,PTPN1,PTPN11,PTPN2,PTPN6,STAT1,TRIM5,TRIM62
HIPPO signaling	0.608	0.641	-1.291	CD44,DLG2,DLG4,ITCH,MOB1A,PPM1L,PPP1CC,PPP1R10,PPP1R14A,PPP2R1A,PPP2R5A,PTPA,SMAD1,SMAD2,SMAD3,SMAD4,SMAD5,STK3,STK4,TEAD4,YWHAB,YWHAG,YWHAH,YWHAQ,YWHAZ
S100 Family Signaling Pathway	0.607	0.596	0.157	ADAM10,ADGRB1,ADGRB2,ADGRB3,ADGRD1,ADGRF1,ADGRG1,ADGRL3,AGER,AKT1,AKT2,AKT3,ANXA1,ANXA2,APP,ARAF,AREG,ATP5PO,BCL2,BDNF,BRAF,BSG,CACNA2D3,CACNB3,CACYBP,CAMK2B,CAMK2D,CASP3,CD36,CDH1,CREB1,CREB3L1,CREB3L4,CREBBP,CRYGA,EGF,EGFR,EZR,FCGR1A,FCGR2A,FCGR2B,FGFR1,FGFR2,FGFR3,FGFR4,FGFRL1,FZD2,FZD4,FZD5,FZD8,FZD9,GABBR1,GPR135,GPR68,GSK3B,HBEGF,HNF1A,HTR7,IFNA14,IFNA4,IGHG2,IGHM,IL10RA,IL10RB,IL12B,ILK,IR…
Systemic Lupus Erythematosus in T Cell Signaling Pathway	0.605	0.608	0.956	AKT1,AKT1S1,AKT2,AKT3,B2M,CASP14,CASP2,CASP3,CBL,CD28,CD3E,CD3G,CD44,CD70,CD80,CD86,CDC42,CHP1,CREB1,CREB3L1,CREB3L4,CREBBP,CREM,DIRAS3,EZR,FAS,FASLG,FNBP1,GNAI3,GRB2,HLA-DRB3,HRAS,ICOSLG/LOC102723996,IL12B,IL17A,IL2,IL21,IRF4,KRAS,LEP,LEPR,MAP2K3,MAP2K5,MAPK1,MAPK3,NOS3,PDK1,PPM1L,PPP2R1A,PPP2R5A,PPP3R1,PTPA,RAB4A,RAC1,RAC2,RAC3,RALA,RALB,RAP2A,RDX,RHOA,RHOB,RHOQ,RHOT1,ROCK2,RORC,RRAS2,SELPLG,SO…
Transcriptional Regulatory Network in Embryonic Stem Cells	0.595	0.613	-0.927	ACVR2A,AKT1,AKT2,AKT3,CALB1,FGFR1,FGFR2,FGFR3,FGFR4,FGFRL1,FZD2,FZD4,FZD5,FZD8,FZD9,GDF3,GSK3B,HRAS,IGF1,IGF2,IGF2R,IL6ST,INHBA,INS,ISL1,JAK2,KLF4,KRAS,LIF,MAPK1,MAPK3,NANOG,NODAL,RALA,RALB,RAP2A,RRAS2,SKIL,SMAD1,SMAD2,SMAD3,SMAD4,SMAD5,STAT3,TBX3,TGFB2,TGFB3,TGFBR3,TP53,TYK2,WNT10A,WNT10B,WNT11,WNT16,WNT3A,WNT5B,WNT7A
WNT/?-catenin Signaling	0.595	0.613	-1.769	ACVR2A,AKT1,AKT2,AKT3,AXIN2,CD44,CDH1,CDH12,CDH5,CREBBP,CSNK1G1,CSNK1G2,CSNK2A2,CSNK2B,DKK1,DKK2,DKK3,DKK4,FRZB,FZD2,FZD4,FZD5,FZD8,FZD9,GNAQ,GSK3A,GSK3B,HNF1A,ILK,KREMEN2,LRP1,MDM2,MMP7,PIN1,PPM1L,PPP2R1A,PPP2R5A,PTPA,RPS27A,SFRP1,SFRP4,SFRP5,SRC,TCF4,TGFB2,TGFB3,TGFBR3,TP53,UBB,UBD,WNT10A,WNT10B,WNT11,WNT16,WNT3A,WNT5B,WNT7A
Pyrimidine Deoxyribonucleotides De Novo Biosynthesis I	0.594	0.688	2.714	AK1,APOBEC3G,CMPK1,DTYMK,DUT,NME1,NME2,NME4,NME7,RRM2,RRM2B
DHCR24 Signaling Pathway	0.589	0.614	-1.089	A1BG,AGT,AHSG,AKT1,AKT2,AKT3,ALB,APOA1,APOC1,APOC2,APOD,APOE,APOF,APOL1,APOM,APP,C3,C9,CASP3,CLU,GC,GGA3,GSK3B,HMGCR,HPX,HRAS,IGF1,ITIH4,KNG1,KRAS,MDM2,NFKB1,NLGN1,PDGFA,PDGFB,PDGFC,PDGFD,POMC,PRKCA,PRKCB,PRKCD,PRKCI,PRKCQ,PRKCZ,RALA,RALB,RAP2A,RBP4,RRAS2,RXRA,SCARB1,SERPINA1,SERPINF1,TP53
Androgen Signaling	0.583	0.625	3.13	CACNA2D3,CACNB3,CCNH,CREBBP,DNAJB1,GNAI3,GNAQ,GTF2A2,HSP90AA1,MAPK1,MAPK3,MNAT1,NFKB1,POLR2E,POLR2J2/POLR2J3,POLR2K,PRKACA,PRKAR1A,PRKAR1B,PRKAR2B,PRKCA,PRKCB,PRKCD,PRKCI,PRKCQ,PRKCZ,RELB,SHBG,SHC1,SMAD3,SRC,SRY,TAF10,TAF12,TAF15
CTLA4 Signaling in Cytotoxic T Lymphocytes	0.581	0.61	-0.516	AKT1,AKT2,AKT3,AP1G2,AP1S2,AP2A2,AP2B1,ARF1,B2M,BCL10,CD28,CD3E,CD3G,CD80,CD86,CD8A,CLTC,CTLA4,FGR,FYN,GRB2,GSK3A,GSK3B,HCK,HLA-DRB3,HRAS,IDO1,IL2,ITGA2,KRAS,LCK,LYN,MAPK1,MAPK10,MAPK11,MAPK13,MAPK14,MAPK3,MAPK8,MAPK9,NFATC1,NFKB1,PLCG2,PLD5,PPM1L,PPP2R1A,PPP2R5A,PRKCQ,PTPA,PTPN11,RAC1,RAC2,RAC3,RALA,RALB,RAP2A,RRAS2,SRC,TGFB2,TGFB3,VAV1
Platelet Aggregation (Plug Formation)	0.58	0.75	0	F2,GP1BB,GP5,MPL,THPO,VWF
RHO GTPases activate PAKs	0.58	0.75	2.449	CDC42,FLNA,MYL12B,MYL6,MYL9,RAC1
Glycogen Degradation III	0.58	0.75	1.633	MTAP,PGM1,PGM2,PYGB,PYGL,TYMP
Pentose Phosphate Pathway	0.58	0.75	2.449	G6PD,PGD,PGLS,RPE,RPIA,TKT
Superoxide Radicals Degradation	0.58	0.75	0	CAT,CYGB,SOD1,SOD2,SOD3,TYRP1
Opioid Signaling Pathway	0.58	0.607	3.693	AKT1,AKT2,AKT3,AP2A2,AP2B1,ARRB1,BAD,BRAF,CACNA2D3,CACNB3,CAMK2B,CAMK2D,CDC42,CLTC,CREB1,CREB3L1,CREB3L4,CREBBP,FGR,FYN,GNAI3,GNAQ,GRK2,GSK3B,HCK,HNF1A,HRAS,KRAS,LCK,LYN,MAP2K3,MAP2K5,MAPK1,MAPK3,NFKB1,NOS3,OGFR,PDE1B,PDK1,POMC,PPP3R1,PRKACA,PRKAR1A,PRKAR1B,PRKAR2B,PRKCA,PRKCB,PRKCD,PRKCI,PRKCQ,PRKCZ,RAC1,RAC2,RAC3,RAF1,RALA,RALB,RAP2A,RGS10,RGS14,RGS16,RGS21,RGS5,RGS7,RGS8,RPS6KA3,RPS6KA6,RRAS2,…
Serotonin Receptor Signaling	0.577	0.597	3.207	ADIPOQ,AKT1,AKT2,AKT3,APP,ARAF,ARRB1,BCL2,BDNF,BRAF,BST1,CACNA2D3,CACNB3,CAMK2B,CAMK2D,CASP3,CAV2,CD38,CD44,CDC42,CDH1,CREB1,CREB3L1,CREB3L4,CREBBP,DDC,DIRAS3,EIF4EBP1,F13B,FBP1,FGB,FGR,FNBP1,FOXO3,FYN,GAP43,GNAI3,GNAQ,GSK3B,HCK,HRAS,HTR7,IL12B,IL1RL1,IL2,JAK2,KCNN1,KRAS,LCK,LEP,LYN,MAP1LC3B,MAP2K3,MAP2K5,MAPK1,MAPK11,MAPK13,MAPK14,MAPK3,MMP2,MMP9,MPDZ,NFKB1,NOTUM,NPPB,OCLN,PAK4,PAK5,PCBD1,PDIA3,…
Beta-catenin independent WNT signaling	0.576	0.63	-0.186	AGO1,AGO3,AP2A2,AP2B1,AXIN2,CLTC,FZD2,FZD4,FZD5,FZD8,GNGT2,KRAS,NFATC1,PFN1,PPP3R1,PRKCA,PRKCB,RAC1,RAC2,RAC3,RHOA,ROR1,RPS27A,RYK,SMURF2,TNRC6B,UBB,WNT11,WNT5B
Non-Small Cell Lung Cancer Signaling	0.576	0.63	1.043	ABL1,AKT1,AKT2,AKT3,BAD,EGF,EGFR,FHIT,FOXO3,GRB2,HDAC2,HDAC4,HRAS,KRAS,MAPK1,MAPK3,PA2G4,PDPK1,PRKCA,RAF1,RALA,RALB,RAP2A,RASSF5,RRAS2,RXRA,SOS1,STK4,TP53
Antimicrobial peptides	0.574	0.654	1.213	ATOX1,BPI,BPIFA2,BPIFB1,CAMP,GNLY,HTN1,HTN3,LTF,PGLYRP3,PI3,PRSS2,PRSS3,PRTN3,REG3A,S100A8,S100A9
Signaling by NOTCH3	0.574	0.654	-0.728	ADAM10,CREBBP,DLL1,DLL4,EGF,EGFR,HES5,HEY1,JAG1,JAG2,KAT2A,NOTCH1,NOTCH3,RPS27A,STAT1,UBB,YBX1
Inhibition of Matrix Metalloproteases	0.574	0.654	-0.258	A2M,ADAM10,HSPG2,LRP1,MMP1,MMP10,MMP16,MMP2,MMP20,MMP7,MMP8,MMP9,TFPI2,THBS2,TIMP2,TIMP3,TIMP4
MSP-RON Signaling Pathway	0.572	0.639	#NUM!	CSF1,CSF2RB,IFNG,IL12B,IL3RA,ITGAM,JAK2,KLK10,KLK13,KLK14,KLK15,KLK3,KLK4,KLK5,KLK6,KLK7,KLK8,KLKB1,MST1R,PRKCZ,TLR2,TLR4,TNF
Pathogen Induced Cytokine Storm Signaling Pathway	0.564	0.596	-2.246	C3,C5,CASP3,CCL11,CCL15,CCL16,CCL17,CCL21,CCL22,CCL24,CCL25,CCL26,CCL28,CCL7,CCL8,CD70,CDH1,CERT1,CNTF,COL10A1,COL13A1,COL15A1,COL20A1,COL23A1,COL25A1,COL28A1,COL2A1,COL5A1,COL6A1,COL6A3,COL6A5,COL8A1,COL9A3,CRP,CSF2RA,CSF2RB,CXCL1,CXCL10,CXCL11,CXCL12,CXCL14,CXCL16,CXCL2,CXCL3,CXCL6,CXCL9,EDA,FASLG,FGB,FTL,GZMB,HLA-DRB3,HMGCR,IFNA10,IFNA14,IFNA2,IFNA4,IFNA7,IFNAR1,IFNG,IFNGR1,IFNGR2,IL12B,IL12RB…
Altered T Cell and B Cell Signaling in Rheumatoid Arthritis	0.561	0.619	#NUM!	CCL21,CD28,CD3E,CD3G,CD79B,CD80,CD86,CSF1,FAS,FASLG,HLA-DRB3,IFNG,IGHD,IGHE,IGHG2,IGHM,IL12B,IL17A,IL1F10,IL1RN,IL2,IL21,IL22,IL36A,IL36G,IL36RN,NFKB1,PRTN3,RELB,SLAMF1,TLR10,TLR2,TLR3,TLR4,TLR5,TNF,TNFRSF13C,TNFRSF17,TNFSF11
Paxillin Signaling	0.556	0.621	2.191	ACTN1,ACTN2,ACTN4,ARF1,CDC42,CRK,CSK,GRB2,HRAS,ITGA2,ITGA5,ITGA6,ITGAM,ITGB5,ITGB6,ITGB7,KRAS,MAPK1,MAPK10,MAPK11,MAPK13,MAPK14,MAPK8,MAPK9,NCK2,PAK4,PAK5,PTK2B,RAC1,RALA,RALB,RAP2A,RRAS2,SOS1,SRC,TLN2
L1CAM interactions	0.551	0.623	0.87	ALCAM,AP2A2,AP2B1,CLTC,CNTN6,CSNK2A2,CSNK2B,DLG4,DNM1L,DNM2,EGFR,EPHB2,EZR,FGFR1,GAP43,HSPA8,ITGA2,ITGA5,MAPK1,MAPK3,NCAM1,NCAN,NFASC,NUMB,RAC1,RDX,RPS6KA3,RPS6KA6,SCN2B,SDCBP,SH3GL2,SPTAN1,SRC
Prolactin Signaling	0.551	0.623	2.646	CCDC51,CREBBP,FYN,GRB2,HRAS,JAK2,KCNMB3,KRAS,LRRC52,MAPK1,MAPK3,NMI,PDPK1,PLCG2,PRKCA,PRKCB,PRKCD,PRKCI,PRKCQ,PRKCZ,PRL,PRLR,PTPN11,RAF1,RALA,RALB,RAP2A,RRAS2,SHC1,SOCS7,SOS1,STAT1,STAT3
Regulation of TLR by endogenous ligand	0.547	0.692	0.333	CD14,CD36,FGB,HMGB1,S100A8,S100A9,SFTPD,TLR2,TLR4
MyD88 dependent cascade initiated on endosome	0.547	0.692	1.667	CD14,IKBKG,IRAK4,PELI2,RPS27A,TLR4,UBB,UBE2N,UBE2V1
Sonic Hedgehog Signaling	0.547	0.692	-1.414	CCNB1,DYRK1A,GRK2,GSK3B,PRKACA,PRKAR1A,PRKAR1B,PRKAR2B,SUFU
Fcgamma receptor (FCGR) dependent phagocytosis	0.546	0.625	2.191	ABL1,AHCYL1,ARPC3,ARPC5,BTK,CD3G,CDC42,CRK,ELMO2,FCGR1A,FCGR2A,FGR,FYN,GRB2,HCK,HSP90AA1,HSP90AB1,IGHG2,LYN,MAPK1,MAPK3,NCKIPSD,PLCG2,PRKCD,RAC1,SRC,SYK,VAV1,WAS,WASL
Glutaminergic Receptor Signaling Pathway (Enhanced)	0.546	0.603	2.692	AKT1,AKT1S1,AKT2,AKT3,BAD,BDNF,BET1L,CACNA2D3,CACNB3,CAMK2B,CAMK2D,CHP1,CREB1,CREB3L1,CREB3L4,CREBBP,DGKB,EIF4E,FMR1,GABBR1,GNAI3,GNAQ,GRIA4,GRIK2,HOMER1,IKBKG,MAPK1,MAPK11,MAPK13,MAPK14,MAPK3,MKNK1,NAPA,NAPB,NAPG,NFKB1,NOTUM,NSF,PDIA3,PLA2G2A,PLA2G2E,PLA2G4A,PLA2G7,PLAAT2,PLAAT3,PLCD3,PLCG2,PLD5,PNPLA2,PPP3R1,PRDX6,PRKACA,PRKAR1A,PRKAR1B,PRKAR2B,PRKCA,PRKCB,PRKCD,PRKCI,PRKCQ,PRKCZ,SCN2B,SHANK1,S…
Signaling by ROBO receptors	0.543	0.614	1.067	ABL1,CAP1,CDC42,CXCL12,DAG1,ENAH,EVL,FLRT3,ISL1,LDB1,NCK2,NELL2,NTN1,PAK4,PAK5,PFN1,PFN2,PRKACA,PRKCA,PSMA3,PSMA7,PSMB4,PSMC3,PSMC5,PSMD11,PSMD4,PSMD5,PSMD7,PSMD9,PSME1,PSME3,RAC1,RHOA,ROBO2,ROBO3,RPS27A,SLIT1,SLIT2,SLIT3,SOS1,SRC,UBB,VASP
HGF Signaling	0.543	0.614	2.874	AKT1,AKT2,AKT3,CDC42,CRKL,ELF5,ELK3,ETS2,GAB1,GRB2,HGF,HRAS,ITGA2,ITGA5,ITGA6,ITGAM,ITGB5,ITGB6,ITGB7,KRAS,MAP3K3,MAPK1,MAPK10,MAPK3,MAPK8,MAPK9,MET,PLCG2,PRKCA,PRKCB,PRKCD,PRKCI,PRKCQ,PRKCZ,PTPN11,RAC1,RAF1,RALA,RALB,RAP2A,RRAS2,SOS1,STAT3
TP53 Regulates Metabolic Genes	0.541	0.628	0.962	AGO1,AGO3,AKT1,AKT2,AKT3,COX19,COX5A,COX5B,CYCS,G6PD,GPI,LAMTOR2,PRDX5,RRM2B,SCO1,SCO2,TNRC6B,TP53,TP63,TSC2,TXN,TXNRD1,YWHAB,YWHAG,YWHAH,YWHAQ,YWHAZ
Signaling by FGFR1	0.541	0.628	0.577	BRAF,CBL,FGF17,FGF18,FGF6,FGF8,FGFR1,FGFRL1,FLRT2,FLRT3,FRS2,GAB1,GRB2,HRAS,KL,KRAS,MAPK1,MAPK3,MKNK1,PPP2R1A,PTPN11,RPS27A,SHC1,SOS1,SPRED1,SRC,UBB
Polyamine Regulation in Colon Cancer	0.541	0.628	3.657	AKT1,AKT1S1,AKT2,AKT3,ARAF,ARG1,BCL2L11,BRAF,CSNK2A2,CSNK2B,EIF5A,EIF5A2,GSK3B,KRAS,MAP2K3,MAP2K5,MAPK1,MAPK3,ODC1,RAF1,RHOA,SAT1,SAT2,SLC3A2,STIM1,TCF4,TP53
Estrogen-Dependent Breast Cancer Signaling	0.541	0.628	0.943	AKR1B10,AKR1C4,AKT1,AKT2,AKT3,CREB1,CREB3L1,CREB3L4,CREBBP,DHRS11,EGFR,HRAS,HSD17B11,HSD17B14,HSD17B4,HSD17B7,IGF1,KRAS,MAPK1,MAPK3,NFKB1,RALA,RALB,RAP2A,RELB,RRAS2,SRC
IL-8 Signaling	0.539	0.603	2.646	AKT1,AKT2,AKT3,ANGPT1,ARAF,AZU1,BCL2,BRAF,CDC42,CDH1,CR2,CSTB,CXCL1,DIRAS3,EGFR,EIF4EBP1,FLT4,FNBP1,GNAI3,GNAQ,HBEGF,HRAS,ICAM1,IKBKG,IL9,IRAK4,ITGAM,KDR,KRAS,LASP1,MAPK1,MAPK10,MAPK3,MAPK8,MAPK9,MMP2,MMP9,MYL12B,MYL9,NCF1,NFKB1,PDGFC,PGF,PLD5,PRKCA,PRKCB,PRKCD,PRKCI,PRKCQ,PRKCZ,PTK2B,RAC1,RAC2,RAC3,RAF1,RALA,RALB,RAP2A,RHOA,RHOB,RHOQ,RHOT1,ROCK2,RRAS2,SRC,TEK,VASP,VEGFA,VEGFB,VEGFD
Thrombin Signaling	0.536	0.606	4.041	AKT1,AKT2,AKT3,ARHGEF1,ARHGEF10,ARHGEF2,CAMK2B,CAMK2D,CDC42,CREB1,DIRAS3,EGF,EGFR,F2,FNBP1,GNAI3,GNAQ,GRB2,HRAS,KRAS,MAPK1,MAPK11,MAPK13,MAPK14,MAPK3,MYL11,MYL12A,MYL12B,MYL4,MYL6,MYL9,NFKB1,NOTUM,PDIA3,PDPK1,PLCD3,PLCG2,PRKCA,PRKCB,PRKCD,PRKCI,PRKCQ,PRKCZ,RAC1,RAC2,RAC3,RAF1,RALA,RALB,RAP2A,RELB,RHOA,RHOB,RHOQ,RHOT1,ROCK2,RRAS2,SHC1,SOS1,SRC
RHO GTPases Activate WASPs and WAVEs	0.536	0.667	2.309	ABL1,ARPC3,ARPC5,BTK,CDC42,GRB2,MAPK1,MAPK3,NCKIPSD,RAC1,WAS,WASL
Apoptotic execution phase	0.534	0.636	1.091	BIRC2,CASP3,CDH1,DBNL,DFFA,DNM1L,DSG2,FNTA,GAS2,GSN,H1-2,HMGB1,KPNA1,KPNB1,OCLN,PRKCD,PRKCQ,SPTAN1,STK24,TJP1,VIM
Regulation of cholesterol biosynthesis by SREBP (SREBF)	0.533	0.8	0	INSIG1,KPNB1,MBTPS1,RAN
Pentose phosphate pathway	0.533	0.8	2	G6PD,PGD,RPE,TKT
Formation of definitive endoderm	0.533	0.8	1	CDH1,SMAD2,SMAD3,SMAD4
DNA Double-Strand Break Repair by Non-Homologous End Joining	0.533	0.8	1	MRE11,XRCC1,XRCC4,XRCC6
Androgen Biosynthesis	0.533	0.8	#NUM!	AKR1C4,EBP,GSTA1,HSD17B14
Arginine Degradation VI (Arginase 2 Pathway)	0.533	0.8	-1	ARG1,OAT,PYCR1,PYCR2
Transcriptional activity of SMAD2/SMAD3:SMAD4 heterotrimer	0.532	0.652	1.155	CDKN2B,FURIN,MAPK1,MAPK3,MEN1,RPS27A,SKIL,SMAD2,SMAD3,SMAD4,SMURF2,STAT1,TGIF2,UBB,YBX1
Autoimmune Thyroid Disease Signaling	0.532	0.643	#NUM!	CD28,CD3E,CD3G,CD80,CD86,CGA,FAS,FASLG,GZMB,HLA-DRB3,IGHG2,IGHM,IL2,IL5,JCHAIN,TG,TPO,TSHR
Epithelial Adherens Junction Signaling	0.529	0.606	0.927	ACVR2A,AKT1,AKT2,AKT3,ARPC3,ARPC5,CDC42,CDH1,CRK,DIAPH1,DLL1,EGF,EGFR,FER,FGFR1,FYN,HGF,HNF1A,HRAS,KIF23,KRAS,MAGI2,MET,MYL12A,MYL12B,NECTIN1,NOTCH1,NOTCH2,NOTCH3,PAK4,PAK5,PPM1L,PPP2R1A,PPP2R5A,PTPA,RAC1,RACGAP1,RALA,RALB,RAP2A,RHOA,ROCK2,RRAS2,SNAI2,SRC,STK3,STK4,TCF4,TGFB2,TGFBR3,WAS,YWHAB,YWHAG,YWHAH,YWHAQ,YWHAZ,ZBTB33
Regulation of Actin-based Motility by Rho	0.525	0.618	2.646	ARPC3,ARPC5,CDC42,DIRAS3,FNBP1,GSN,ITGA2,ITGA5,ITGA6,ITGAM,ITGB5,ITGB6,ITGB7,MYL11,MYL12A,MYL12B,MYL4,MYL6,MYL9,PAK4,PAK5,PFN1,PFN2,PIP4K2A,PIP4K2B,RAC1,RAC2,RAC3,RHOA,RHOB,RHOQ,RHOT1,WAS,WASL
LXR/RXR Activation	0.522	0.607	-0.429	A1BG,AGT,AHSG,ALB,APOA1,APOA5,APOC1,APOC2,APOD,APOE,APOF,APOL1,APOM,C3,C9,CCL7,CD14,CD36,CLU,FASN,GC,HADH,HMGCR,HPX,IL1F10,IL1R1,IL1R2,IL1RAP,IL1RAPL2,IL1RL1,IL1RL2,IL1RN,IL36A,IL36G,IL36RN,IRF3,ITIH4,KNG1,LDLR,LYZ,MMP9,MSR1,NFKB1,NGFR,RBP4,RELB,RXRA,S100A8,SERPINA1,SERPINF1,TLR3,TLR4,TNF,TNFRSF11B
Thyroid Cancer Signaling	0.518	0.62	-0.18	AKT1,AKT2,AKT3,ALK,BDNF,BRAF,CDH1,CRYGA,GDNF,GSK3B,HNF1A,HRAS,IGF1,INS,KLK3,KRAS,MAPK1,MAPK3,NGF,NTF4,NTRK2,NTRK3,PDK1,RALA,RALB,RAP2A,RET,RRAS2,SHC1,TCF4,TP53
Immunoregulatory interactions between a Lymphoid and a non-Lymphoid cell	0.518	0.604	-4.737	B2M,C3,CD1B,CD1D,CD200,CD200R1,CD226,CD300A,CD300C,CD300E,CD300LB,CD300LG,CD3E,CD3G,CD81,CD8A,CD96,CDH1,CLEC4G,COL2A1,CR2,CRTAM,CXADR,FCGR1A,FCGR2B,ICAM1,ICAM2,ICAM4,ICAM5,ITGA2,ITGB7,JAML,KIR2DL4,KIR2DS4 (includes others),KIR3DL2,KLRB1,KLRF1,LAIR2,LILRA2,LILRA4,LILRA6,LILRB1,LILRB2,LILRB3,LILRB4,LILRB5,MADCAM1,MICA,MICB,NCR1,NCR2,NCR3,OSCAR,PIANP,PILRA,SELL,SFTPD,SLAMF7,TREML1,TREML2,ULBP3
ERBB Signaling	0.514	0.612	2.214	AKT1,AREG,CDC42,EGF,EGFR,ERBB3,GRB2,GSK3B,HBEGF,HRAS,KRAS,MAP2K3,MAPK1,MAPK10,MAPK11,MAPK13,MAPK14,MAPK3,MAPK8,MAPK9,NCK2,NRG1,NRG2,NRG3,PAK4,PAK5,PDPK1,PLCG2,PRKCA,PRKCB,PRKCD,PRKCI,PRKCQ,PRKCZ,RAF1,RALA,RALB,RAP2A,RRAS2,SHC1,SOS1
Acute Phase Response Signaling	0.513	0.599	0.525	A2M,AGT,AHSG,AKT1,AKT2,AKT3,ALB,APCS,APOA1,C1R,C1S,C2,C3,C5,C9,CRABP1,CRABP2,CRP,F2,FGB,FN1,FTL,GRB2,HAMP,HMOX2,HNF1A,HNRNPK,HP,HPX,HRAS,IKBKG,IL1F10,IL1R1,IL1RAP,IL1RN,IL36A,IL36G,IL36RN,IL6R,IL6ST,ITIH2,ITIH3,ITIH4,JAK2,KLKB1,KRAS,MAP2K3,MAPK1,MAPK11,MAPK13,MAPK14,MAPK3,MAPK8,MAPK9,MBL2,NFKB1,NGFR,PDPK1,PLG,PTPN11,RAF1,RALA,RALB,RAP2A,RBP4,RBP5,RBP7,RELB,RRAS2,SERPINA1,SERPINA3,SERPINF1,SERPING…
Autism Signaling Pathway	0.512	0.596	-1.949	AKT1,AKT1S1,AKT2,AKT3,ALDH2,ALDH3A1,B2M,BDNF,BRAF,CACNA2D3,CACNB3,CAMK2B,CAMK2D,CAMKK1,CD70,CNTF,CNTNAP2,CREBBP,DBT,DLD,EDA,EIF4E,EIF4EBP1,FASLG,FMR1,FOLR1,FZD2,FZD4,FZD5,FZD8,FZD9,GSK3B,HGF,HNF1A,HPRT1,HRAS,IFNG,IGF1,IGF2,IGF2R,IL12B,IL13,IL17A,IL17B,IL17F,IL1F10,IL1RN,IL2,IL21,IL25,IL36A,IL36G,IL36RN,IL5,KRAS,LEP,LIF,MAPK1,MAPK3,MET,NLGN1,NLGN2,NLGN3,NLGN4X,NLGN4Y,NRXN1,NTRK2,PRKACA,PRKAR1A,PRK…
GDNF Family Ligand-Receptor Interactions	0.512	0.622	1.347	CDC42,CREB1,DOK1,DOK2,FRS2,GAB1,GDNF,GFRA1,GFRA2,GRB2,HRAS,KRAS,MAPK1,MAPK10,MAPK3,MAPK8,MAPK9,PLCG2,PSPN,RAC1,RAF1,RALA,RALB,RAP2A,RET,RRAS2,SHC1,SOS1
Oxytocin in Brain Signaling Pathway	0.508	0.608	1.18	ADCYAP1,AKT1,AKT2,AKT3,CACNA2D3,CACNB3,CAMKK1,CREB1,CREB3L1,CREB3L4,CREBBP,DDIT3,EGFR,EIF2A,GNAI3,GNAQ,HRAS,KRAS,MAPK1,MAPK3,MEF2D,NFKB1,NLRP1,NLRP4,OXT,PLA2G2A,PLA2G2E,PLA2G4A,PLA2G7,PLAAT2,PLAAT3,PNPLA2,PRDX6,PRKCA,PRKCB,PRKCD,PRKCI,PRKCQ,PRKCZ,PTPN1,PYCARD,RAF1,RALA,RALB,RAP2A,RRAS2,TLR4,TNF
Actin Cytoskeleton Signaling	0.507	0.6	3.221	ACTN1,ACTN2,ACTN4,ARHGEF1,ARPC3,ARPC5,CD14,CDC42,CRK,CRKL,CSK,DIAPH1,EGF,EZR,F2,FGF16,FGF17,FGF18,FGF6,FGF7,FGF8,FLNA,FN1,GRB2,GSN,HRAS,INS,ITGA2,ITGA5,ITGA6,ITGAM,ITGB5,ITGB6,ITGB7,KNG1,KRAS,MAPK1,MAPK3,MATK,MYL11,MYL12A,MYL12B,MYL4,MYL6,MYL9,PAK4,PAK5,PDGFA,PDGFB,PDGFC,PDGFD,PFN1,PFN2,RAC1,RAC2,RAC3,RAF1,RALA,RALB,RAP2A,RDX,RHOA,ROCK2,RRAS2,SHC1,SOS1,TIAM2,TLN2,TTN,VAV1,WAS,WASL
Thrombopoietin Signaling	0.506	0.625	2.2	GRB2,HRAS,JAK2,KRAS,MAPK1,MAPK3,MPL,PLCG2,PRKCA,PRKCB,PRKCD,PRKCI,PRKCQ,PRKCZ,PTPN11,RAF1,RALA,RALB,RAP2A,RRAS2,SHC1,SOS1,STAT1,STAT3,THPO
Signaling by SCF-KIT	0.501	0.629	2.985	CBL,FER,FYN,GRB10,GRB2,GRB7,HRAS,JAK2,KIT,KRAS,LCK,LYN,MMP9,PRKCA,PTPN11,PTPN6,RAC1,SOS1,SRC,STAT1,STAT3,VAV1
NLR signaling pathways	0.501	0.629	2.558	APP,BCL2,BIRC2,CASP2,CYLD,HSP90AB1,IKBKG,ITCH,MAPK11,MAPK13,MAPK14,NFKB1,NLRP1,PSTPIP1,PYCARD,RPS27A,SUGT1,TNFAIP3,TXN,UBB,UBE2N,UBE2V1
Regulation of TP53 Activity through Phosphorylation	0.501	0.629	-1.279	AURKA,AURKB,CCNA1,CCNA2,CHEK2,CSNK2A2,CSNK2B,DYRK2,MAPK11,MAPK14,MDM2,MDM4,MRE11,PIN1,RAD1,RMI1,RPS27A,TAF10,TAF12,TAF15,TP53,UBB
EGF Signaling	0.501	0.629	3.273	AKT1,AKT2,AKT3,CSNK2A2,CSNK2B,EGF,EGFR,GRB2,HRAS,MAPK1,MAPK11,MAPK13,MAPK14,MAPK3,MAPK8,PRKCA,RAF1,SHC1,SOS1,SRC,STAT1,STAT3
PDGF Signaling	0.5	0.614	2.874	ABL1,ACP1,CRK,CRKL,CSNK2A2,CSNK2B,GRB2,HRAS,INPP5B,INPP5D,JAK2,KRAS,MAPK1,MAPK3,MAPK8,OCRL,PDGFA,PDGFB,PDGFC,PDGFD,PLCG2,PRKCA,PRKCB,RAF1,RALA,RALB,RAP2A,RRAS2,SHC1,SOS1,SPHK1,SRC,STAT1,STAT3,TYK2
B Cell Receptor Signaling	0.499	0.6	2.994	ABL1,AKT1,AKT2,AKT3,APBB1IP,BAD,BCL10,BLNK,BTK,CAMK2B,CAMK2D,CD79B,CDC42,CREB1,CREB3L1,CREB3L4,CREBBP,CSK,DAPP1,FCGR2A,FCGR2B,GAB1,GRB2,GSK3A,GSK3B,HRAS,IGHD,IGHE,IGHG2,IGHM,IKBKG,INPP5B,INPP5D,JCHAIN,KRAS,LYN,MAP2K3,MAP3K3,MAPK1,MAPK11,MAPK13,MAPK14,MAPK3,MAPK8,MAPK9,NFATC1,NFKB1,OCRL,PDPK1,PLCG2,PPP3R1,PRKCB,PRKCQ,PTK2B,PTPN11,PTPN6,RAC1,RAC2,RAF1,RALA,RALB,RAP2A,RASSF5,RELB,RRAS2,SHC1,SOS1,SYK…
GP1b-IX-V activation signalling	0.497	0.7	2.646	FLNA,GP1BB,GP5,RAF1,SRC,VWF,YWHAZ
Surfactant metabolism	0.497	0.7	-1.89	CCDC59,CSF2RA,CSF2RB,CTSH,DMBT1,SFTPB,SFTPD
Platelet Adhesion to exposed collagen	0.497	0.7	1.89	FYN,GP1BB,GP5,GP6,ITGA2,LYN,VWF
Phenylalanine and tyrosine metabolism	0.497	0.7	-1.134	FAH,GSTZ1,HGD,HPD,PCBD1,QDPR,TAT
Interleukin-15 signaling	0.497	0.7	1.134	GRB2,IL15RA,IL2RB,IL2RG,SHC1,SOS1,STAT3
EGR2 and SOX10-mediated initiation of Schwann cell myelination	0.497	0.7	-1.134	DAG1,HDAC2,HMGCR,MAG,MPZ,NAB1,PRX
Role of Osteoclasts in Rheumatoid Arthritis Signaling Pathway	0.496	0.593	1.54	ADAM10,ADAM15,ADAM28,ADAM29,ADAM7,ADAM8,AKT1,AKT2,AKT3,ARAF,BAD,BCL2,BIRC2,BLNK,BRAF,BTK,CBL,CDC42,CDH1,CERT1,CHP1,COL10A1,COL13A1,COL15A1,COL20A1,COL23A1,COL25A1,COL28A1,COL2A1,COL5A1,COL6A1,COL6A3,COL6A5,COL8A1,COL9A3,CREB1,CREB3L1,CREB3L4,CREBBP,CSF1,CTNNA3,DIRAS3,FCGR1A,FCGR2A,FCGR2B,FNBP1,FOXO3,FRZB,GRB2,GSK3B,GSN,HRAS,IFNG,IKBKG,IL17A,IL1R1,IL1R2,IL1RAP,IL1RAPL2,IL1RL1,IL1RL2,IL7,ITGA5,KRAS…
SRP-dependent cotranslational protein targeting to membrane	0.495	0.633	2.982	RPL11,RPL12,RPL26L1,RPL30,RPL38,RPL5,RPN1,RPS12,RPS14,RPS19,RPS20,RPS25,RPS27A,RPS3,RPS4X,RPS5,RPSA,SEC61G,SRP19
DAP12 interactions	0.495	0.633	0.229	B2M,BTK,CD300E,CD300LB,FYN,GRB2,HRAS,KIR2DS4 (includes others),KIR3DS1,KRAS,LCK,NCR2,PLCG2,RAC1,SHC1,SIGLEC14,SIRPB1,SOS1,SYK
Acetylcholine Receptor Signaling Pathway	0.493	0.609	2.777	ACHE,ADAM10,AKT1,AKT2,AKT3,BCL2,CACNA2D3,CACNB3,CAMK2B,CAMK2D,CASP14,CASP2,CASP3,CHRNA5,CHRNB3,CREB1,CREB3L1,CREB3L4,CREBBP,FYN,GNAI3,GNAQ,JAK2,MAPK1,MAPK3,NFKB1,NGFR,NOTUM,PDIA3,PLCD3,PLCG2,PRKACA,PRKAR1A,PRKAR1B,PRKAR2B,PRKCA,PRKCB,PRKCD,PRKCI,PRKCQ,PRKCZ,TNF
RIPK1-mediated regulated necrosis	0.491	0.64	1.5	BIRC2,CDC37,CFLAR,FAS,FASLG,HSP90AA1,ITCH,OGT,PDCD6IP,PRKN,RPS27A,SDCBP,STUB1,TNFRSF10B,UBB,UBE2L3
RAF-independent MAPK1/3 activation	0.489	0.667	0.632	DUSP10,DUSP4,DUSP6,IL6R,IL6ST,JAK2,MAPK1,MAPK3,PTPN11,TYK2
MTOR signalling	0.489	0.667	1.897	AKT1,AKT1S1,AKT2,EIF4B,EIF4E,EIF4EBP1,EIF4G1,LAMTOR2,TSC2,YWHAB
Activation of gene expression by SREBF (SREBP)	0.489	0.667	1.265	CREBBP,FASN,HMGCR,IDI1,MVD,MVK,NFYA,PMVK,PPARA,RXRA
Glyoxylate metabolism and glycine degradation	0.489	0.667	-1.265	AGXT,DAO,DBT,DLD,DLST,GCSH,GNMT,HOGA1,PDHA2,PDHX
Glutathione Redox Reactions I	0.489	0.667	0	CLIC2,GPX1,GSTA1,GSTK1,GSTM1,GSTP1,GSTT1,GSTT2/GSTT2B,GSTZ1,PRDX6
TP53 Regulates Transcription of Cell Death Genes	0.488	0.65	-0.832	BCL2L14,BID,CASP2,CRADD,CREBBP,FAS,IGFBP3,NDRG1,TNFRSF10B,TP53,TP53I3,TP63,TRIAP1
RUNX1 regulates megakaryocyte differentiation and platelet function	0.488	0.65	3	AGO1,AGO3,CBFB,DPY30,H2BC12,H2BC21,H2BC26,MYL9,PF4,PRKCQ,RBBP5,TNRC6B,WDR5
Inhibition of ARE-Mediated mRNA Degradation Pathway	0.486	0.602	0	AGO1,AGO3,AKT1,AKT2,AKT3,CD70,CNOT1,CNOT9,DCP1A,DDX6,EDC4,EXOSC3,FASLG,MAPK1,MAPK11,MAPK13,MAPK14,MAPK3,MAPKAPK2,NGFR,PABPN1,PAPOLG,POMC,PPM1L,PPP2R1A,PPP2R5A,PRKACA,PRKAR1A,PRKAR1B,PRKAR2B,PSMA3,PSMA7,PSMB4,PSMC3,PSMC5,PSMD11,PSMD4,PSMD5,PSMD7,PSMD9,PSME1,PSME3,PTPA,TIA1,TNF,TNFRSF11B,TNFSF11,TNFSF15,TNFSF18,TNFSF4,TNFSF8,YWHAB,YWHAG,YWHAH,YWHAQ,YWHAZ
Degradation of the extracellular matrix	0.486	0.617	-0.557	A2M,ADAM10,ADAM15,ADAM8,ADAMTS5,BMP1,BSG,CAPNS1,CASP3,CD44,CDH1,CTSS,DCN,ELANE,FN1,HSPG2,HTRA1,KLK7,LAMC2,MMP1,MMP10,MMP2,MMP20,MMP7,MMP8,MMP9,NID1,PLG,SCUBE3
IL-7 Signaling Pathway	0.486	0.617	1.569	AKT1,AKT2,AKT3,BAD,BCL2,CDC25A,FOXO3,FYN,GRB2,GSK3A,GSK3B,HGF,IFNG,IGHM,IL2RG,IL7,IL7R,LYN,MAPK1,MAPK11,MAPK13,MAPK14,MAPK3,MET,NFATC1,PDPK1,SHC1,SOS1,STAT1
IL-12 Signaling and Production in Macrophages	0.485	0.596	1.964	AKT1,AKT2,AKT3,ALB,APOA1,APOC1,APOC2,APOD,APOE,APOF,APOL1,APOM,C3,CD47,CLU,DDR2,ETS2,FCGR1A,FCGR2A,FCGR2B,FUT7,IFNA10,IFNA14,IFNA2,IFNA4,IFNA7,IFNG,IFNGR1,IGHG2,IGHM,IKBKG,IL10RA,IL10RB,IL12B,IL12RB1,IL6ST,IRF3,IRF8,ITGAM,JAK2,JCHAIN,JMJD6,LCK,LYZ,MAP2K3,MAPK1,MAPK11,MAPK13,MAPK14,MAPK3,MAPK8,MST1R,NFATC1,NFKB1,POU2F1,PRKCA,PRKCB,PRKCD,PRKCI,PRKCQ,PRKCZ,PRL,PRLR,RAB7A,RAC1,RBP4,RELB,RIGI,RXRA,S10…
CDX Gastrointestinal Cancer Signaling Pathway	0.484	0.597	3.441	AKT1,AKT2,AKT3,ATOH1,AXIN2,BMI1,BMP1,BMP10,BMP15,BMP2,BMP6,BMP8B,BRAF,CA1,CD70,CDX1,CNTF,DLL1,EDA,EFNB1,EGFR,FASLG,FZD2,FZD4,FZD5,FZD8,FZD9,GSK3B,HBEGF,HNF1A,IFNG,IKBKG,IL12B,IL13,IL17A,IL17B,IL17F,IL1F10,IL2,IL21,IL25,IL36A,IL36G,IL5,IL6R,JAK2,LEP,LIF,MAPK1,MAPK11,MAPK13,MAPK14,MAPK3,NCF1,NFKB1,RAC1,RAC2,RAC3,RELB,SMAD4,STAT3,TCF4,TGFB2,TGFB3,TNF,TNFSF11,TNFSF15,TNFSF4,TNFSF8,TYK2,WNT10A,WNT10B,…
Systemic Lupus Erythematosus Signaling	0.484	0.598	#NUM!	AKT1,AKT2,AKT3,C5,C6,C7,C8G,C9,CBL,CD28,CD3E,CD3G,CD79B,CD80,CD86,CREM,FCGR1A,FCGR2A,FCGR2B,GRB2,HNRNPA2B1,HRAS,IFNA10,IFNA14,IFNA2,IFNA4,IFNA7,IGHD,IGHE,IGHG2,IGHM,IL1F10,IL1RN,IL2,IL36A,IL36G,IL36RN,IL6R,INPP5D,JCHAIN,KNG1,KRAS,LCK,LSM3,LSM4,LYN,MAPK1,MAPK3,NFATC1,PLCG2,PPIH,PRPF18,PRPF19,PTPN6,RALA,RALB,RAP2A,RNPC3,RRAS2,SNRPA,SNRPA1,SNRPB2,SNRPC,SNRPD2,SNRPE,SNRPG,SNU13,SOS1,TNF,TNFRSF13C
NGF processing	0.483	1	#NUM!	FURIN,NGF
Acetylcholine binding and downstream events	0.483	1	#NUM!	CHRNA5,CHRNB3
Carnitine metabolism	0.483	1	#NUM!	CPT1B,RXRA
RHO GTPases regulate CFTR trafficking	0.483	1	#NUM!	CFTR,RHOQ
Pyrophosphate hydrolysis	0.483	1	#NUM!	PPA1,PPA2
mRNA Editing	0.483	1	#NUM!	A1CF,APOBEC2
SUMOylation of nuclear envelope proteins	0.483	1	#NUM!	RANGAP1,UBE2I
NAD Biosynthesis from 2-amino-3-carboxymuconate Semialdehyde	0.483	1	#NUM!	NMNAT1,QPRT
2-ketoglutarate Dehydrogenase Complex	0.483	1	#NUM!	DLD,DLST
PRPP Biosynthesis I	0.483	1	#NUM!	PRPS1,PRPS2
NADH Repair	0.483	1	#NUM!	GAPDH,NAXE
Serine Biosynthesis	0.483	1	#NUM!	PHGDH,PSAT1
Branched-chain ?-keto acid Dehydrogenase Complex	0.483	1	#NUM!	DBT,DLD
Spermine and Spermidine Degradation I	0.483	1	#NUM!	SAT1,SAT2
S-methyl-5'-thioadenosine Degradation II	0.483	1	#NUM!	LACC1,MTAP
Glycerol Degradation I	0.483	1	#NUM!	GK5,GPD1
Glutathione Biosynthesis	0.483	1	#NUM!	GCLM,GSS
Thiosulfate Disproportionation III (Rhodanese)	0.483	1	#NUM!	MPST,TST
Xanthine and Xanthosine Salvage	0.483	1	#NUM!	LACC1,PNP
Proline Biosynthesis I	0.483	1	#NUM!	PYCR1,PYCR2
Zymosterol Biosynthesis	0.483	1	#NUM!	HSD17B7,NSDHL
NAD Biosynthesis III	0.483	1	#NUM!	NAMPT,NMNAT1
Glucocorticoid Biosynthesis	0.483	1	#NUM!	EBP,GSTA1
Sphingomyelin Metabolism	0.483	1	#NUM!	ENPP7,SMPD1
Mineralocorticoid Biosynthesis	0.483	1	#NUM!	EBP,GSTA1
Molybdenum Cofactor Biosynthesis	0.483	1	#NUM!	GPHN,MOCS3
Tyrosine Biosynthesis IV	0.483	1	#NUM!	PCBD1,PCBD2
Breast Cancer Regulation by Stathmin1	0.478	0.595	0	ADGRB1,ADGRB2,ADGRB3,ADGRD1,ADGRF1,ADGRG1,ADGRL3,ARHGEF1,ARHGEF10,ARHGEF2,AURKA,AURKB,BMP6,CAMK2B,CAMK2D,CREB1,CREB3L1,CREB3L4,CREBBP,EGF,FOXM1,FZD2,FZD4,FZD5,FZD8,FZD9,GABBR1,GNAQ,GPR135,GPR68,GRB2,HGF,HRAS,HTR7,IGF1,KRAS,LGR5,LHCGR,LTB4R,MAPK1,MAPK3,MMP2,MMP9,NFKB1,PDGFB,PDGFC,PGF,PPM1L,PPP1CC,PPP1R10,PPP1R14A,PPP2R1A,PPP2R5A,PPP4C,PRKACA,PRKAR1A,PRKAR1B,PRKAR2B,PRKCA,PRKCB,PRKCD,PRKCI,PRKCQ,PR…
Glioma Invasiveness Signaling	0.478	0.619	0.853	CD44,CDC42,DIRAS3,FNBP1,HRAS,KRAS,MAPK1,MAPK3,MMP2,MMP9,PLAUR,PLG,RAC1,RAC2,RAC3,RALA,RALB,RAP2A,RHOA,RHOB,RHOQ,RHOT1,RRAS2,TIMP2,TIMP3,TIMP4
IL-15 Signaling	0.477	0.61	2.694	AKT1,AKT1S1,AKT2,AKT3,GZMB,HRAS,IGHD,IGHE,IGHG2,IGHM,IL15RA,IL17A,IL2RB,IL2RG,IL5RA,JAK2,KRAS,LCK,MAPK1,MAPK11,MAPK13,MAPK14,MAPK3,NFKB1,RAC3,RAF1,RALA,RALB,RAP2A,RELB,RRAS2,SHC1,STAT3,STAT6,SYK,TYK2
Deubiquitination	0.477	0.596	2.556	ABRAXAS1,ABRAXAS2,ADRM1,ARRB1,ATXN3,AXIN2,BAP1,BECN1,BIRC2,CCNA1,CCNA2,CDC25A,CFTR,CYLD,H2AC1,H2AC25,H2BC12,H2BC21,H2BC26,HGS,IDE,IKBKG,JOSD1,KAT2A,MDM2,MDM4,MUL1,NEDD8,OGT,PRKN,PSMA3,PSMA7,PSMB4,PSMC3,PSMC5,PSMD11,PSMD4,PSMD5,PSMD7,PSMD9,PSME1,PSME3,RAD23A,RAD23B,RHOA,RHOT1,RIGI,RNF128,RNF146,RPS27A,RUVBL1,SENP8,SMAD1,SMAD2,SMAD3,SMAD4,SMURF2,SNX3,STAMBP,STAMBPL1,TADA3,TAF10,TNFAIP3,TNKS,TP53,UB…
Histone Modification Signaling Pathway	0.477	0.6	1.033	ASH1L,AURKB,BAP1,BPTF,BRD2,BRD4,BRDT,BRPF1,CBX1,CBX3,CDYL2,CREBBP,CSNK2A2,CSNK2B,EHMT2,H1-10,H1-2,H2BC12,H2BC26,HDAC2,HDAC4,ING1,ING4,JMJD6,KAT2A,KDM4C,KMT5C,MAPK10,MAPK8,MAPK9,MMP2,MORF4L1,NFKB1,PBRM1,PDGFC,PGF,PIM1,PRKCB,PSIP1,RIOX2,SETD2,SETMAR,SGF29,SIRT2,SIRT3,SMYD2,SUMO3,TGM2,TNF,USP22,VEGFA,VEGFB,VEGFD,WDR5,XRCC6,YWHAB,YWHAG,YWHAH,YWHAQ,YWHAZ
Th2 Pathway	0.473	0.606	-2.469	ACVR2A,CD28,CD3E,CD3G,CD80,CD86,CRLF2,DLL1,GRB2,HAVCR1,HLA-DRB3,ICAM1,ICOSLG/LOC102723996,IFNG,IL12B,IL12RB1,IL13,IL17RB,IL1RL1,IL2,IL24,IL25,IL2RA,IL2RB,IL2RG,IL4R,IL5,IL9,JAG1,JAG2,JAK2,NFKB1,NOTCH1,NOTCH2,NOTCH3,PRKCQ,RUNX3,STAT6,TGFBR3,TIMD4,TNFSF4,TYK2,VAV1
RAB GEFs exchange GTP for GDP on RABs	0.471	0.622	3.128	AKT1,AKT2,AKT3,GDI1,GDI2,RAB13,RAB14,RAB1A,RAB1B,RAB21,RAB31,RAB32,RAB39B,RAB5A,RAB5B,RAB5C,RAB6A,RAB6B,RAB7A,RAB7B,RAB8B,TRAPPC2,TRAPPC6A
Leptin Signaling in Obesity	0.471	0.622	1.604	AGRP,AKT1,AKT2,AKT3,GHRL,GRB2,INS,JAK2,LEP,LEPR,MAPK1,MAPK3,NOTUM,PDIA3,PLCD3,PLCG2,POMC,PRKACA,PRKAR1A,PRKAR1B,PRKAR2B,PTPN11,STAT3
GADD45 Signaling	0.471	0.622	1.043	ACVR2A,CCNB1,FOXO3,MAP2K3,MAPK1,MAPK10,MAPK11,MAPK13,MAPK14,MAPK8,MAPK9,NFKB1,NFYA,PCNA,POU2F1,RELB,SMAD2,SMAD3,SMAD4,TGFB2,TGFB3,TNF,TP53
Mitotic Prometaphase	0.469	0.611	2.611	AURKB,CCNB1,CEP41,CEP76,CETN2,CSNK2A2,CSNK2B,DCTN2,DYNC1LI1,DYNC1LI2,DYNLL1,DYNLL2,HAUS1,HSP90AA1,MAPRE1,NDEL1,NEK7,NME7,NUDC,PLK1,PMF1/PMF1-BGLAP,PPP1CC,PPP2R1A,PPP2R5A,PRKACA,PRKAR2B,RANGAP1,SMC3,SPC25,SPDL1,SSNA1,YWHAG,ZWINT
MicroRNA Biogenesis Signaling Pathway	0.469	0.6	2.782	ABL1,AGO1,AGO3,AKT1,AKT2,AKT3,BMP6,CSDE1,DDX1,DDX19B,DNAJB1,EGF,EGFR,EWSR1,EXOSC3,HGF,HNRNPA1,HNRNPA2B1,HNRNPD,HOPX,HRAS,HSP90AA1,HSP90AB1,HSPA8,IFNA14,IFNA4,IGF1,ILF2,ILF3,KHSRP,KRAS,MAPK1,MAPK11,MAPK13,MAPK14,MAPK3,PDGFB,PNPT1,POLR2E,POLR2J2/POLR2J3,POLR2K,QKI,RALA,RALB,RAN,RAP2A,RRAS2,SMAD1,SMAD2,SMAD3,SMAD5,TGFB2,TGFB3,TP53,TSN,VEGFA,ZC3H12A
PXR/RXR Activation	0.463	0.625	1.342	AKT1,AKT2,AKT3,CES3,CYP2C19,CYP3A4,GSTA1,GSTA2,GSTM1,HMGCS2,INS,PCK2,PPARA,PRKACA,PRKAR1A,PRKAR1B,PRKAR2B,RXRA,TNF,UGT1A9 (includes others)
GPCR-Mediated Nutrient Sensing in Enteroendocrine Cells	0.463	0.625	2.236	CACNA2D3,CACNB3,CCK,GIP,GNAI3,GNAQ,NOTUM,PDIA3,PLCD3,PLCG2,PRKACA,PRKAR1A,PRKAR1B,PRKAR2B,PRKCA,PRKCB,PRKCD,PRKCI,PRKCQ,PRKCZ
Cancer Drug Resistance by Drug Efflux	0.463	0.625	2.236	AKT1,AKT2,AKT3,ARAF,BRAF,FOXO3,HRAS,KRAS,MAPK1,MAPK3,MDM2,NFKB1,PDK1,RAF1,RALA,RALB,RAP2A,RRAS2,TP53,YBX1
SPINK1 General Cancer Pathway	0.463	0.625	0.894	AKT1,AKT2,AKT3,EGFR,HRAS,IL6R,JAK2,KRAS,MAPK1,MAPK3,PRSS2,PRSS3,RAF1,RALA,RALB,RAP2A,RRAS2,SPINK1,STAT3,TYK2
Ribonucleotide Reductase Signaling Pathway	0.462	0.603	2.064	AKT1,AKT1S1,AKT2,AKT3,ARID1A,BAD,BCL2,BRAF,CASP3,CDC25A,CDH1,CREB1,CREB3L1,CREB3L4,CREBBP,EGFR,EIF4E,EIF4EBP1,FOXM1,FOXO3,HGF,KRAS,MAPK1,MAPK10,MAPK11,MAPK13,MAPK14,MAPK3,MAPK8,MAPK9,MET,MMP2,MMP9,NFKB1,NFYA,PBRM1,RRM2,RRM2B,SETD2,SMARCC1,SNAI2,SRC,STAT3,TNKS,TP53,VEGFA,YBX1
Th1 Pathway	0.456	0.607	-2.333	CD274,CD28,CD3E,CD3G,CD80,CD86,CD8A,DLL1,DLL4,GRB2,HLA-DRB3,ICAM1,ICOSLG/LOC102723996,IFNAR1,IFNG,IFNGR1,IFNGR2,IL10RA,IL10RB,IL12B,IL12RB1,IL2,IL27RA,IL6R,JAK2,NFATC1,NFKB1,NOTCH1,NOTCH2,NOTCH3,PRKCQ,RUNX3,STAT1,STAT3,TNFSF11,TYK2,VAV1
Calcium Signaling	0.456	0.607	1.225	ASPH,ATP2A3,CACNA2D3,CACNB3,CAMK2B,CAMK2D,CAMKK1,CASQ2,CHP1,CHRNA5,CHRNB3,CREB1,CREB3L1,CREB3L4,CREBBP,GRIA4,HDAC2,HDAC4,MAPK1,MAPK3,MEF2D,MYL4,MYL6,MYL9,NFATC1,PPP3R1,PRKACA,PRKAR1A,PRKAR1B,PRKAR2B,RAP2A,RCAN3,TNNI2,TNNI3,TNNT2,TP63,TPM4
Primary Immunodeficiency Signaling	0.456	0.63	#NUM!	BLNK,BTK,CD3E,CD8A,IGHD,IGHE,IGHG2,IGHM,IGLL1/IGLL5,IKBKG,IL2RG,IL7R,JCHAIN,LCK,RFXAP,TNFRSF13C,UNG
Allograft Rejection Signaling	0.456	0.63	#NUM!	B2M,CD28,CD3E,CD3G,CD80,CD86,FAS,FASLG,GZMB,HLA-DRB3,IFNG,IGHG2,IGHM,IL2,IL5,JCHAIN,TNF
iNOS Signaling	0.456	0.63	1.807	CD14,CREBBP,IFNG,IFNGR1,IFNGR2,IKBKG,IRAK4,JAK2,MAPK1,MAPK11,MAPK13,MAPK14,NFKB1,RELB,STAT1,TLR4,TYK2
NF-?B Signaling	0.455	0.595	-0.12	AKT1,AKT2,AKT3,ARAF,BCL10,BMP2,BRAF,CD3E,CD3G,CREBBP,CSNK2A2,CSNK2B,EGF,EGFR,FGFR1,FGFR2,FGFR3,FGFR4,FLT4,GH1,GHR,GSK3B,HDAC2,HRAS,IGF2R,IKBKG,IL1F10,IL1R1,IL1R2,IL1RN,IL36A,IL36G,IL36RN,INS,IRAK4,KDR,KRAS,LCK,MAP3K3,MAPK8,NFKB1,NGF,NGFR,NTRK2,NTRK3,PLCG2,PRKACA,PRKCB,PRKCQ,PRKCZ,RAF1,RALA,RALB,RAP2A,RELB,RRAS2,SIGIRR,TANK,TGFBR3,TIRAP,TLR10,TLR2,TLR3,TLR4,TLR5,TNF,TNFAIP3,TNFRSF11B,TNFRSF17,TNFS…
PAK Signaling	0.454	0.603	1.441	CASP3,CDC42,DSCAM,EPHA3,EPHB3,GRB2,HRAS,ITGA2,ITGA5,ITGA6,ITGAM,ITGB5,ITGB6,ITGB7,KRAS,MAPK1,MAPK10,MAPK3,MAPK8,MAPK9,MYL11,MYL12A,MYL12B,MYL4,MYL6,MYL9,NCK2,PAK4,PAK5,PDGFA,PDGFB,PDGFC,PDGFD,PTK2B,RAC1,RAF1,RALA,RALB,RAP2A,RRAS2,SHC1,SOS1,TNF,WASL
Cardiac Hypertrophy Signaling	0.454	0.596	3.311	ADSS2,AKT1,CACNA2D3,CACNB3,CDC42,CHP1,CREB1,CREBBP,DIRAS3,EIF2B1,EIF4E,FNBP1,GNAI3,GNAQ,GRB2,GSK3B,HRAS,HSPB1,IGF1,IL6R,KRAS,MAP2K3,MAP3K3,MAPK1,MAPK10,MAPK11,MAPK13,MAPK14,MAPK3,MAPK8,MAPK9,MAPKAPK2,MAPKAPK3,MEF2D,MYL11,MYL12A,MYL12B,MYL4,MYL6,MYL9,NOTUM,PDIA3,PLCD3,PLCG2,PPP3R1,PRKACA,PRKAR1A,PRKAR1B,PRKAR2B,RAC1,RAC2,RAC3,RAF1,RALA,RALB,RAP2A,RHOA,RHOB,RHOQ,RHOT1,ROCK2,RRAS2,SOS1,TGFB2,TGFB3
Role of NFAT in Cardiac Hypertrophy	0.453	0.598	3.051	AKT1,AKT2,AKT3,CACNA2D3,CACNB3,CAMK2B,CAMK2D,CHP1,CTF1,GNAI3,GNAQ,GRB2,GSK3B,HDAC2,HDAC4,HRAS,IGF1,IL6R,IL6ST,KRAS,LIF,MAP2K3,MAPK1,MAPK10,MAPK11,MAPK13,MAPK14,MAPK3,MAPK8,MAPK9,MEF2D,NOTUM,PDIA3,PLCD3,PLCG2,PPP3R1,PRKACA,PRKAR1A,PRKAR1B,PRKAR2B,PRKCA,PRKCB,PRKCD,PRKCI,PRKCQ,PRKCZ,RAF1,RALA,RALB,RAP2A,RCAN3,RRAS2,SHC1,SHC2,SOS1,SRC,TGFB2,TGFB3
TEC Kinase Signaling	0.453	0.598	2.655	BTK,CD3E,CD3G,CDC42,DIRAS3,FAS,FASLG,FCER1A,FGR,FNBP1,FYN,GNAI3,GNAQ,HCK,IGHE,ITGA2,ITGA5,ITGA6,ITGAM,ITGB5,ITGB6,ITGB7,JAK2,LCK,LYN,MAPK10,MAPK8,MAPK9,NFKB1,PAK4,PAK5,PLCG2,PRKCA,PRKCB,PRKCD,PRKCI,PRKCQ,PRKCZ,PTK2B,RAC1,RAC2,RAC3,RELB,RHOA,RHOB,RHOQ,RHOT1,SRC,STAT1,STAT3,STAT6,TLR4,TNF,TNFRSF10B,TNFRSF21,TYK2,VAV1,WAS
Signaling by PDGF	0.452	0.614	2.117	COL2A1,COL5A1,COL6A1,COL6A3,COL6A5,COL9A3,CRK,CRKL,FURIN,GRB2,GRB7,HRAS,KRAS,NCK2,PDGFA,PDGFB,PDGFC,PDGFD,PLG,PTPN11,SOS1,SRC,STAT1,STAT3,STAT6,THBS2,THBS3
Keratinization	0.452	0.614	-0.577	CAPNS1,CASP14,CDSN,CELA2A,DSC1,DSC2,DSC3,DSG2,FURIN,JUP,KLK13,KLK14,KLK5,KLK8,KRT16,KRT5,KRT6A,KRT72,LCE3C,LIPK,LIPN,PI3,PKP2,PRSS8,SPINK5,SPINK9,TGM1
TAK1-dependent IKK and NF-kappa-B activation	0.448	0.636	2.138	AGER,APP,HMGB1,IKBKG,NFKB1,NKIRAS2,RPS27A,S100A12,TIFA,TP53,UBB,UBE2N,UBE2V1,USP14
MAPK targets/ Nuclear events mediated by MAP kinases	0.448	0.636	1.604	CREB1,DUSP3,DUSP4,DUSP6,MAPK1,MAPK10,MAPK11,MAPK14,MAPK3,MAPK8,MAPK9,MAPKAPK2,PPP2R1A,RPS6KA3
Interleukin-6 family signaling	0.448	0.636	0.535	CBL,CNTF,CRLF1,CTF1,IL11RA,IL31RA,IL6R,IL6ST,JAK2,LIF,PTPN11,STAT1,STAT3,TYK2
Interleukin-20 family signaling	0.448	0.636	-0.535	IFNL1,IFNL2,IFNL3,IFNLR1,IL10RB,IL19,IL22,IL22RA2,IL24,JAK2,PTPN11,STAT1,STAT3,TYK2
Mitotic Roles of Polo-Like Kinase	0.448	0.636	-1.342	ANAPC7,CCNB1,CDC25A,CHEK2,HSP90AA1,HSP90AB1,KIF23,PLK1,PPM1L,PPP2R1A,PPP2R5A,PRC1,PTPA,SMC3
Sphingosine-1-phosphate Signaling	0.447	0.607	3.402	AKT1,AKT2,AKT3,ASAH1,ASAH2,CASP14,CASP2,CASP3,CDC42,DIRAS3,FNBP1,GNAI3,GNAQ,MAPK1,MAPK3,NAAA,NOTUM,PDGFA,PDGFB,PDGFC,PDGFD,PDIA3,PLCD3,PLCG2,PTK2B,RAC1,RAC2,RAC3,RHOA,RHOB,RHOQ,RHOT1,SMPD1,SPHK1
Osteoarthritis Pathway	0.445	0.592	-1.068	ADAMTS5,ADIPOQ,AGER,ALPG,ALPI,ANXA2,BGLAP,BMP2,C1QTNF4,CASP14,CASP2,CASP3,COL10A1,COL2A1,CREB1,CREB3L1,CREB3L4,CREBBP,DCN,DDR2,DKK1,FGF18,FGF8,FGFR1,FGFR3,FN1,FOXO3,FRZB,FZD2,FZD4,FZD5,FZD8,FZD9,GDF2,GDF5,HDAC4,HMGB1,HNF1A,HTRA1,IL1R1,IL1R2,IL1RAP,IL1RAPL2,IL1RL1,IL1RL2,ITGA2,ITGA5,ITGA6,ITGAM,ITGB5,ITGB6,ITGB7,JAG1,LEP,LRP1,MATN3,MMP1,MMP10,MMP9,NAMPT,NFKB1,NOTCH1,OCRL,PDGFC,PGF,RAC1,RBP4,RELB,S…
SUMOylation of transcription cofactors	0.442	0.647	1.508	BMI1,CBX2,CREBBP,CTBP1,DAXX,MBD1,PARK7,PIAS4,SUMO2,SUMO3,UBE2I
NR1H2 and NR1H3-mediated signaling	0.442	0.647	-2.714	AGO1,AGO3,ANGPTL3,APOC1,APOC2,APOD,APOE,FABP6,FASN,RXRA,TNRC6B
FOXO-mediated transcription	0.442	0.647	2.111	AKT1,AKT2,AKT3,CREBBP,FOXO3,SIRT3,TXN,YWHAB,YWHAG,YWHAQ,YWHAZ
Transcriptional Regulation by NPAS4	0.442	0.647	1.508	AGO1,AGO3,BDNF,CREBBP,INS,MAPK1,MAPK3,MDM2,NAMPT,RET,TNRC6B
Formation of WDR5-containing histone-modifying complexes	0.442	0.647	0.905	DPY30,DR1,KAT2A,MEN1,OGT,PAGR1,PSIP1,RBBP5,SGF29,TADA3,WDR5
B Cell Development	0.442	0.647	#NUM!	CD79B,CD80,CD86,HLA-DRB3,IGHD,IGHE,IGHG2,IGHM,IL7,IL7R,SPN
Tumoricidal Function of Hepatic Natural Killer Cells	0.442	0.647	-0.333	BID,CASP3,CYCS,DFFA,FAS,FASLG,GZMB,ICAM1,LYVE1,SERPINB9,SRGN
Oxytocin in Spinal Neurons Signaling Pathway	0.439	0.714	-0.447	CAMKK1,CTH,GNAI3,NT5C,OXT
Processing and activation of SUMO	0.439	0.714	2.236	SUMO2,SUMO3,SUMO4,UBA2,UBE2I
RHO GTPases Activate Rhotekin and Rhophilins	0.439	0.714	1.342	LIN7B,RHOA,RHOB,RHPN2,TAX1BP3
Transcriptional regulation of testis differentiation	0.439	0.714	-0.447	AMH,DHH,FOXL2,PTGDS,SRY
Azathioprine ADME	0.439	0.714	-1.342	GSTA1,GSTA2,GSTM1,IMPDH1,XDH
NFE2L2 regulates pentose phosphate pathway genes	0.439	0.714	2.236	CREBBP,G6PD,MAFG,PGD,TKT
?-glutamyl Cycle	0.439	0.714	0.447	CHAC1,GCLM,GGCT,GGT5,GSS
SAPK/JNK Signaling	0.438	0.608	2.785	CD3E,CD3G,CDC42,CRK,CRKL,DAXX,DUSP10,DUSP4,GAB1,GRB2,HNRNPK,HRAS,KRAS,LCK,MAP3K3,MAP4K3,MAP4K5,MAPK10,MAPK8,MAPK9,NFATC1,RAC1,RAC2,RAC3,RALA,RALB,RAP2A,RRAS2,SHC1,SOS1,TP53
Meiotic synapsis	0.437	0.667	2.121	FKBP6,H2BC12,H2BC21,H2BC26,HSPA2,SMC3,TINF2,UBE2I
Metabolism of porphyrins	0.437	0.667	-0.707	ALB,BLVRA,BLVRB,CPOX,FABP1,GSTA1,HMOX2,UROS
G-protein beta:gamma signalling	0.437	0.667	2.121	AKT1,AKT2,AKT3,BTK,CDC42,GNGT2,PDPK1,RHOA
RAS processing	0.437	0.667	0.707	ARL2,FNTA,GOLGA7,HRAS,KRAS,PRKCQ,RPS27A,UBB
Methylglyoxal Degradation III	0.437	0.667	1.134	ADH4,AKR1A1,AKR1B1,AKR1B10,AKR1C4,AKR7A2,DHRS11,PTGR3
Superpathway of Geranylgeranyldiphosphate Biosynthesis I (via Mevalonate)	0.437	0.667	1.414	ACAT2,HMGCR,HMGCS2,IDI1,IDI2,MVD,MVK,PMVK
COPII-mediated vesicle transport	0.434	0.618	1.091	AREG,CTSC,CTSZ,FOLR1,LMAN1,LMAN2,NAPA,NAPB,NAPG,NSF,RAB1A,RAB1B,SEC22A,SERPINA1,STX17,TBC1D20,TMED10,TMED2,TRAPPC2,TRAPPC6A,USO1
Cardiac conduction	0.434	0.618	-0.894	AHCYL1,ASPH,ATP1B1,ATP1B2,ATP2A3,CAMK2B,CAMK2D,CASQ2,CES1,CLIC2,FKBP1B,FXYD6,KCNE5,KCNIP1,NPPA,NPPC,PRKACA,SCN2B,SRI,STIM1,TNNI3
Intrinsic Prothrombin Activation Pathway	0.434	0.618	0.688	COL10A1,COL2A1,F10,F13B,F2,F9,FGB,KLK10,KLK13,KLK14,KLK15,KLK3,KLK4,KLK5,KLK6,KLK7,KLK8,KLKB1,KNG1,PROC,PROS1
Role of Macrophages, Fibroblasts and Endothelial Cells in Rheumatoid Arthritis	0.431	0.587	-0.092	AKT1,AKT2,AKT3,C5,CAMK2B,CAMK2D,CHP1,CREB1,CREB3L1,CREB3L4,CREBBP,CSF1,CSNK1G1,CSNK1G2,CXCL12,DKK1,DKK2,DKK3,DKK4,FCGR1A,FN1,FRZB,FZD2,FZD4,FZD5,FZD8,FZD9,GNAQ,GSK3B,HNF1A,HRAS,ICAM1,IGHG2,IGHM,IKBKG,IL17A,IL17RB,IL1F10,IL1R1,IL1R2,IL1RAP,IL1RAPL2,IL1RL1,IL1RL2,IL1RN,IL36A,IL36G,IL36RN,IL6R,IL6ST,IL7,IRAK4,JAK2,JCHAIN,KRAS,LRP1,MAP2K3,MAPK1,MAPK14,MAPK3,MAPK9,MAPKAPK2,MIF,MMP1,NFATC1,NFKB1,NGFR,N…
p75 NTR receptor-mediated signalling	0.429	0.609	1.89	ABR,ARHGEF1,ARHGEF10,ARHGEF2,BAD,BCL2L11,CASP2,CASP3,FGD2,HDAC2,MAG,MAPK8,MCF2L,NET1,NFKB1,NGF,NGFR,PRDM4,PRKCI,RAC1,RHOA,RPS27A,SORCS3,SOS1,SQSTM1,TIAM2,UBB,VAV1
TREM1 Signaling	0.429	0.609	0.577	AKT1,AKT2,AKT3,CCL7,CD83,CD86,CXCL3,DEFB4A/DEFB4B,FCGR2B,GRB2,ICAM1,IL1RL1,ITGA5,JAK2,MAPK1,MAPK3,NFKB1,NLRP4,PLCG2,RELB,SIGIRR,STAT3,TLR10,TLR2,TLR3,TLR4,TLR5,TNF
JAK/STAT Signaling	0.429	0.609	2.502	AKT1,AKT2,AKT3,GNAQ,GRB2,HRAS,JAK2,KRAS,MAPK1,MAPK3,NFKB1,PIAS4,PTPN1,PTPN11,PTPN6,RAF1,RALA,RALB,RAP2A,RELB,RRAS2,SHC1,SOCS7,SOS1,STAT1,STAT3,STAT6,TYK2
Acute Myeloid Leukemia Signaling	0.427	0.603	1.671	AKT1,AKT2,AKT3,ARAF,BAD,BRAF,CCNA1,CSF2RA,CSF2RB,EIF4EBP1,FLT3LG,GRB2,HNF1A,HRAS,IDH1,IDH3G,JUP,KIT,KRAS,MAP2K3,MAP2K5,MAPK1,MAPK3,NFKB1,PIM1,PML,RAF1,RALA,RALB,RAP2A,RELB,RRAS2,SOS1,STAT3,TCF4
Intra-Golgi and retrograde Golgi-to-ER traffic	0.427	0.6	1.852	ARF1,ARFGAP2,BET1L,CAPZB,COG8,COPB2,CYTH1,CYTH2,CYTH3,DCTN2,DCTN6,DYNC1LI1,DYNC1LI2,DYNLL1,DYNLL2,GALNT1,IGF2R,KIF1C,KIF23,KIF3C,KLC1,KLC3,NAPA,NAPB,NAPG,NSF,PAFAH1B2,PAFAH1B3,PLA2G4A,RAB1A,RAB1B,RAB6A,RAB6B,RACGAP1,STX10,STX6,TMED10,TMED2,TMED9,VAMP4,VPS53,VTI1A
Role of WNT/GSK-3? Signaling in the Pathogenesis of Influenza	0.419	0.61	-1.941	CSNK1G1,CSNK1G2,FZD2,FZD4,FZD5,FZD8,FZD9,GSK3B,HNF1A,IFNA10,IFNA14,IFNA2,IFNA4,IFNA7,IFNAR1,IFNE,IFNG,TCF4,WNT10A,WNT10B,WNT11,WNT16,WNT3A,WNT5B,WNT7A
HOTAIR Regulatory Pathway	0.419	0.597	-0.149	AGO1,AGO3,AKT1,AKT2,AKT3,ATG7,BRD4,CD44,CDH1,CREBBP,ELAVL1,FOXM1,HDAC2,HNF1A,HSF1,ICAM1,JAM2,MDM2,MET,MMP1,MMP10,MMP16,MMP2,MMP20,MMP7,MMP8,MMP9,NFKB1,PCDH10,RBBP4,RELB,ROCK2,SNAI2,SNUPN,STAT3,TCF4,TLR4,VIM,WNT10A,WNT10B,WNT11,WNT16,WNT3A,WNT5B,WNT7A,YY1
Sperm Motility	0.418	0.59	0.186	ABL1,ALK,BTK,CNGB1,CSF2RA,CSK,DDR2,DYRK1A,DYRK3,EGFR,EPHA2,EPHA3,EPHA4,EPHA5,EPHA6,EPHA8,EPHB2,EPHB3,ERBB3,FER,FGFR1,FGFR2,FGFR3,FGFR4,FGR,FLT3LG,FLT4,FYN,GNAI3,GNAQ,HCK,JAK2,KDR,KIT,LCK,LTK,LYN,MAP2K3,MAP2K5,MATK,MET,MST1R,NOTUM,NPPA,NPPB,NPPC,NTRK2,NTRK3,PDE1B,PDE2A,PDE4A,PDE4C,PDIA3,PLA2G2A,PLA2G2E,PLA2G4A,PLA2G7,PLAAT2,PLAAT3,PLCD3,PLCG2,PNPLA2,PRDX6,PRKACA,PRKAR1A,PRKAR1B,PRKAR2B,PRKCA,PRKCB…
CDC42 Signaling	0.418	0.6	2.646	ARPC3,ARPC5,B2M,CD3E,CD3G,CDC42,DIAPH1,EXOC7,GSK3B,HLA-DRB3,ITGA2,ITGA5,ITGA6,ITGAM,ITGB5,ITGB6,ITGB7,MAPK1,MAPK10,MAPK11,MAPK13,MAPK14,MAPK8,MAPK9,MYL11,MYL12A,MYL12B,MYL4,MYL6,MYL9,PAK4,PRKCI,PRKCZ,RAF1,RALA,SRC,VAV1,WAS,WASL
TGF-? Signaling	0.418	0.6	2.611	ACVR2A,AMH,BCL2,BMP2,CDC42,CREBBP,GRB2,HRAS,INHA,INHBA,INHBB,INHBC,KRAS,MAP2K3,MAPK1,MAPK11,MAPK13,MAPK14,MAPK3,MAPK8,MAPK9,NODAL,PIAS4,PMEPA1,RAF1,RALA,RALB,RAP2A,RRAS2,RUNX3,SMAD1,SMAD2,SMAD3,SMAD4,SMAD5,SMURF2,SOS1,TGFB2,TGFB3
VEGF Family Ligand-Receptor Interactions	0.417	0.604	1.061	AKT1,AKT2,AKT3,FLT4,GRB2,HRAS,KDR,KRAS,MAPK1,MAPK3,NOS3,PGF,PLA2G2A,PLA2G2E,PLA2G4A,PLCG2,PRKCA,PRKCB,PRKCD,PRKCI,PRKCQ,PRKCZ,RAF1,RALA,RALB,RAP2A,RRAS2,SHC1,SOS1,VEGFA,VEGFB,VEGFD
G alpha (12/13) signalling events	0.414	0.625	1.807	ABR,ARHGEF1,ARHGEF10,ARHGEF2,BTK,FGD2,GNGT2,MCF2L,NET1,RHOA,RHOB,ROCK2,SOS1,TIAM2,VAV1
Th1 and Th2 Activation Pathway	0.414	0.594	#NUM!	ACVR2A,CD274,CD28,CD3E,CD3G,CD80,CD86,CD8A,CRLF2,DLL1,DLL4,GRB2,HAVCR1,HLA-DRB3,ICAM1,ICOSLG/LOC102723996,IFNAR1,IFNG,IFNGR1,IFNGR2,IL10RA,IL10RB,IL12B,IL12RB1,IL13,IL17RB,IL1RL1,IL2,IL24,IL25,IL27RA,IL2RA,IL2RB,IL2RG,IL4R,IL5,IL6R,IL9,JAG1,JAG2,JAK2,NFATC1,NFKB1,NOTCH1,NOTCH2,NOTCH3,PRKCQ,RUNX3,STAT1,STAT3,STAT6,TGFBR3,TIMD4,TNFSF11,TNFSF4,TYK2,VAV1
Synaptic Long Term Depression	0.41	0.597	0.324	CACNA2D3,CACNB3,CRH,CTH,GNAI3,GNAQ,GRIA4,GRID2,HRAS,IGF1,KRAS,LYN,MAPK1,MAPK3,NOS3,NOTUM,NT5C,PDIA3,PLA2G2A,PLA2G2E,PLA2G4A,PLA2G7,PLAAT2,PLAAT3,PLCD3,PLCG2,PNPLA2,PPM1L,PPP2R1A,PPP2R5A,PRDX6,PRKCA,PRKCB,PRKCD,PRKCI,PRKCQ,PRKCZ,PTPA,RAF1,RALA,RALB,RAP2A,RRAS2
Xenobiotic Metabolism General Signaling Pathway	0.41	0.597	1.067	AKT1,AKT2,AKT3,CREBBP,CUL3,FTL,GSTA1,GSTA2,GSTK1,GSTM1,GSTM4,GSTP1,GSTT1,GSTT2/GSTT2B,GSTZ1,HRAS,KRAS,MAP2K3,MAP2K5,MAP3K3,MAPK1,MAPK11,MAPK13,MAPK14,MAPK3,MAPK8,MAPK9,NQO2,PPARA,PRKCA,PRKCB,PRKCD,PRKCI,PRKCQ,PRKCZ,RAF1,RALA,RALB,RAP2A,RRAS2,RXRA,UGT1A6,UGT1A9 (includes others)
Maturity Onset Diabetes of Young (MODY) Signaling	0.408	0.611	#NUM!	ADIPOQ,ALDOB,APOA1,APOA5,APOC1,APOC2,APOD,APOE,APOF,APOL1,APOL3,APOM,CACNA2D3,CACNB3,CREBBP,FABP1,GAPDH,HNF1A,INS,NFKB1,PAX4,PKLR
EPH-Ephrin signaling	0.408	0.6	0.667	ADAM10,AP2A2,AP2B1,ARPC3,ARPC5,CDC42,CLTC,EFNB1,EFNB2,EPHA10,EPHA2,EPHA3,EPHA4,EPHA5,EPHA6,EPHA7,EPHA8,EPHB2,EPHB3,EPHB6,FYN,HRAS,LYN,MMP2,MMP9,MYL12A,MYL12B,MYL6,MYL9,NCK2,RAC1,RHOA,ROCK2,SDCBP,SRC,WASL
Mitochondrial Dysfunction	0.407	0.59	1.414	ACADL,APP,ATP1B1,ATP1B2,ATP5PB,ATP5PO,BAD,BCL2,BECN1,BID,CACNA2D3,CACNB3,CAMK2B,CAMK2D,CAPN3,CAPN9,CAPNS1,CASP3,CHP1,CLIC2,COX5A,COX5B,COX6A2,COX7A1,CPOX,CREB1,CREB3L1,CREB3L4,CREBBP,CYB5A,CYB5R3,CYCS,DHODH,DLD,DNM1L,FIS1,GPX1,GSTA1,GSTK1,GSTM1,GSTP1,GSTT1,GSTT2/GSTT2B,GSTZ1,HSF1,MAPK10,MAPK8,MAPK9,MDM2,MFN1,NDUFB4,NDUFB8,NDUFS4,NDUFV2,PARK7,PDHA2,PDHX,PPIF,PPP3R1,PRDX6,PRKACA,PRKAR1A,PRKAR1B,PRK…
Telomere Maintenance	0.404	0.632	-0.577	CCNA1,CCNA2,DAXX,FEN1,H2BC12,H2BC21,H2BC26,NHP2,PCNA,PRIM1,TEN1,TINF2
Natural Killer Cell Signaling	0.403	0.589	1.287	AKT1,AKT2,AKT3,B2M,CD226,CD244,CD48,CDC42,COL10A1,COL2A1,FASLG,FCGR2A,FYN,GRB2,HRAS,HSPA1A/HSPA1B,HSPA2,HSPA8,HSPA9,IFNG,IL12B,IL12RB1,IL2,IL2RB,IRAK4,JAK2,KIR2DL4,KIR2DL5A,KIR2DS4 (includes others),KIR3DL2,KLRB1,KLRC3,KRAS,LCK,LILRB1,MAP2K3,MAP3K3,MAPK1,MAPK11,MAPK13,MAPK14,MAPK3,MICA,MICB,NCR1,NCR2,NCR3,NFATC1,NFKB1,PAK4,PAK5,PLCG2,PRKCQ,PTK2B,PTPN11,PTPN6,RAC1,RAC2,RAC3,RAET1L,RAF1,RALA,RALB,R…
Role of MAPK Signaling in the Pathogenesis of Influenza	0.398	0.6	#NUM!	AKT1,AKT2,AKT3,BCL2,CASP3,CXCL10,HRAS,IFNG,KRAS,MAP2K3,MAPK1,MAPK10,MAPK11,MAPK13,MAPK14,MAPK3,MAPK8,MAPK9,PLA2G2A,PLA2G2E,PLA2G4A,PLA2G7,PLAAT2,PLAAT3,PNPLA2,PRDX6,PRKCA,RAF1,RALA,RALB,RAP2A,RRAS2,TNF
PPAR?/RXR? Activation	0.395	0.59	0.267	ACADL,ACVR2A,ADIPOQ,AIP,AP2A2,APOA1,CD36,CPT1B,CREBBP,CYP2C19,FASN,GH1,GHR,GNAQ,GPD1,GRB2,HRAS,HSP90AA1,HSP90AB1,IKBKG,IL1R1,IL1R2,IL1RAP,IL1RAPL2,IL1RL1,IL1RL2,INS,ITGB5,JAK2,KRAS,MAP2K3,MAPK1,MAPK14,MAPK3,MAPK8,NFKB1,NOTUM,PDIA3,PLCD3,PLCG2,PPARA,PRKACA,PRKAR1A,PRKAR1B,PRKAR2B,PRKCA,PRKCB,RAF1,RALA,RALB,RAP2A,RELB,RRAS2,RXRA,SHC1,SMAD2,SMAD3,SMAD4,SOS1,TGFB2,TGFB3,TGFBR3
T Cell Exhaustion Signaling Pathway	0.395	0.59	-1.155	ACVR2A,AKT1,AKT2,AKT3,CD274,CD28,CD3E,CD3G,CD80,CD86,CTLA4,FOXP1,GZMB,HLA-DRB3,HRAS,IFNA10,IFNA14,IFNA2,IFNA4,IFNA7,IFNAR1,IFNG,IL10RA,IL10RB,IL12B,IL12RB1,IL6R,IRF4,IRF9,JAK2,KDR,KRAS,LAG3,MAPK1,MAPK10,MAPK3,MAPK8,MAPK9,MGAT5,NFATC1,PDCD1,PDK1,PLCG2,PPM1L,PPP2R1A,PPP2R5A,PRKCQ,PTPA,PTPN11,PTPN6,RALA,RALB,RAP2A,RRAS2,SMAD2,SMAD3,STAT1,STAT3,TGFBR3,TNFRSF14,TYK2,VEGFA
SUMOylation of DNA replication proteins	0.392	0.643	1.667	AURKA,AURKB,PCNA,PIAS4,RANGAP1,SUMO2,SUMO3,TOP1,UBE2I
RNA Polymerase I Transcription	0.392	0.643	0.333	CCNH,EHMT2,HDAC2,KAT2A,MAPK3,MNAT1,POLR2E,POLR2K,RBBP4
Estrogen Biosynthesis	0.392	0.643	0	AKR1B10,AKR1C4,CYP2C19,CYP3A4,DHRS11,HSD17B11,HSD17B14,HSD17B4,HSD17B7
Apelin Cardiac Fibroblast Signaling Pathway	0.392	0.643	1.667	ACE2,AKT1,AKT2,AKT3,APLN,NOS3,SPHK1,TGFB2,TGFB3
Ferroptosis Signaling Pathway	0.39	0.597	0.493	ALOX15B,ANGPTL4,ARAF,ARF1,BAP1,BECN1,BID,BRAF,CARS1,CHAC1,CTH,EIF2A,FTL,FTMT,G3BP1,GSS,H2BC12,H2BC26,HMGCR,HRAS,HSPB1,KRAS,MAPK1,MAPK3,PEBP1,RAF1,RALA,RALB,RAP2A,RRAS2,SAT1,SLC3A2,SQSTM1,STAT3,TFRC,TP53,TXNRD1
Complement cascade	0.387	0.6	-1.3	C1R,C1S,C2,C3,C5,C6,C7,C8G,C9,CD46,CD81,CFD,CFHR1,CFHR3,CFHR4,CFHR5,CFI,CFP,CLU,CPB2,CR1,CR2,CRP,ELANE,F2,FCN2,IGHG2,MBL2,PROS1,SERPING1
Collagen degradation	0.385	0.605	0.209	ADAM10,COL10A1,COL13A1,COL15A1,COL23A1,COL25A1,COL2A1,COL5A1,COL6A1,COL6A3,COL6A5,COL8A1,COL9A3,ELANE,FURIN,MMP1,MMP10,MMP2,MMP20,MMP7,MMP8,MMP9,PRSS2
Ion channel transport	0.385	0.605	1.091	ASPH,ATP1B1,ATP1B2,ATP2A3,ATP6V1C1,ATP6V1C2,CAMK2B,CAMK2D,CASQ2,CLCA1,CLCNKB,CLIC2,FKBP1B,FXYD6,OSTM1,RAF1,RPS27A,SRI,STOM,UBB,WNK1,WNK3,WWP1
CCR5 Signaling in Macrophages	0.385	0.605	2.84	CACNA2D3,CACNB3,CD3E,CD3G,FAS,FASLG,GNAI3,GNAQ,MAPK1,MAPK10,MAPK11,MAPK13,MAPK14,MAPK8,MAPK9,PLCG2,PRKCA,PRKCB,PRKCD,PRKCI,PRKCQ,PRKCZ,PTK2B
Elastic fibre formation	0.385	0.615	-0.5	BMP10,BMP2,EFEMP1,EMILIN3,FBLN1,FN1,FURIN,GDF5,ITGA5,ITGB5,ITGB6,LOXL3,MFAP2,MFAP4,TGFB2,TGFB3
Detoxification of Reactive Oxygen Species	0.385	0.615	2	ATOX1,CAT,CYCS,GPX1,GSTP1,NCF1,NCF4,NUDT2,P4HB,PRDX5,PRDX6,SOD1,SOD2,SOD3,TXN,TXNRD1
Protein ubiquitination	0.385	0.615	3	OTULIN,RPS27A,UBA1,UBA6,UBB,UBE2C,UBE2D2,UBE2E1,UBE2E3,UBE2G1,UBE2H,UBE2K,UBE2L3,UBE2Q2,UBE2S,USP5
Signaling by FGFR2	0.38	0.596	2.401	BRAF,CBL,ESRP1,FGF16,FGF17,FGF18,FGF6,FGF7,FGF8,FGFBP1,FGFR2,FRS2,GAB1,GRB2,HNRNPA1,HNRNPF,HNRNPM,HRAS,KRAS,MAPK1,MAPK3,MKNK1,NCBP2,POLR2E,POLR2K,PPP2R1A,PTPN11,RPS27A,SHC1,SOS1,SRC,TIA1,TIAL1,UBB
ICOS-ICOSL Signaling in T Helper Cells	0.38	0.596	1.89	AKT1,AKT2,AKT3,BAD,CAMK2B,CAMK2D,CD28,CD3E,CD3G,CD80,CD86,CHP1,CSK,GRB2,HLA-DRB3,ICOSLG/LOC102723996,IKBKG,IL2,IL2RA,IL2RB,IL2RG,INPP5D,LCK,NFATC1,NFKB1,PDPK1,PLEKHA3,PPP3R1,PRKCQ,RAC1,RELB,SHC1,TRAT1,VAV1
Gap junction trafficking and regulation	0.379	0.667	0.816	CLTC,DAB2,DNM2,MYO6,SRC,TJP1
Vitamin D (calciferol) metabolism	0.379	0.667	1.633	GC,LDLRAP1,LGMN,PIAS4,SUMO2,UBE2I
Signal amplification	0.379	0.667	1.633	GNAI3,GNAQ,GNGT2,MAPK14,PLA2G4A,SRC
RHO GTPases Activate ROCKs	0.379	0.667	2.449	MYL12B,MYL6,MYL9,RHOA,RHOB,ROCK2
Mitochondrial Fatty Acid Beta-Oxidation	0.379	0.667	0.816	ACADL,ACBD6,DECR1,ECI1,HADH,THEM4
FOXO-mediated transcription of cell death genes	0.379	0.667	-0.816	BCL2L11,CREBBP,DDIT3,FASLG,FOXO3,NFYA
TCA Cycle II (Eukaryotic)	0.379	0.667	0.816	CS,DLD,DLST,IDH3G,MDH1,MDH2
Role of NFAT in Regulation of the Immune Response	0.378	0.589	1.342	AKT1,AKT2,AKT3,BLNK,BTK,CD28,CD3E,CD3G,CD79B,CD80,CD86,CHP1,CSNK1G1,CSNK1G2,FCER1A,FCGR1A,FCGR2A,FCGR2B,FYN,GNAI3,GNAQ,GRB2,GSK3A,GSK3B,HLA-DRB3,HRAS,IGHD,IGHE,IGHG2,IGHM,IKBKG,KPNA1,KPNA2,KPNA5,KPNA6,KPNB1,KRAS,LCK,LYN,MAPK1,MAPK3,MEF2D,NFATC1,NFKB1,PLCG2,PPP3R1,PRKCQ,RAF1,RALA,RALB,RAP2A,RCAN3,RELB,RRAS2,SOS1,SYK
IL-15 Production	0.378	0.589	-1.753	ABL1,ALK,BTK,CSF2RA,CSK,DDR2,DYRK1A,DYRK3,EGFR,EPHA2,EPHA3,EPHA4,EPHA5,EPHA6,EPHA8,EPHB2,EPHB3,ERBB3,FER,FGFR1,FGFR2,FGFR3,FGFR4,FGR,FLT3LG,FLT4,FYN,HCK,IRF3,JAK2,KDR,KIT,LCK,LTK,LYN,MAP2K3,MAP2K5,MATK,MET,MST1R,NFKB1,NTRK2,NTRK3,PRKCI,PRKCZ,PTK2B,RELB,RET,ROR1,RYK,SRC,STAT1,SYK,TEK,TYK2,TYRO3
NAFLD Signaling Pathway	0.375	0.587	-1.78	AKT1,AKT1S1,AKT2,AKT3,BCL2L11,CASP3,CD36,CD70,CNTF,CPT1B,DDIT3,EDA,EIF2A,FASLG,FASN,FOXO3,GSK3A,GSK3B,HMGCR,IFNG,IKBKG,IL12B,IL13,IL17A,IL17B,IL17F,IL1F10,IL2,IL21,IL25,IL36A,IL36G,IL5,IL6R,INS,JAK2,LEP,LIF,LPIN1,MAPK10,MAPK8,MAPK9,NFKB1,NGFR,PKLR,PNPLA2,PPARA,PPM1L,PPP2R1A,PPP2R5A,PRKCQ,PTPA,PYCARD,SOCS7,STAT3,TGFB2,TGFB3,TLR10,TLR2,TLR3,TLR4,TLR5,TNF,TNFRSF10B,TNFRSF11B,TNFSF11,TNFSF15,TNFSF4,T…
Regulation of IL-2 Expression in Activated and Anergic T Lymphocytes	0.373	0.594	1.622	BCL10,CD28,CD3E,CD3G,CD80,CHP1,FYN,GRB2,HRAS,IKBKG,IL2,KRAS,LCK,MAPK1,MAPK10,MAPK3,MAPK8,MAPK9,NFATC1,NFKB1,PABPC4,PLCG2,PPP3R1,PRKCQ,RAC1,RAF1,RALA,RALB,RAP2A,RELB,RRAS2,SMAD2,SMAD3,SMAD4,SOS1,TGFB2,TGFB3,VAV1
FAK Signaling	0.373	0.582	-2.184	ACVR2A,ADGRB1,ADGRB2,ADGRB3,ADGRD1,ADGRF1,ADGRG1,ADGRL3,AKT1,AKT2,AKT3,ARPC3,ARPC5,BAD,BCAR3,CAPN3,CAPN9,CAPNS1,CD3E,CD3G,CDH1,CDH5,CRK,CRKL,CSF2RB,CSK,ECM1,EFNB1,EFNB2,EGF,EGFR,ELF5,ELK3,ETS2,FLT4,FYN,FZD2,FZD4,FZD5,FZD8,FZD9,GABBR1,GHR,GPR135,GPR68,GRB2,GSK3A,GSK3B,HNF1A,HRAS,HTR7,IFNAR1,IFNLR1,IL10RA,IL10RB,IL11RA,IL12RB1,IL15RA,IL17RB,IL1R1,IL1R2,IL1RL1,IL1RL2,IL22RA2,IL27RA,IL2RA,IL2RB,IL2RG…
Senescence-Associated Secretory Phenotype (SASP)	0.373	0.606	1.342	ANAPC7,CCNA1,CCNA2,CDKN2B,CDKN2C,CDKN2D,EHMT2,H2BC12,H2BC21,H2BC26,MAPK1,MAPK3,NFKB1,RPS27A,RPS6KA3,STAT3,UBB,UBE2C,UBE2E1,UBE2S
Folate Signaling Pathway	0.373	0.606	0.447	ATIC,BCL2,CCNA2,CD274,FOLR1,FOLR2,FOLR3,IL6ST,JAK2,KLF4,MAPK1,MAPK3,MTHFD2,NFKB1,OGT,SHMT2,SRC,STAT3,TP53,TYK2
WNT/Ca+ pathway	0.373	0.606	0	CREB1,CREB3L1,CREB3L4,CREBBP,FZD2,FZD4,FZD5,FZD8,FZD9,GSK3B,NFATC1,NFKB1,NOTUM,PDIA3,PLCD3,PLCG2,PRKCA,RELB,ROR1,WNT5B
Visual phototransduction	0.371	0.619	1.387	CNGB1,DHRS3,FNTA,GUCA1B,METAP1,METAP2,NMT1,NMT2,PRKCA,PRKCQ,RBP4,RCVRN,RDH12
Notch Signaling	0.371	0.619	-1.897	DLL1,DLL4,FURIN,HES5,HEY1,JAG1,JAG2,MAG,MFNG,NOTCH1,NOTCH2,NOTCH3,NUMB
Erythrocytes take up oxygen and release carbon dioxide	0.366	0.75	#NUM!	CA1,CA2,CA4
POU5F1 (OCT4), SOX2, NANOG repress genes related to differentiation	0.366	0.75	#NUM!	DKK1,HHEX,NANOG
SUMOylation of DNA methylation proteins	0.366	0.75	#NUM!	BMI1,CBX2,UBE2I
DNA methylation	0.366	0.75	#NUM!	H2BC12,H2BC21,H2BC26
HDR through MMEJ (alt-NHEJ)	0.366	0.75	#NUM!	FEN1,MRE11,XRCC1
OAS antiviral response	0.366	0.75	#NUM!	FLNA,OAS1,RIGI
Alpha-protein kinase 1 signaling pathway	0.366	0.75	#NUM!	RPS27A,TIFA,UBB
Prednisone ADME	0.366	0.75	#NUM!	ALB,CYP3A4,HSD11B1
Pentose Phosphate Pathway (Oxidative Branch)	0.366	0.75	#NUM!	G6PD,PGD,PGLS
Superpathway of Serine and Glycine Biosynthesis I	0.366	0.75	#NUM!	PHGDH,PSAT1,SHMT2
Heme Degradation	0.366	0.75	#NUM!	BLVRA,BLVRB,HMOX2
?-linolenate Biosynthesis II (Animals)	0.366	0.75	#NUM!	CYB5A,CYB5R3,SLC27A2
Pentose Phosphate Pathway (Non-oxidative Branch)	0.366	0.75	#NUM!	RPE,RPIA,TKT
D-glucuronate Degradation I	0.366	0.75	#NUM!	AKR1A1,AKR1B1,CRYL1
Rapoport-Luebering Glycolytic Shunt	0.366	0.75	#NUM!	BPGM,PGAM1,PGAM2
ERBB4 Signaling	0.364	0.6	1.633	AKT1,GRB2,HRAS,KRAS,MAPK1,MAPK3,NRG1,NRG2,NRG3,PDPK1,PLCG2,PRKCA,PRKCB,PRKCD,PRKCI,PRKCQ,PRKCZ,RAF1,RALA,RALB,RAP2A,RRAS2,SHC1,SOS1
FAT10 Cancer Signaling Pathway	0.364	0.6	1.043	ACVR2A,AKT1,AKT2,AKT3,EEF1A1,GSK3B,IFNG,IKBKG,MAD2L2,NFKB1,NGFR,PCNA,RELB,SMAD2,SMAD3,SMAD4,STAT3,TGFB2,TGFB3,TGFBR3,TNF,TNFRSF11B,TP53,UBD
Coagulation System	0.359	0.607	-1.213	A2M,F10,F13B,F2,F3,F7,F9,FGB,KLKB1,KNG1,PLAUR,PLG,PROC,PROS1,SERPINA1,TFPI,VWF
Airway Inflammation in Asthma	0.359	0.607	-0.816	ELANE,IFNG,IFNGR1,IFNGR2,IGHE,IL12B,IL13,IL17A,IL17F,IL25,IL5,IL9,MMP9,PRG2,RNASE2,TGFB2,TGFB3
Pyroptosis Signaling Pathway	0.357	0.596	-1.134	CASP3,ELAVL1,FOXO3,GBP1,HMGB1,IL1R1,MAPK1,MAPK11,MAPK13,MAPK14,NEK7,NFKB1,NGFR,NLRP1,NLRP4,PRKACA,PRKAR1A,PRKAR1B,PRKAR2B,PYCARD,RHOA,TLR10,TLR2,TLR3,TLR4,TLR5,TNF,TNFRSF11B
Cardiac ?-adrenergic Signaling	0.357	0.596	-1.528	AKAP7,APEX1,ATP2A3,CACNA2D3,CACNB3,GDPD1,GNAI3,GNAQ,GRK2,MPPED2,PDE1B,PDE2A,PDE4A,PDE4C,PDE5A,PPM1L,PPP1CC,PPP1R10,PPP1R14A,PPP1R1A,PPP2R1A,PPP2R5A,PRKACA,PRKAR1A,PRKAR1B,PRKAR2B,PTPA,SMPDL3A
RAR Activation	0.356	0.581	3.035	ACVR2A,ADAM10,ADH1B,ADH1C,ADH4,ADH7,AKR1C4,AKT1,AKT2,AKT3,APEX1,ARID1A,CAMK2B,CAMK2D,CCNH,CD70,CDC42,CDKN2B,CDX1,CNGB1,CNTF,COL10A1,CRABP1,CRABP2,CREB1,CREB3L1,CREB3L4,CREBBP,CSF2RB,CSK,CSNK2A2,CSNK2B,DHRS3,DIRAS3,DKK1,DKK2,DLK1,EDA,EGF,F11R,FABP5,FASLG,FGF8,FNBP1,GDPD1,GNAQ,GNGT2,HOXA5,IFNG,IGFBP3,IL12B,IL13,IL17A,IL17B,IL17F,IL1F10,IL2,IL21,IL25,IL36A,IL36G,IL3RA,IL5,JAK2,KIT,LEP,LIF,MAPK1,MAPK…
Signaling by NODAL	0.356	0.625	1.265	ACVR2A,CRIPTO,FOXO3,FURIN,MAPK1,MAPK3,NODAL,SMAD2,SMAD3,SMAD4
Transcriptional Regulation by VENTX	0.356	0.625	-1.265	AGO1,AGO3,ANAPC7,EHMT2,NFKB1,TNRC6B,TP53,UBE2C,UBE2E1,UBE2S
Chaperone Mediated Autophagy	0.356	0.625	1.897	CFTR,EEF1A1,GFAP,HSP90AA1,HSP90AB1,HSPA8,PARK7,RPS27A,UBB,VIM
GPER1 signaling	0.356	0.625	1.897	FN1,GNAI3,GNGT2,ITGA5,PRKACA,PRKAR1A,PRKAR1B,PRKAR2B,SHC1,SRC
Apelin Liver Signaling Pathway	0.356	0.625	1.265	AGT,APLN,EDN2,FAS,GSK3A,GSK3B,MAPK10,MAPK8,MAPK9,TNF
IL-10 Signaling	0.355	0.587	1.905	AKT1,AKT2,AKT3,BCL2,BLVRA,BLVRB,BMP2,CD80,CD86,CDKN2D,CREB1,CREB3L1,CREB3L4,CREBBP,FCGR2A,FCGR2B,GSK3B,HLA-DRB3,ICAM1,IFNG,IFNGR1,IFNGR2,IKBKG,IL10RA,IL10RB,IL1F10,IL1R1,IL1R2,IL1RAP,IL1RAPL2,IL1RL1,IL1RL2,IL1RN,IL36A,IL36G,IL36RN,IL4R,IL6R,IL6ST,INPP5D,MAP2K3,MAPK1,MAPK11,MAPK13,MAPK14,MAPK8,NFKB1,PKM,RELB,STAT1,STAT3,TLR4,TNF,TYK2
HER-2 Signaling in Breast Cancer	0.355	0.585	2.183	AKT1,AKT1S1,AKT2,AKT3,ARAF,AREG,ARF1,BAD,BCL2L11,BRAF,CASP3,CDC42,COX5A,COX5B,COX6A2,COX7A1,CYB5A,DDX19B,EGF,EGFR,ELF5,ELK3,ERBB3,ETS2,FCER1A,FGR,FOXO3,FYN,GRB2,GSK3A,GSK3B,HBEGF,HCK,HRAS,IKBKG,ITGB5,ITGB6,ITGB7,KPNB1,KRAS,LCK,LYN,MAPK1,MAPK3,MDM2,MMP2,NFKB1,NRG1,PDK1,PGR,PRKCA,PRKCB,PRKCD,PRKCI,PRKCQ,PRKCZ,RAF1,RALA,RALB,RAP2A,RELB,RRAS2,SMAD3,SMAD4,SOS1,SRC,STAT3,TP53,TSC2
Orexin Signaling Pathway	0.353	0.589	4.117	ADIPOQ,AKT1,AKT1S1,AKT2,AKT3,ATP6V1C1,ATP6V1C2,CACNA2D3,CACNB3,CAMK2B,CASP3,GNAQ,MAPK1,MAPK11,MAPK13,MAPK14,MAPK3,NFKB1,NOTUM,PDIA3,PIP4K2A,PIP4K2B,PLA2G2A,PLA2G2E,PLA2G4A,PLCD3,PLCG2,PRKACA,PRKAR1A,PRKAR1B,PRKAR2B,PRKCA,PRKCB,PRKCD,PRKCI,PRKCQ,PRKCZ,PTPN11,SMAD1,SMAD4,SMAD5,SRC,TNF
DDX58/IFIH1-mediated induction of interferon-alpha/beta	0.351	0.593	2.475	AGER,APP,ATG5,CREBBP,CYLD,HERC5,HMGB1,HSP90AA1,HSP90AB1,IFNA10,IFNA14,IFNA2,IFNA4,IFNA7,IKBKG,IRF3,ISG15,ITCH,NFKB1,NKIRAS2,PCBP2,PIN1,RIGI,RPS27A,S100A12,TANK,TNFAIP3,UBA7,UBB,UBE2D2,UBE2D3,UBE2K
Type II Diabetes Mellitus Signaling	0.351	0.593	2.2	ADIPOQ,AKT1,AKT2,AKT3,CACNA2D3,CACNB3,CD36,ENPP7,IKBKG,INS,MAPK1,MAPK10,MAPK3,MAPK8,MAPK9,NFKB1,NGFR,PDPK1,PKLR,PKM,PRKCA,PRKCB,PRKCD,PRKCI,PRKCQ,PRKCZ,RELB,SLC27A2,SMPD1,SOCS7,TNF,TNFRSF11B
CNTF Signaling	0.351	0.6	1.964	AKT1,CNTF,GRB2,HRAS,IL6ST,JAK2,KRAS,MAPK1,MAPK3,PTPN11,RAF1,RALA,RALB,RAP2A,RPS6KA3,RPS6KA6,RRAS2,SOS1,STAT1,STAT3,TYK2
PFKFB4 Signaling Pathway	0.351	0.6	1.789	CREB1,CREB3L1,CREB3L4,CREBBP,FBP1,GPI,HK2,MAP2K3,MAP2K5,MAPK1,MAPK3,PFKM,PRKACA,PRKAR1A,PRKAR1B,PRKAR2B,TGFB2,TGFB3,TKT,TP53,XDH
CXCR4 Signaling	0.349	0.588	4.012	AKT1,AKT2,AKT3,CDC42,CRK,CXCL12,DIRAS3,ELMO2,FNBP1,GNAI3,GNAQ,HRAS,KRAS,LYN,MAPK1,MAPK10,MAPK3,MAPK8,MAPK9,MYL11,MYL12A,MYL12B,MYL4,MYL6,MYL9,PAK4,PAK5,PRKCA,PRKCB,PRKCD,PRKCI,PRKCQ,PRKCZ,RAC1,RAC2,RAC3,RAF1,RALA,RALB,RAP2A,RHOA,RHOB,RHOQ,RHOT1,ROCK2,RRAS2,SRC
Neuroprotective Role of THOP1 in Alzheimer's Disease	0.349	0.588	-0.164	AGT,APP,C1R,CFD,CREB1,CTRB2,DPP7,F7,FAP,FURIN,GNRH1,GZMB,HGFAC,HTRA1,IDE,IFNG,KLK10,KLK15,KLK3,KLK4,KLK5,KLK6,KLK7,KLK8,KNG1,LONP1,MMP9,NFYA,PLG,PREP,PRKACA,PRKAR1A,PRKAR1B,PRKAR2B,PRSS2,PRSS22,PRSS3,PRSS8,PRTN3,SERPINA3,SRY,SST,TMPRSS11A,TMPRSS11B,TMPRSS15,TPP1,TPSG1
T Cell Receptor Signaling	0.349	0.585	0.516	AKT1,AKT1S1,AKT2,AKT3,B2M,BCL10,CBL,CD28,CD3E,CD3G,CD80,CD86,CD8A,CHP1,CSK,CTLA4,DUSP6,FOXO3,FYN,GRB2,GSK3A,GSK3B,HLA-DRB3,HNF1A,HRAS,ICAM1,ICOSLG/LOC102723996,IFNG,IKBKG,IL2,IL5,ITGA2,KRAS,LCK,MAP2K3,MAPK1,MAPK11,MAPK13,MAPK14,MAPK3,MAPK8,NFATC1,NFKB1,PDK1,PLCG2,PPP3R1,PRKCQ,PTK2B,PTPN11,PTPN6,PTPRH,RAC1,RAF1,RALA,RALB,RAP2A,RELB,RRAS2,SOS1,TCF4,TNF,VAV1
Cell junction organization	0.344	0.595	-0.6	ACTN1,ANG,CADM1,CADM2,CADM3,CDH1,CDH11,CDH12,CDH15,CDH4,CDH5,CDH6,F11R,FBLIM1,FLNA,ILK,ITGA6,JUP,KRT5,LAMC2,NECTIN1,NECTIN4,PALS1,PRKCI,VASP
MAP kinase activation	0.344	0.609	2.673	IKBKG,MAP2K3,MAPK10,MAPK11,MAPK14,MAPK8,MAPK9,MAPKAPK2,MAPKAPK3,NFKB1,RPS27A,UBB,UBE2N,UBE2V1
Role of JAK family kinases in IL-6-type Cytokine Signaling	0.343	0.588	-0.632	ADAM10,CNTF,CRP,CTF1,HSP90AA1,HSP90AB1,IL11RA,IL27RA,IL6R,IL6ST,JAK2,LIF,MAPK1,MAPK10,MAPK11,MAPK13,MAPK14,MAPK3,MAPK8,MAPK9,MMP1,PDGFC,PGF,POMC,PTPN11,SERPINA1,SERPINA10,SERPINA12,SERPINA3,SERPINA7,SERPINA9,STAT1,STAT3,TGFB2,TGFB3,TYK2,VEGFA,VEGFB,VEGFD,VIP
ATM Signaling	0.339	0.592	0.408	ABL1,BID,CBX1,CBX3,CCNB1,CDC25A,CHEK2,CREB1,CREB3L1,CREB3L4,CREBBP,MAPK10,MAPK11,MAPK13,MAPK14,MAPK8,MAPK9,MDM2,MDM4,MRE11,PPM1L,PPP1CC,PPP2R1A,PPP2R5A,PTPA,SMC3,TDP1,TLK1,TP53
Renal Cell Carcinoma Signaling	0.339	0.592	2.294	AKT1,AKT2,AKT3,CDC42,CREBBP,CRK,GAB1,GRB2,HGF,HRAS,KRAS,MAPK1,MAPK3,MET,PAK4,PAK5,PDGFB,PTPN11,RAC1,RAF1,RALA,RALB,RAP2A,RPS27A,RRAS2,SOS1,UBB,UBD,VEGFA
Hepatic Fibrosis Signaling Pathway	0.338	0.579	0.891	ACVR2A,AGT,AKT1,AKT2,AKT3,ARAF,BAMBI,BCL2,BRAF,BRD4,CACNA2D3,CACNB3,CASP3,CDC42,CREB1,CREB3L1,CREB3L4,CREBBP,CSNK1G1,CSNK1G2,DIRAS3,FGFR1,FLT4,FNBP1,FTL,FZD2,FZD4,FZD5,FZD8,FZD9,GNAI3,GSK3B,HNF1A,HRAS,ICAM1,IKBKG,IL17A,IL1F10,IL1R1,IL1R2,IL1RAP,IL1RAPL2,IL1RL1,IL1RL2,IL1RN,IL36A,IL36G,IL36RN,INS,IRAK4,ITGA2,ITGA5,ITGA6,ITGAM,ITGB5,ITGB6,ITGB7,JAK2,KDR,KLF9,KRAS,LEP,LEPR,LRP1,MAP2K3,MAP2K5,MAPK1,M…
Sulfur amino acid metabolism	0.337	0.636	-0.378	CTH,ETHE1,MAT1A,MPST,SUOX,TST,TSTD1
Insulin processing	0.337	0.636	-1.89	EXOC7,INS,P4HB,PCSK1,PCSK2,STX1A,VAMP2
B-WICH complex positively regulates rRNA expression	0.337	0.636	1.89	GSK3B,H2BC12,H2BC21,H2BC26,KAT2A,POLR2E,POLR2K
Fanconi Anemia Pathway	0.337	0.636	-0.378	ERCC4,FANCF,FANCL,RPS27A,UBB,USP1,WDR48
Nicotine Degradation II	0.337	0.636	-1.89	ADH7,CYP2C19,CYP3A4,FMO3,LARGE1,UGT1A6,UGT1A9 (includes others)
Transcriptional Regulation by MECP2	0.336	0.6	-1.604	AGO1,AGO3,AURKB,BDNF,CAMK2B,CAMK2D,CREB1,CRH,DLL1,FKBP5,HDAC2,MET,NOTCH1,PRKACA,PTPN1,PTPN4,SST,TNRC6B
Melanoma Signaling	0.336	0.6	1.5	AKT1,AKT2,AKT3,BAD,BRAF,CDH1,HRAS,KRAS,MAPK1,MAPK3,MDM2,MITF,RAF1,RALA,RALB,RAP2A,RRAS2,TP53
Hepatic Cholestasis	0.331	0.581	-1.501	AKT1,AKT2,AKT3,CCL24,CD14,CD70,CFTR,CHP1,CNTF,CYP3A4,EDA,FABP6,FASLG,FGFR4,HNF1A,IFNG,IKBKG,IL12B,IL13,IL17A,IL17B,IL17F,IL1F10,IL1R1,IL1R2,IL1RAP,IL1RAPL2,IL1RL1,IL1RL2,IL1RN,IL2,IL21,IL25,IL36A,IL36G,IL36RN,IL5,IL6R,INS,IRAK4,IRF3,LEP,LIF,MAPK1,MAPK10,MAPK3,MAPK8,MAPK9,NFKB1,NGFR,PPARA,PPP3R1,PRKACA,PRKAR1A,PRKAR1B,PRKAR2B,PRKCA,PRKCB,PRKCD,PRKCI,PRKCQ,PRKCZ,RELB,RXRA,TGFB2,TGFB3,TIRAP,TLR4,TNF…
Agranulocyte Adhesion and Diapedesis	0.329	0.583	#NUM!	AOC3,C5,CCL11,CCL15,CCL16,CCL17,CCL21,CCL22,CCL24,CCL25,CCL26,CCL28,CCL7,CCL8,CDH5,CXCL1,CXCL10,CXCL11,CXCL12,CXCL14,CXCL16,CXCL2,CXCL3,CXCL6,CXCL9,EZR,FN1,GNAI3,ICAM1,ICAM2,IL1F10,IL1R1,IL1RN,IL36A,IL36G,IL36RN,ITGA5,ITGB7,JAM3,MADCAM1,MMP1,MMP10,MMP16,MMP2,MMP20,MMP7,MMP8,MMP9,MYL4,MYL6,MYL9,PF4,PODXL2,PPBP,RDX,SELE,SELL,SELPLG,TNF,XCL1
Mitotic G2-G2/M phases	0.329	0.586	0.781	AURKA,CCNA1,CCNA2,CCNB1,CCNH,CDC25A,CEP41,CEP76,CETN2,DCTN2,DYNLL1,FOXM1,HAUS1,HSP90AA1,HSP90AB1,MAPRE1,MNAT1,NME7,PLK1,PPME1,PPP2R1A,PRKACA,PRKAR2B,PSMA3,PSMA7,PSMB4,PSMC3,PSMC5,PSMD11,PSMD4,PSMD5,PSMD7,PSMD9,PSME1,PSME3,RBBP4,RPS27A,SSNA1,TP53,UBB,YWHAG
IGF-1 Signaling	0.329	0.586	3.182	AKT1,AKT2,AKT3,BAD,CSNK2A2,CSNK2B,FOXO3,GRB10,GRB2,HRAS,IGF1,IGFBP3,IGFBP5,IGFBP6,JAK2,KRAS,MAPK1,MAPK3,MAPK8,PDPK1,PRKACA,PRKAR1A,PRKAR1B,PRKAR2B,PRKCI,PRKCZ,PTPN11,RAF1,RALA,RALB,RAP2A,RRAS2,SHC1,SOCS7,SOS1,STAT3,YWHAB,YWHAG,YWHAH,YWHAQ,YWHAZ
Cellular response to heat stress	0.326	0.591	3.138	AKT1S1,BAG1,BAG2,BAG3,BAG5,CAMK2B,CAMK2D,CREBBP,DNAJB1,DNAJB6,EEF1A1,FKBP4,GSK3B,HSF1,HSP90AA1,HSP90AB1,HSPA1A/HSPA1B,HSPA2,HSPA8,HSPA9,HSPB1,MAPK1,MAPK3,MAPKAPK2,TNFRSF21,UBB
NF-?B Activation by Viruses	0.326	0.591	1.8	AKT1,AKT2,AKT3,CR2,HRAS,IKBKG,ITGA2,ITGA6,KRAS,LCK,MAPK1,MAPK3,NFKB1,PRKCA,PRKCB,PRKCD,PRKCI,PRKCQ,PRKCZ,RAF1,RALA,RALB,RAP2A,RELB,RRAS2,TNFRSF14
Signaling by NOTCH2	0.326	0.611	-1.508	ADAM10,CREB1,DLL1,DLL4,GZMB,HES5,JAG1,JAG2,NOTCH2,RPS27A,UBB
XBP1(S) activates chaperone genes	0.326	0.611	2.714	ACADVL,DNAJB11,FKBP14,GFPT1,GSK3A,HDGF,PDIA5,PDIA6,SHC1,TPP1,XBP1
Sleep REM Signaling Pathway	0.326	0.584	4.919	ARC,BDNF,CD70,CNTF,CREB1,CREB3L1,CREB3L4,CREBBP,EDA,EIF4E,FASLG,HOMER1,IFNG,IL12B,IL13,IL17A,IL17B,IL17F,IL1F10,IL2,IL21,IL25,IL36A,IL36G,IL5,LEP,LIF,MAPK1,MAPK3,MKNK1,NGFR,PDE4A,PRKACA,PRKAR1A,PRKAR1B,PRKAR2B,RPS6KA3,RPS6KA6,TGFB2,TGFB3,TNF,TNFSF11,TNFSF15,TNFSF4,TNFSF8
Aldosterone Signaling in Epithelial Cells	0.326	0.584	2.357	CCDC51,CRYAA/LOC102724652,DNAJB1,DNAJB11,DNAJB14,DNAJB2,DNAJB4,DNAJB6,DNAJB8,DNAJC1,DNAJC11,DNAJC15,DNAJC16,DNAJC17,DNAJC18,DNAJC4,DNAJC5B,HSP90AA1,HSP90AB1,HSPA1A/HSPA1B,HSPA2,HSPA8,HSPA9,HSPB1,HSPB6,KCNMB3,KRAS,LRRC52,MAPK1,MAPK3,NOTUM,PDIA3,PDPK1,PIP4K2A,PIP4K2B,PLCD3,PLCG2,PRKCA,PRKCB,PRKCD,PRKCI,PRKCQ,PRKCZ,RAF1,SOS1
Pancreatic Adenocarcinoma Signaling	0.326	0.584	1.915	ABL1,AKT1,AKT2,AKT3,BAD,BCL2,CDC42,CDKN2B,EGF,EGFR,GRB2,HBEGF,HDAC2,HDAC4,JAK2,KRAS,MAPK1,MAPK10,MAPK3,MAPK8,MAPK9,MDM2,MMP9,NFKB1,NOTCH1,PA2G4,PDGFC,PGF,PLD5,RAC1,RAF1,RALA,RELB,SMAD2,SMAD3,SMAD4,STAT1,STAT3,TGFB2,TGFB3,TP53,TYK2,VEGFA,VEGFB,VEGFD
Adrenergic Receptor Signaling Pathway (Enhanced)	0.324	0.583	5.571	ATP6V1C1,ATP6V1C2,BDNF,CACNA2D3,CACNB3,CD70,CNTF,COMT,DDC,EDA,FASLG,GNAI3,GNAQ,IFNG,IL12B,IL13,IL17A,IL17B,IL17F,IL1F10,IL2,IL21,IL25,IL36A,IL36G,IL5,LEP,LIF,NOTUM,PDIA3,PLCD3,PLCG2,PRKACA,PRKAR1A,PRKAR1B,PRKAR2B,PRKCA,PRKCB,PRKCD,PRKCI,PRKCQ,PRKCZ,TGFB2,TGFB3,TNF,TNFSF11,TNFSF15,TNFSF4,TNFSF8
RHOGDI Signaling	0.322	0.582	-2.111	ARHGAP1,ARHGAP6,ARHGDIB,ARHGEF1,ARHGEF10,ARHGEF2,ARPC3,ARPC5,CD44,CDC42,CDH1,CDH11,CDH12,CDH15,CDH20,CDH4,CDH5,CDH6,CREBBP,DIRAS3,EZR,FNBP1,GNAI3,GNAQ,ITGA2,ITGA5,ITGA6,ITGAM,ITGB5,ITGB6,ITGB7,MYL11,MYL12A,MYL12B,MYL4,MYL6,MYL9,PAK4,PAK5,PIP4K2A,PIP4K2B,PRKCA,RAC1,RAC2,RAC3,RDX,RHOA,RHOB,RHOQ,RHOT1,ROCK2,SRC,WASL
IL-6 Signaling	0.322	0.582	1.131	A2M,AKT1,AKT2,AKT3,CD14,CRP,CSNK2A2,CSNK2B,GRB2,HRAS,HSPB1,IKBKG,IL1F10,IL1R1,IL1R2,IL1RAP,IL1RAPL2,IL1RL1,IL1RL2,IL1RN,IL36A,IL36G,IL36RN,IL6R,IL6ST,JAK2,KRAS,MAP2K3,MAPK1,MAPK10,MAPK11,MAPK13,MAPK14,MAPK3,MAPK8,MAPK9,MAPKAPK2,NFKB1,NGFR,PTPN11,RAF1,RALA,RALB,RAP2A,RELB,RRAS2,SHC1,SOS1,STAT3,TNF,TNFAIP6,TNFRSF11B,VEGFA
DNA Damage Bypass	0.32	0.6	0.775	ISG15,MAD2L2,NPLOC4,PCLAF,PCNA,POLH,POLI,RAD18,RPS27A,UBA7,UBB,UFD1,USP1,VCP,WDR48
Role of Tissue Factor in Cancer	0.32	0.58	2.236	ACVR2A,AKT1,AKT2,AKT3,ARAF,ARRB1,BCL2,BRAF,CASP3,CSF1,CXCL1,EGF,EGFR,EIF4E,F10,F2,F3,F7,FGB,FGR,FLT4,FYN,GNAQ,HBEGF,HCK,HGF,HRAS,IKBKG,ITGA6,JAK2,KDR,KRAS,LCK,LYN,MAP2K3,MAP2K5,MAPK1,MAPK10,MAPK11,MAPK13,MAPK14,MAPK3,MAPK8,MAPK9,MET,MMP1,MMP2,MMP9,NFKB1,NGFR,P4HB,PDIA6,PDXP,PLAUR,PPP2R1A,PPP2R5A,PRKCA,PRSS2,PRSS3,PTK2B,PTPA,PTPN11,RAC1,RAF1,RALA,RALB,RAP2A,RPS6KA3,RPS6KA6,RRAS2,SERPINA10,SRC,TFPI…
CSDE1 Signaling Pathway	0.316	0.594	1.698	AGO1,AGO3,AKT1,AKT2,AKT3,CSDE1,DCP1A,DDX6,EDC4,FN1,HNRNPD,PABPC3,PABPC4,PABPC5,PABPN1,RAC1,SNAI2,TNC,VIM
Ephrin B Signaling	0.313	0.59	1.706	ACP1,CAP1,CBL,CDC42,CXCL12,EFNB1,EFNB2,EPHB2,EPHB3,EPHB6,GNAI3,GNAQ,HNRNPK,HRAS,MAPK1,MAPK3,NCK2,RAC1,RAC2,RAC3,RHOA,ROCK2,VAV1
Processing of Capped Intron-Containing Pre-mRNA	0.31	0.581	5.171	DDX39B,DDX46,EIF4E,FAM50A,HNRNPA1,HNRNPA2B1,HNRNPD,HNRNPF,HNRNPK,HNRNPM,HNRNPR,HSPA8,LSM3,LSM4,MAGOH,MAGOHB,METTL3,MFAP1,NCBP2,NUDT21,NXF1,NXT1,PABPN1,PCBP1,PCBP2,POLR2E,POLR2K,PPIE,PPIH,PPIL1,PQBP1,PRPF18,PRPF19,RBM17,RBM22,RNPC3,SF1,SNIP1,SNRPA,SNRPA1,SNRPB2,SNRPC,SNRPD2,SNRPE,SNRPG,SNU13,SRRT,SRSF6,SRSF7,SYF2,TRA2B,UBL5,WTAP,YBX1
DNA Replication Pre-Initiation	0.31	0.587	1.347	ANAPC7,GMNN,H2BC12,H2BC21,H2BC26,KPNA1,KPNA6,KPNB1,MCM6,ORC6,PSMA3,PSMA7,PSMB4,PSMC3,PSMC5,PSMD11,PSMD4,PSMD5,PSMD7,PSMD9,PSME1,PSME3,RPS27A,UBB,UBE2C,UBE2E1,UBE2S
Rap1 signalling	0.31	0.667	2	PRKACA,RAF1,YWHAB,YWHAZ
SUMOylation of immune response proteins	0.31	0.667	2	IKBKG,PIAS4,SUMO3,UBE2I
RHO GTPases activate IQGAPs	0.31	0.667	0	CDC42,CDH1,MEN1,RAC1
DNA Damage Reversal	0.31	0.667	2	ALKBH3,ASCC2,FTO,MGMT
Interleukin-9 signaling	0.31	0.667	1	IL2RG,IL9,STAT1,STAT3
Sucrose Degradation V (Mammalian)	0.31	0.667	0	ALDOA,ALDOB,ALDOC,TPI1
Bile Acid Biosynthesis, Neutral Pathway	0.31	0.667	0	AKR1C4,AKR1D1,CYP3A4,SCP2
Sertoli Cell-Sertoli Cell Junction Signaling	0.305	0.579	0.478	A2M,ACTN1,ACTN2,ACTN4,AKT1,AKT2,AKT3,CDC42,CDH1,CDH11,CDH12,CDH15,CDH20,CDH4,CDH5,CDH6,CLINT1,CREB1,CREB3L1,CREB3L4,CREBBP,EGFR,EPN1,F11R,GRB2,HRAS,ICAM1,IL1R1,IL1R2,IL1RAP,IL1RAPL2,IL1RL1,IL1RL2,ITGA2,ITGA6,JAM2,JAM3,JUP,KRAS,LAMC2,MAP2K3,MAP3K3,MAPK1,MAPK10,MAPK11,MAPK13,MAPK14,MAPK3,MAPK8,MAPK9,NECTIN1,NFKB1,NGFR,OCLN,PAK4,PAK5,RAB8B,RAC1,RAF1,RALA,RALB,RAP2A,RRAS2,SPTAN1,SRC,TGFB3,TJP1,TNF,TN…
Phototransduction Pathway	0.304	0.615	1.414	CNGB1,GNGT2,GUCA1B,PRKACA,PRKAR1A,PRKAR1B,PRKAR2B,RCVRN
Toll-like Receptor Cascades	0.301	0.6	0	BPI,CD14,CD36,DNM1L,DNM2,ITGAM,PLCG2,PTPN4,SFTPD,TLR10,TLR2,TLR4
Other interleukin signaling	0.301	0.6	-0.577	CASP3,CSF1,IFNL1,IFNLR1,IL10RB,PRTN3,SNAP25,STX1A,STX4,TXLNA,TYK2,VAMP2
Resolution of Abasic Sites (AP sites)	0.301	0.6	0.577	ADPRS,APEX1,FEN1,MBD4,MPG,MUTYH,NEIL1,NEIL2,PCNA,PNKP,UNG,XRCC1
Signaling by Erythropoietin	0.301	0.6	1.732	CRKL,EPOR,GAB1,GRB2,HRAS,JAK2,KRAS,LYN,PLCG2,SHC1,SOS1,VAV1
Late endosomal microautophagy	0.301	0.6	2.887	CFTR,CHMP2A,CHMP2B,CHMP3,CHMP4A,HSPA8,MVB12B,PARK7,RPS27A,TSG101,UBB,VIM
Role of CHK Proteins in Cell Cycle Checkpoint Control	0.301	0.6	1.265	CDC25A,CHEK2,MRE11,PCNA,PLK1,PPM1L,PPP2R1A,PPP2R5A,PTPA,RAD1,TLK1,TP53
Apelin Pancreas Signaling Pathway	0.301	0.6	-0.905	APLN,DDIT3,INS,MAPK10,MAPK8,MAPK9,NFKB1,PRKACA,PRKAR1A,PRKAR1B,PRKAR2B,RELB
Cardiac Hypertrophy Signaling (Enhanced)	0.299	0.575	-0.828	ACVR2A,AGT,AKT1,AKT2,AKT3,APEX1,ATP2A3,CACNA2D3,CACNB3,CAMK2B,CAMK2D,CD70,CHP1,CNTF,CSF2RB,CTF1,DIAPH1,EDA,EIF2B1,EIF4E,EIF4EBP1,FASLG,FGF16,FGF17,FGF18,FGF6,FGF7,FGF8,FGFR1,FGFR2,FGFR3,FGFR4,FGFRL1,FZD2,FZD4,FZD5,FZD8,FZD9,GDPD1,GHR,GNAI3,GNAQ,GSK3A,GSK3B,HDAC2,HDAC4,HRAS,HSPB1,IFNAR1,IFNG,IFNLR1,IGF1,IKBKG,IL10RA,IL10RB,IL11RA,IL12B,IL12RB1,IL13,IL15RA,IL17A,IL17B,IL17F,IL17RB,IL1F10,IL1R1,IL1R…
Xenobiotic Metabolism CAR Signaling Pathway	0.299	0.579	-2.994	ALDH2,ALDH3A1,CHST10,CHST15,CHST2,CHST3,CHST4,CHST5,CREBBP,CYP2C19,CYP3A4,EGFR,FMO3,GSTA1,GSTA2,GSTK1,GSTM1,GSTM4,GSTP1,GSTT1,GSTT2/GSTT2B,GSTZ1,HS3ST1,HS3ST3B1,HS3ST4,HS6ST1,HS6ST3,HSP90AA1,HSP90AB1,MAP2K3,MAP2K5,MAPK1,MAPK3,PPM1L,PPP2R1A,PPP2R5A,PRKCA,PRKCB,PRKCD,PRKCI,PRKCQ,PRKCZ,PTPA,RACK1,RXRA,SCAND1,SOD3,SRA1,SRC,SULT1A1,SULT1E1,UGT1A6,UGT1A9 (includes others),UST,WSCD2
GPCR-Mediated Integration of Enteroendocrine Signaling Exemplified by an L Cell	0.299	0.593	0.258	ADCYAP1,CCK,GIP,GNAI3,GNAQ,NMB,NOTUM,PDIA3,PLCD3,PLCG2,PRKACA,PRKAR1A,PRKAR1B,PRKAR2B,SST,VIP
Neuropathic Pain Signaling in Dorsal Horn Neurons	0.296	0.585	2.449	BDNF,CAMK2B,CAMK2D,CREB1,GRIA4,KCNN1,MAPK1,MAPK3,NOTUM,NTRK2,PDIA3,PLCD3,PLCG2,PRKACA,PRKAR1A,PRKAR1B,PRKAR2B,PRKCA,PRKCB,PRKCD,PRKCI,PRKCQ,PRKCZ,SRC
Growth Hormone Signaling	0.296	0.585	1.706	A2M,GH1,GHR,IGF1,IGF2,IGFBP3,JAK2,MAPK1,MAPK3,PDPK1,PLCG2,PRKCA,PRKCB,PRKCD,PRKCI,PRKCQ,PRKCZ,PRL,PTPN6,RPS6KA3,RPS6KA6,SOCS7,STAT1,STAT3
VDR/RXR Activation	0.295	0.583	-2.065	BGLAP,CALB1,CAMP,CD14,COL13A1,CST6,CXCL10,IFNG,IGFBP3,IGFBP5,IGFBP6,IL1RL1,IL2,KLF4,KLK6,PDGFA,PRKCA,PRKCB,PRKCD,PRKCI,PRKCQ,PRKCZ,PSMC5,RXRA,SERPINB1,TGFB2,TNFSF11,YY1
UVA-Induced MAPK Signaling	0.295	0.583	1.698	CASP3,CYCS,EGFR,HRAS,KRAS,MAPK1,MAPK10,MAPK11,MAPK13,MAPK14,MAPK3,MAPK8,MAPK9,NOTUM,PDIA3,PLCD3,PLCG2,PRKCA,RALA,RALB,RAP2A,RPS6KA3,RPS6KA6,RRAS2,SMPD1,STAT1,TNKS,TP53
Role of Osteoblasts in Rheumatoid Arthritis Signaling Pathway	0.291	0.576	-2.592	ACVR2A,AKT1,AKT2,AKT3,BCL2,BGLAP,BMP2,CD70,CNTF,CSNK1G1,CSNK1G2,CTSC,CTSE,CTSF,CTSH,CTSS,CTSZ,CXCL12,DKK1,DKK2,EDA,FASLG,FRZB,FZD2,FZD4,FZD5,FZD8,FZD9,GSK3B,HNF1A,IFNG,IGF1,IGF2R,IL12B,IL13,IL17A,IL17B,IL17F,IL1F10,IL2,IL21,IL25,IL36A,IL36G,IL5,IL6R,IL6ST,JAK2,LEP,LIF,LRP1,MAPK1,MAPK3,MMP1,MMP10,MMP16,MMP2,MMP20,MMP7,MMP8,MMP9,PDGFC,PGF,SFRP1,SFRP4,SFRP5,SMAD1,SMAD4,SMAD5,SMURF2,SOST,SRC,STAT1,ST…
C-type lectin receptors (CLRs)	0.29	0.578	1.982	AHCYL1,BCL10,CCL17,CCL22,CD209,CLEC10A,CLEC4C,CLEC4D,CLEC6A,CREBBP,FYN,HRAS,ICAM2,IKBKG,KRAS,LYN,MUC1,MUC16,NEDD8,NFATC1,NFKB1,PDPK1,PLCG2,PPP3R1,PRKACA,PRKCD,PSMA3,PSMA7,PSMB4,PSMC3,PSMC5,PSMD11,PSMD4,PSMD5,PSMD7,PSMD9,PSME1,PSME3,PYCARD,RAF1,RELB,RPS27A,SRC,SYK,UBB,UBE2D2,UBE2N,UBE2V1
Sirtuin Signaling Pathway	0.287	0.576	-0.802	ACADL,ADAM10,AKT1,APEX1,APP,ATG4B,ATG4C,ATG5,ATG7,ATP5PB,BCL2L11,BECN1,BPGM,CDH1,CPT1B,DUSP6,FOXO3,G6PD,GABARAP,GABARAPL1,GABARAPL2,GABPB1,GSK3B,H1-10,H1-2,HMGCS2,HSF1,KAT2A,LDHA,LDHB,LDHC,MAP1LC3A,MAP1LC3B,MAP1LC3B2,MAPK1,MAPK3,MLYCD,NAMPT,NDRG1,NDUFB4,NDUFB8,NDUFS4,NDUFV2,NFKB1,NOS3,OTC,PCK2,PDK1,PFKFB3,PFKM,PGAM1,PGAM2,PGK1,PPARA,PPID,PPIF,RELB,SIRT2,SIRT3,SOD1,SOD2,SOD3,STAT3,TIMM13,TIMM50,TN…
Graft-versus-Host Disease Signaling	0.281	0.586	#NUM!	CD28,CD3E,CD3G,CD80,CD86,FAS,FASLG,GZMB,HLA-DRB3,IFNG,IL1F10,IL1RN,IL2,IL36A,IL36G,IL36RN,TNF
IL-23 Signaling Pathway	0.281	0.586	0.258	AKT1,AKT2,AKT3,IL12B,IL12RB1,IL17A,IL17F,IL21,IL22,JAK2,NFKB1,RELB,RORC,STAT3,TNF,TNFSF11,TYK2
Hereditary Breast Cancer Signaling	0.28	0.578	-0.164	AKT1,AKT2,AKT3,BMP6,CCNB1,CHEK2,CREBBP,EGF,FANCF,FANCL,HDAC2,HGF,HRAS,IGF1,KRAS,MRE11,MSH2,PDGFB,PDGFC,PGF,POLR2E,POLR2J2/POLR2J3,POLR2K,RAD51C,RAD51D,RALA,RALB,RAP2A,RPS27A,RRAS2,TGFB2,TP53,UBB,UBD,VEGFA,VEGFB,VEGFD
MyD88-independent TLR4 cascade	0.28	0.591	1.941	BIRC2,CD14,IKBKG,IRF3,PTPN11,RPS27A,TANK,TLR4,UBB,UBE2D2,UBE2D3,UBE2N,UBE2V1
Nucleotide catabolism	0.28	0.591	1.387	ENTPD1,ITPA,NT5C,NT5C1A,NT5C2,NT5C3A,NT5E,NT5M,NUDT15,NUDT16,TYMP,UPB1,XDH
FOXO-mediated transcription of oxidative stress, metabolic and neuronal genes	0.28	0.591	1.387	AGRP,ATXN3,CAT,FOXO3,HDAC2,INS,PLXNA4,POMC,SIRT3,SMAD2,SMAD3,SMAD4,SOD2
Neurotransmitter release cycle	0.278	0.6	-1	ARL6IP5,LIN7B,NAAA,PPFIA1,SNAP25,STX1A,SYN3,SYT1,VAMP2
Cargo concentration in the ER	0.278	0.6	-1	AREG,CTSC,CTSZ,FOLR1,LMAN1,LMAN2,SERPINA1,TMED10,TMED2
BMAL1:CLOCK,NPAS2 activates circadian gene expression	0.274	0.625	0.447	CREBBP,F7,NAMPT,PPARA,RXRA
Signaling by Leptin	0.274	0.625	0.447	JAK2,LEP,LEPR,PTPN11,STAT3
NoRC negatively regulates rRNA expression	0.274	0.625	1.342	H2BC12,H2BC21,H2BC26,HDAC2,SAP30L
Pexophagy	0.274	0.625	1.342	MAP1LC3B,PEX5,RPS27A,SQSTM1,UBB
Triacylglycerol Biosynthesis	0.274	0.625	1	ABHD5,DBT,LPCAT2,LPIN1,SIRT2
Acetone Degradation I (to Methylglyoxal)	0.274	0.625	1	AKR1B10,CYP2C19,CYP3A4,DHRS11,PTGR3
Role of Chondrocytes in Rheumatoid Arthritis Signaling Pathway	0.27	0.574	-0.544	ADAMTS5,AKT1S1,CASP3,CFLAR,CHP1,CXCL12,FN1,FOXO3,IL17A,IL17RB,IL1F10,IL1R1,IL1R2,IL1RAP,IL1RAPL2,IL1RL1,IL1RL2,IL1RN,IL36A,IL36G,IL36RN,IL6R,IL6ST,IRAK4,ITGA5,JAK2,LRP1,MAPK1,MAPK11,MAPK13,MAPK14,MAPK3,MAPK9,MMP1,MMP10,MMP16,MMP2,MMP20,MMP7,MMP8,MMP9,NFKB1,NGFR,PDGFC,PGF,PPP3R1,PYCARD,STAT3,TLR2,TNF,TNFRSF11B,VEGFA,VEGFB,VEGFD
Xenobiotic Metabolism PXR Signaling Pathway	0.27	0.574	-2.61	ALDH2,ALDH3A1,CAMK2B,CAMK2D,CAT,CES1,CES3,CHST10,CHST15,CHST2,CHST3,CHST4,CHST5,CREBBP,CYP2C19,CYP3A4,GSTA1,GSTA2,GSTK1,GSTM1,GSTM4,GSTP1,GSTT1,GSTT2/GSTT2B,GSTZ1,HS3ST1,HS3ST3B1,HS3ST4,HS6ST1,HS6ST3,HSP90AA1,HSP90AB1,PPP1CC,PPP1R10,PPP1R14A,PRKACA,PRKAR1A,PRKAR1B,PRKAR2B,PRKCA,PRKCB,PRKCD,PRKCI,PRKCQ,PRKCZ,RXRA,SCAND1,SRA1,SULT1A1,SULT1E1,UGT1A6,UGT1A9 (includes others),UST,WSCD2
Extracellular matrix organization	0.269	0.576	-0.649	ADAM15,AGRN,APP,COL10A1,COL2A1,COL5A1,COL6A1,COL6A3,COL6A5,COL9A3,COMP,DAG1,DCN,DDR2,FN1,HSPG2,IBSP,ITGA2,ITGA5,ITGA6,ITGB5,ITGB6,LAMC2,LRP4,MATN3,MATN4,NCAM1,NCAN,NID1,NID2,NRXN1,PDGFA,PDGFB,SPARC,TGFB2,TGFB3,TNC,VCAN
Role of MAPK Signaling in Promoting the Pathogenesis of Influenza	0.268	0.576	1.414	ARAF,ATP6V1C1,ATP6V1C2,BCL2,BECN1,BRAF,CASP3,HRAS,KRAS,MAP2K3,MAPK1,MAPK10,MAPK11,MAPK13,MAPK14,MAPK3,MAPK8,MAPK9,NFKB1,PLA2G2A,PLA2G2E,PLA2G4A,PLA2G7,PLAAT2,PLAAT3,PNPLA2,PRDX6,PRKCA,RAF1,RALA,RALB,RAP2A,RPS6KA3,RRAS2
ABRA Signaling Pathway	0.268	0.577	1.826	ABLIM3,ACTN1,CALD1,CHP1,CKM,CKMT2,CPT1B,DIAPH1,GSN,IGF1,LIF,MAPK10,MAPK8,MAPK9,MEF2D,MMP9,MYL9,NPPB,PDGFC,PGF,PPP1R14A,PPP3R1,RHOA,ROCK2,SMTN,TPM4,VEGFA,VEGFB,VEGFD,VIL1
RHO GTPases Activate Formins	0.267	0.578	3.138	AURKB,CDC42,DIAPH1,DYNC1LI1,DYNC1LI2,DYNLL1,DYNLL2,EVL,MAPRE1,NDEL1,NUDC,PFN1,PFN2,PLK1,PMF1/PMF1-BGLAP,PPP1CC,PPP2R1A,PPP2R5A,RAC1,RANGAP1,RHOA,RHOB,SPC25,SPDL1,SRC,ZWINT
IL-17A Signaling in Airway Cells	0.267	0.578	2.683	AKT1,AKT2,AKT3,CCL11,CXCL1,CXCL3,CXCL6,DEFB4A/DEFB4B,GSK3B,IKBKG,IL17A,IL17RB,IL19,JAK2,MAPK1,MAPK10,MAPK11,MAPK13,MAPK14,MAPK3,MAPK8,MAPK9,NFKB1,RELB,STAT3,TYK2
Netrin-1 signaling	0.266	0.579	0.853	ABLIM3,CDC42,DSCAM,DSCAML1,EZR,FYN,MAPK11,MAPK13,MAPK14,MAPK8,NEO1,NTN1,PRKCQ,PTPN11,RAC1,SLIT1,SLIT2,SLIT3,SRC,UNC5A,UNC5D,WASL
Protein folding	0.264	0.581	0.943	ARL2,CSNK2A2,CSNK2B,GBA1,GNAQ,GNGT2,PFDN1,PFDN2,PFDN4,RGS7,SPHK1,STAT3,TBCA,TBCB,TBCC,TBCE,TP53,VBP1
NER (Nucleotide Excision Repair, Enhanced Pathway)	0.264	0.581	1.387	CCNH,CETN2,COPS2,COPS7B,ERCC4,MNAT1,NEDD8,PCNA,POLR2E,POLR2J2/POLR2J3,POLR2K,PRIM1,RAD23B,RBBP4,TCEA1,UBE2I,UBE2N,XRCC1
Gamma carboxylation, hypusine formation and arylsulfatase activation	0.261	0.583	0.535	ARSA,BGLAP,DPH7,EIF5A,EIF5A2,F10,F2,F7,F9,FURIN,PROC,PROS1,SUMF1,TPST1
Oncostatin M Signaling	0.249	0.576	2.065	GRB2,HRAS,IL6ST,JAK2,KRAS,MAPK1,MAPK3,MMP1,RAF1,RALA,RALB,RAP2A,RRAS2,SHC1,SOS1,STAT1,STAT3,TIMP3,TYK2
Interleukin-7 signaling	0.247	0.6	0	CRLF2,HGF,IL2RG,IL7,IL7R,STAT3
Unfolded Protein Response (UPR)	0.247	0.6	-0.816	CREB3L1,CREB3L4,EIF2S1,EIF2S2,MBTPS1,XBP1
Meiotic recombination	0.247	0.6	2.449	DMC1,H2BC12,H2BC21,H2BC26,MRE11,RAD51C
Kinesins	0.247	0.6	-0.816	KIF1C,KIF23,KIF3C,KLC1,KLC3,RACGAP1
Granzyme B Signaling	0.247	0.6	0.816	BID,CASP3,CYCS,DFFA,GZMB,LMNB2
Nicotine Degradation III	0.247	0.6	-1.633	ADH7,CYP2C19,CYP3A4,LARGE1,UGT1A6,UGT1A9 (includes others)
Glutaryl-CoA Degradation	0.247	0.6	2.236	ACAT2,CA1,HADH,HSD17B4,PARK7,TBXAS1
D-myo-inositol (1,4,5)-trisphosphate Degradation	0.247	0.6	0.816	BPNT1,BPNT2,INPP5A,INPP5B,INPP5D,OCRL
NR1D1 (REV-ERBA) represses gene expression	0.241	1	#NUM!	NR1D1
MTF1 activates gene expression	0.241	1	#NUM!	CSRP1
Expression and translocation of olfactory receptors	0.241	1	#NUM!	LDB1
L-dopachrome Biosynthesis	0.241	1	#NUM!	TYRP1
Methylthiopropionate Biosynthesis	0.241	1	#NUM!	ADI1
Thio-molybdenum Cofactor Biosynthesis	0.241	1	#NUM!	MOCOS
Acyl Carrier Protein Metabolism	0.241	1	#NUM!	AASDHPPT
L-DOPA Degradation	0.241	1	#NUM!	COMT
Taurine Biosynthesis	0.241	1	#NUM!	FMO3
Flavin Biosynthesis IV (Mammalian)	0.241	1	#NUM!	RFK
Uridine-5'-phosphate Biosynthesis	0.241	1	#NUM!	DHODH
4-hydroxyproline Degradation I	0.241	1	#NUM!	HOGA1
Sulfate Activation for Sulfonation	0.241	1	#NUM!	PAPSS1
Glycerol-3-phosphate Shuttle	0.241	1	#NUM!	GPD1
Cysteine Biosynthesis/Homocysteine Degradation	0.241	1	#NUM!	CTH
Histidine Degradation VI	0.241	1	#NUM!	MICAL1
Cardiolipin Biosynthesis II	0.241	1	#NUM!	PTPMT1
L-cysteine Degradation II	0.241	1	#NUM!	CTH
Pregnenolone Biosynthesis	0.241	1	#NUM!	MICAL1
Asparagine Biosynthesis I	0.241	1	#NUM!	ASNS
Adenine and Adenosine Salvage VI	0.241	1	#NUM!	ADK
Citrulline Degradation	0.241	1	#NUM!	OTC
Sulfite Oxidation IV	0.241	1	#NUM!	SUOX
Putrescine Biosynthesis III	0.241	1	#NUM!	ODC1
4-hydroxybenzoate Biosynthesis	0.241	1	#NUM!	TAT
D-mannose Degradation	0.241	1	#NUM!	MPI
4-hydroxyphenylpyruvate Biosynthesis	0.241	1	#NUM!	TAT
Toll Like Receptor 3 (TLR3) Cascade	0.238	0.579	2.111	BIRC2,IKBKG,IRF3,RPS27A,TANK,TLR3,UBB,UBE2D2,UBE2D3,UBE2N,UBE2V1
Regulation of beta-cell development	0.238	0.579	-0.302	AKT1,AKT2,AKT3,CREBBP,HNF1A,IAPP,INS,KAT2A,NOTCH1,PAX4,PKLR
Pyroptosis	0.238	0.579	1.508	CASP3,CHMP2A,CHMP2B,CHMP3,CHMP4A,CYCS,ELANE,GZMB,HMGB1,TP53,TP63
Cytotoxic T Lymphocyte-mediated Apoptosis of Target Cells	0.238	0.579	-1.265	B2M,BCL2,BID,CASP3,CD3E,CD3G,CYCS,DFFA,FAS,FASLG,GZMB
Spliceosomal Cycle	0.238	0.579	1.897	DDX39B,DDX46,HSPA8,MAGOH,MAGOHB,PPIE,PQBP1,PRPF18,PRPF19,SF1,SNIP1
Stearate Biosynthesis I (Animals)	0.238	0.579	2.121	AKR1B10,DBT,DHRS11,FASN,MBLAC2,PPT1,PTGR3,SIRT2,SLC27A2,TBXAS1,THEM4
Signaling by Hippo	0.226	0.583	1.89	CASP3,MOB1A,MOB1B,STK3,STK4,TJP1,YWHAB
Signaling by NTRK3 (TRKC)	0.226	0.583	0.378	GRB2,HRAS,KRAS,NTRK3,SHC1,SOS1,SRC
Assembly and cell surface presentation of NMDA receptors	0.226	0.583	1.89	ACTN2,CAMK2B,CAMK2D,DLG2,DLG4,LIN7B,NEFL
Presynaptic depolarization and calcium channel opening	0.215	0.667	#NUM!	CACNA2D3,CACNB3
Abacavir ADME	0.215	0.667	#NUM!	ADH1A,NT5C2
Cytosolic iron-sulfur cluster assembly	0.215	0.667	#NUM!	CIAO1,NUBP2
Miro GTPase Cycle	0.215	0.667	#NUM!	MFN1,RHOT1
Cleavage and Polyadenylation of Pre-mRNA	0.215	0.667	#NUM!	NUDT21,PABPN1
DNA Double-Strand Break Repair by Homologous Recombination	0.215	0.667	#NUM!	ABL1,MRE11
Embryonic Stem Cell Differentiation into Cardiac Lineages	0.215	0.667	#NUM!	ISL1,NANOG
Bupropion Degradation	0.215	0.667	#NUM!	CYP2C19,CYP3A4
Protein Citrullination	0.215	0.667	#NUM!	PADI2,PADI4
Ubiquinol-10 Biosynthesis (Eukaryotic)	0.215	0.667	#NUM!	ECHDC1,MICAL1
Ceramide Biosynthesis	0.215	0.667	#NUM!	SPTLC1,SPTLC2
Phosphatidylethanolamine Biosynthesis II	0.215	0.667	#NUM!	CHKB,ETNK1
Methylglyoxal Degradation I	0.215	0.667	#NUM!	GLO1,HAGH
Tetrapyrrole Biosynthesis II	0.215	0.667	#NUM!	HMBS,UROS
Thioredoxin Pathway	0.215	0.667	#NUM!	TXN,TXNRD1
Coenzyme A Biosynthesis	0.215	0.667	#NUM!	COASY,PPCS
Phenylethylamine Degradation I	0.215	0.667	#NUM!	ALDH2,AOC3
Eumelanin Biosynthesis	0.215	0.667	#NUM!	DCT,MIF
Glycine Cleavage Complex	0.215	0.667	#NUM!	DLD,GCSH
Mitochondrial L-carnitine Shuttle Pathway	0.215	0.667	#NUM!	CPT1B,SLC27A2
Arginine Degradation I (Arginase Pathway)	0.215	0.667	#NUM!	ARG1,OAT
Formaldehyde Oxidation II (Glutathione-dependent)	0.215	0.667	#NUM!	ADH5,AKR1A1
Lactose Degradation III	0.215	0.667	#NUM!	GBA3,GLB1
RORA activates gene expression	0.196	0.6	#NUM!	CREBBP,PPARA,RXRA
SIRT1 negatively regulates rRNA expression	0.196	0.6	#NUM!	H2BC12,H2BC21,H2BC26
Urea cycle	0.196	0.6	#NUM!	ARG1,NMRAL1,OTC
Lysine catabolism	0.196	0.6	#NUM!	DLD,DLST,PIPOX
TYSND1 cleaves peroxisomal proteins	0.196	0.6	#NUM!	HSD17B4,PHYH,SCP2
Pathogenesis of Multiple Sclerosis	0.196	0.6	#NUM!	CXCL10,CXCL11,CXCL9
Mismatch Repair in Eukaryotes	0.196	0.6	#NUM!	FEN1,MSH2,PCNA
Acyl-CoA Hydrolysis	0.196	0.6	#NUM!	MBLAC2,PPT1,THEM4
Acetyl-CoA Biosynthesis I (Pyruvate Dehydrogenase Complex)	0.196	0.6	#NUM!	DBT,DLD,PDHA2
Citrulline Biosynthesis	0.196	0.6	#NUM!	ARG1,OAT,OTC
UDP-N-acetyl-D-glucosamine Biosynthesis II	0.196	0.6	#NUM!	FMO3,GFPT1,GNPNAT1
Adenine and Adenosine Salvage III	0.196	0.6	#NUM!	HPRT1,LACC1,PNP
Heme Biosynthesis II	0.196	0.6	#NUM!	CPOX,HMBS,UROS
Purine Ribonucleosides Degradation to Ribose-1-phosphate	0.196	0.6	#NUM!	LACC1,PGM2,PNP
NAD Signaling Pathway	0	0.561	0.343	ACADL,AKT1,AKT2,AKT3,BMP6,BST1,CD38,EGF,GSK3B,H1-10,H1-2,H2BC12,H2BC26,HGF,HMGCS2,IGF1,INS,LDHA,LDHB,LDHC,NAMPT,NFKB1,NMNAT1,NT5E,NUDT12,OXT,PDGFB,POLR2E,POLR2J2/POLR2J3,POLR2K,SIRT2,SIRT3,SOD2,TGFB2,TNKS,TP53,VEGFA
Neurovascular Coupling Signaling Pathway	0	0.547	-0.962	APP,CACNA2D3,CACNB3,CTH,ENTPD1,GABBR1,GNAQ,GRIA4,KCNMB3,KCNN1,KNG1,LRRC52,NOS3,NT5C,PLA2G2A,PLA2G2E,PLA2G4A,PLA2G7,PLAAT2,PLAAT3,PNPLA2,PRDX6,PRKACA,PRKAR1A,PRKAR1B,PRKAR2B,RHOA,ROCK2,STIM1
Macrophage Classical Activation Signaling Pathway	0	0.521	-4.202	BPI,CCL15,CD14,CD70,CD80,CD86,CNTF,CXCL10,CXCL11,CXCL9,DLD,EDA,FASLG,HLA-DRB3,IFNA10,IFNA14,IFNA2,IFNA4,IFNA7,IFNAR1,IFNG,IFNGR1,IFNGR2,IKBKG,IL12B,IL13,IL17A,IL17B,IL17F,IL1F10,IL2,IL21,IL25,IL36A,IL36G,IL5,IRAK4,IRF3,IRF8,IRF9,JAK2,LEP,LIF,NFKB1,PDHA2,PDHX,PKM,RBBP4,STAT1,STAT3,STAT6,TGFB2,TGFB3,TLR4,TNF,TNFSF11,TNFSF15,TNFSF4,TNFSF8,TYK2,YY1
Multiple Sclerosis Signaling Pathway	0	0.569	-2.63	BID,BRAF,C2,C3,C5,C6,C7,C8G,C9,CAPN3,CAPN9,CAPNS1,CD70,CNTF,CTLA4,CTNNA3,CXCL1,DUSP6,EDA,FAS,FASLG,HLA-DRB3,IFNG,IFNGR1,IFNGR2,IL12B,IL13,IL17A,IL17B,IL17F,IL17RB,IL1F10,IL2,IL21,IL22,IL25,IL2RA,IL36A,IL36G,IL5,IL7R,IRF4,LEP,LIF,MAPK1,MAPK11,MAPK13,MAPK14,MAPK3,MMP9,MOG,NFKB1,NLRP1,PYCARD,RBBP4,STAT1,TGFB2,TGFB3,TLR10,TLR2,TLR3,TLR4,TLR5,TNF,TNFSF11,TNFSF15,TNFSF4,TNFSF8,TNKS,YY1
Glucocorticoid Receptor Signaling	0	0.553	#NUM!	A2M,AGT,AKT1,AKT2,AKT3,ANXA1,ARID1A,ATP5PB,B2M,BAG1,BCL2,BCL2L11,BGLAP,CCL11,CCNH,CD3E,CD3G,CHP1,CREB1,CREBBP,CSF2RB,CXCL3,DNALI1,EGF,EGFR,FBP1,FCGR1A,FKBP4,FKBP5,FOXO3,GABPB1,GHR,GRB2,GTF2A2,HLA-DRB3,HMGB1,HP,HRAS,HSP90AA1,HSP90AB1,HSPA1A/HSPA1B,HSPA2,HSPA8,HSPA9,ICAM1,IFNA10,IFNA14,IFNA2,IFNA4,IFNA7,IFNAR1,IFNE,IFNG,IFNLR1,IGF1,IKBKG,IL10RA,IL10RB,IL11RA,IL12RB1,IL13,IL15RA,IL17RB,IL1R1,IL1R2,I…
Macrophage Alternative Activation Signaling Pathway	0	0.55	-0.135	AKT1S1,AKT2,ARG1,CCL17,CCL22,CD36,CLEC10A,CREB1,CREB3L1,CREB3L4,CREBBP,CSF1,EIF4EBP1,FCER1A,FCGR2B,GRB2,HLA-DRB3,IGHG2,IGHM,IL10RA,IL10RB,IL12B,IL13,IL1F10,IL1R2,IL1RN,IL2RG,IL36A,IL36G,IL36RN,IL4R,IRF4,JAK2,JCHAIN,KLF4,MAPK1,MAPK11,MAPK13,MAPK14,MAPK3,NFKB1,PF4,RELB,RXRA,SCARB1,STAT1,STAT3,STAT6,SYK,TGFB2,TGFB3,TLR4,TNF,TYK2,ZC3H12A
Neutrophil Extracellular Trap Signaling Pathway	0	0.567	2.098	AGER,AKT1,AKT2,AKT3,ATP5PB,BPI,C5,CAMP,CASP14,CASP2,CASP3,CD14,CD209,CERT1,CHP1,COL10A1,COL13A1,COL15A1,COL20A1,COL23A1,COL25A1,COL28A1,COL2A1,COL5A1,COL6A1,COL6A3,COL6A5,COL8A1,COL9A3,ELANE,FGR,FYN,HCK,HMGB1,IFNA10,IFNA14,IFNA2,IFNA4,IFNA7,IFNAR1,IFNE,IFNG,IGHG2,IGHM,ITGA2,ITGAM,JCHAIN,LCK,LTF,LYN,MAP2K3,MAP2K5,MAPK1,MAPK10,MAPK11,MAPK13,MAPK14,MAPK3,MAPK8,MAPK9,MMP2,MMP9,NCF1,NDUFB4,NDUFB8,NDUF…
Huntington's Disease Signaling	0	0.557	2.722	AKT1,AKT2,AKT3,AP2A2,ATP5PB,BDNF,BET1L,CAPN3,CAPN9,CAPNS1,CASP14,CASP2,CASP3,CLTC,CPLX2,CREB1,CREB3L1,CREB3L4,CREBBP,CYCS,DLG4,DNAJB1,DNM1L,DNM2,EGF,EGFR,GNAQ,GRB2,HDAC2,HDAC4,HRAS,HSPA1A/HSPA1B,HSPA2,HSPA8,HSPA9,IGF1,MAPK1,MAPK3,MAPK8,MAPK9,NAPA,NAPB,NAPG,NGF,NSF,PDPK1,POLR2E,POLR2J2/POLR2J3,POLR2K,PRKCA,PRKCB,PRKCD,PRKCI,PRKCQ,PRKCZ,PSMA3,PSMA7,PSMB4,PSMC3,PSMC5,PSMD11,PSMD4,PSMD5,PSMD7,PSMD9,P…
Chaperone Mediated Autophagy Signaling Pathway	0	0.512	1.364	AKT1,APP,ATP6V1C1,ATP6V1C2,BAG1,CD3E,CD3G,CHP1,CREBBP,DNAJB1,EEF1A1,EIF4A1,EIF4H,GFAP,HDAC2,HK2,HMGB1,HNF1A,HSP90AA1,HSP90AB1,HSPA1A/HSPA1B,HSPA2,HSPA8,HSPA9,HSPBP1,IDH1,IL17A,IL17RB,INS,ITCH,KLK6,MAPK1,MAPK11,MAPK13,MAPK14,MDM2,MEF2D,MMP1,MMP10,MMP16,MMP2,MMP20,MMP7,MMP8,MMP9,NFKB1,NOS3,PARK7,PDPK1,PPP3R1,PSMA3,PSMA7,PSMB4,PSME1,PYCARD,RAB11A,RAB11B,RAC1,RILP,SIRT3,STIP1,STUB1,TP53,TPT1,USP19
IL-33 Signaling Pathway	0	0.568	1.612	AKT1,AKT2,AKT3,AREG,CASP14,CASP2,CASP3,CCL17,CCL24,CELA1,CELA2A,CREB1,CREB3L1,CREB3L4,CREBBP,ELANE,H2BC12,H2BC26,ICAM1,ICAM2,ICAM4,ICAM5,IFNG,IGHE,IKBKG,IL13,IL17F,IL1F10,IL1RAP,IL1RL1,IL1RN,IL36A,IL36G,IL36RN,IL5,IRAK4,IRF3,JAK2,KIT,KLK6,LPIN1,MAPK1,MAPK10,MAPK11,MAPK13,MAPK14,MAPK3,MAPK8,MAPK9,MAPKAPK2,MMP2,MMP9,NFATC1,NFKB1,NOS3,PLCG2,PRKACA,PRKAR1A,PRKAR1B,PRKAR2B,PRSS22,SELE,SIGIRR,STAT3,SYK…
NOD1/2 Signaling Pathway	0	0.524	-2.605	BIRC2,CD70,CNTF,EDA,FASLG,HSP90AA1,HSP90AB1,HSPA1A/HSPA1B,HSPA2,HSPA8,HSPA9,IFNA10,IFNA14,IFNA2,IFNA4,IFNA7,IFNAR1,IFNG,IKBKG,IL12B,IL13,IL17A,IL17B,IL17F,IL1F10,IL2,IL21,IL25,IL36A,IL36G,IL5,IRF3,LEP,LIF,MAP2K3,MAPK1,MAPK10,MAPK11,MAPK13,MAPK14,MAPK3,MAPK8,MAPK9,MAPKAPK2,NFKB1,PYCARD,RAC1,RIGI,SHARPIN,SUGT1,TGFB2,TGFB3,TLR10,TLR2,TLR3,TLR4,TLR5,TNF,TNFAIP3,TNFSF11,TNFSF15,TNFSF18,TNFSF4,TNFSF8,T…
GABAergic Receptor Signaling Pathway (Enhanced)	0	0.531	-3.153	CACNA2D3,CACNB3,CNTNAP2,GABBR1,GNAI3,GPHN,NLGN1,NLGN2,NLGN3,NLGN4X,NLGN4Y,NRXN1,NRXN3,PRKACA,PRKAR1A,PRKAR1B,PRKAR2B
Cachexia Signaling Pathway	0	0.571	-1.044	ACVR2A,AGO1,AGO3,AGT,AKT1,AKT2,AKT3,ALB,BCL2,BECN1,CAPN3,CAPN9,CAPNS1,CASP14,CASP2,CASP3,CD70,CNTF,CRH,CRP,EDA,EIF1,EIF2A,EIF2B1,EIF2S1,EIF2S2,FASLG,FGB,FOXO3,GABARAPL1,GFRAL,GSK3A,GSK3B,HMGB1,HSP90AA1,HSP90AB1,HSPA1A/HSPA1B,HSPA2,HSPA8,HSPA9,IFNG,IFNGR1,IFNGR2,IGF1,IGFBP3,IKBKG,IL12B,IL13,IL17A,IL17B,IL17F,IL1F10,IL1R1,IL1R2,IL1RAP,IL1RAPL2,IL1RL1,IL1RL2,IL1RN,IL2,IL21,IL25,IL36A,IL36G,IL36RN,IL…
NFKBIE Signaling Pathway	0	0.486	-1.698	CD3E,CD3G,CD70,FASLG,IKBKG,MAP3K3,NFKB1,NGFR,RELB,TNF,TNFRSF11B,TNFRSF13C,TNFSF11,TNFSF15,TNFSF18,TNFSF4,TNFSF8
Aryl Hydrocarbon Receptor Signaling	0	0.506	1.043	AIP,ALDH2,ALDH3A1,CCNA1,CCNA2,CHEK2,CYP2C19,CYP3A4,DCT,FAS,FASLG,GSTA1,GSTA2,GSTK1,GSTM1,GSTM4,GSTP1,GSTT1,GSTT2/GSTT2B,GSTZ1,HSP90AA1,HSP90AB1,HSPB1,MAPK1,MAPK3,MAPK8,MDM2,NCOA7,NEDD8,NFKB1,NQO2,RELB,RXRA,SRC,TFF1,TGFB2,TGFB3,TGM2,TNF,TP53
LPS/IL-1 Mediated Inhibition of RXR Function	0	0.525	-0.853	ALDH2,ALDH3A1,APOC1,APOC2,APOE,CAT,CD14,CHST10,CHST15,CHST2,CHST3,CHST4,CHST5,CPT1B,CYP2C19,CYP3A4,FABP1,FABP5,FABP6,FMO3,GSTA1,GSTA2,GSTK1,GSTM1,GSTM4,GSTP1,GSTT1,GSTT2/GSTT2B,GSTZ1,HMGCS2,HS3ST1,HS3ST3B1,HS3ST4,HS6ST1,HS6ST3,IL1F10,IL1R1,IL1R2,IL1RAP,IL1RAPL2,IL1RL1,IL1RL2,IL1RN,IL36A,IL36G,IL36RN,MAPK8,MAPK9,MGMT,NGFR,PPARA,RXRA,SCARB1,SLC27A2,SOD3,SULT1A1,SULT1E1,TLR4,TNF,TNFRSF11B,UST,WSCD2
p53 Signaling	0	0.458	-0.229	ADGRB1,AKT1,AKT2,AKT3,BCL2,CHEK2,FAS,GSK3B,MAPK14,MAPK8,MDM2,MDM4,PCNA,PML,RRM2B,SCO2,SERPINE2,SNAI2,TNFRSF10B,TP53,TP53I3,TP63
PI3K Cascade	0	0.559	-0.229	AKT2,FGF16,FGF17,FGF18,FGF6,FGF7,FGF8,FGFR1,FGFR2,FGFR3,FGFR4,FLT3LG,FRS2,GAB1,GRB2,KL,PDPK1,PTPN11,THEM4
G alpha (i) signalling events	0	0.481	1.151	AGT,ANXA1,APLN,APP,C3,C5,CCL16,CCL21,CCL25,CCL28,CXCL1,CXCL10,CXCL11,CXCL12,CXCL16,CXCL2,CXCL3,CXCL6,CXCL9,GABBR1,GNAI3,GNGT2,INSL5,KNG1,NMU,PF4,POMC,PPBP,RGS10,RGS14,RGS16,RGS21,RGS5,RGS7,RGS8,SRC,SST
Prolactin receptor signaling	0	0.5	-0.816	GH1,GHR,JAK2,PRL,PRLR,PTPN11
Fertilization	0	0.333	#NUM!	CD9,IZUMO1
Cellular response to hypoxia	0	0.5	1.46	CA9,CREBBP,EGLN1,EGLN2,HIF1AN,LIMD1,PSMA3,PSMA7,PSMB4,PSMC3,PSMC5,PSMD11,PSMD4,PSMD5,PSMD7,PSMD9,PSME1,PSME3,RPS27A,UBB,UBE2D2,UBE2D3,VEGFA
Mitochondrial protein import	0	0.464	0.277	CHCHD7,COA4,COX19,CS,HSPA9,IDH3G,NDUFB8,OTC,PMPCA,TIMM10B,TIMM13,TIMM21,TIMM50
Potassium Channels	0	0.462	-0.816	GABBR1,GNGT2,HCN1,KCNAB2,KCNMB3,KCNN1
Mitochondrial iron-sulfur cluster biogenesis	0	0.4	#NUM!	GLRX5,ISCU
Circadian Clock	0	0.5	1.897	CREB1,CREBBP,CREM,MEF2D,NR1D1,PPARA,PPP1CC,RBM4,RPS27A,RXRA,UBB,USP46
Caspase activation via Death Receptors in the presence of ligand	0	0.462	-1.633	CD14,CFLAR,FAS,FASLG,TLR4,TNFRSF10B
Defensins	0	0.52	-0.832	DEFB1,DEFB108B,DEFB110,DEFB115,DEFB119,DEFB121,DEFB125,DEFB129,DEFB136,DEFB4A/DEFB4B,PRSS2,PRSS3,TLR2
Glycerophospholipid biosynthesis	0	0.528	0.229	ABHD4,ACHE,ALPI,BCHE,CHKB,CPNE1,CSNK2A2,CSNK2B,ETNK1,GPCPD1,GPD1,LPCAT2,LPIN1,PCTP,PLA2G2A,PLA2G2E,PLA2G4A,PLAAT3,PNPLA2
PI Metabolism	0	0.394	1.941	ARF1,FIG4,GDPD1,INPP5D,OCRL,PIP4K2A,PIP4K2B,PLEKHA3,RAB14,RAB4A,RAB5A,RUFY1,TNFAIP8
Phase II - Conjugation of compounds	0	0.455	-0.775	ABHD14B,BPNT1,COMT,GGT5,GLYAT,MAT1A,N6AMT1,NNMT,PAPSS1,SULT1A1,SULT1E1,SULT6B1,TRMT112,UGT1A6,UGT1A9 (includes others)
Mitochondrial biogenesis	0	0.467	0.535	CREB1,CREBBP,CYCS,GABPB1,MAPK11,MAPK14,MEF2D,NR1D1,PPARA,RXRA,SIRT3,SOD2,TFAM,USP46
Activation of Matrix Metalloproteinases	0	0.483	0	CTRB2,ELANE,FURIN,KLKB1,MMP1,MMP10,MMP16,MMP2,MMP7,MMP8,MMP9,PLG,PRSS2,TIMP2
Glycosaminoglycan metabolism	0	0.467	-1.528	AGRN,B4GALT2,B4GALT3,B4GALT6,B4GALT7,CD44,CHP1,DCN,GLCE,GPC2,GPC3,GPC4,GPC5,HSPG2,LYVE1,NCAN,OMD,PAPSS1,ST3GAL2,UST,VCAN
Electron transport, ATP synthesis, and heat production by uncoupling proteins	0	0.5	0	ATP5PB,ATP5PO,COX19,COX5A,COX5B,CYCS,NDUFAF2,NDUFAF3,NDUFAF5,NDUFB4,NDUFB8,NDUFS4,NDUFV2,SCO1,SCO2,UQCRB
Integration of energy metabolism	0	0.548	1	ADIPOQ,AHCYL1,CACNB3,CD36,GNAQ,GNGT2,INS,PPP2R1A,PRKACA,PRKAR1A,PRKAR1B,PRKAR2B,PRKCA,SNAP25,STX1A,TKT,VAMP2
Collagen biosynthesis and modifying enzymes	0	0.571	0.894	BMP1,COL10A1,COL13A1,COL15A1,COL20A1,COL23A1,COL25A1,COL28A1,COL2A1,COL5A1,COL6A1,COL6A3,COL6A5,COL8A1,COL9A3,COLGALT1,COLGALT2,P4HB,PLOD2,PLOD3
Trafficking and processing of endosomal TLR	0	0.556	-0.447	CNPY3,CTSS,LGMN,TLR3,UNC93B1
Regulation of Apoptosis	0	0.452	1.069	PSMA3,PSMA7,PSMB4,PSMC3,PSMC5,PSMD11,PSMD4,PSMD5,PSMD7,PSMD9,PSME1,PSME3,RPS27A,UBB
Cytosolic sensors of pathogen-associated DNA	0	0.56	2.138	CREBBP,IFI16,IKBKG,IRF3,MRE11,NFKB1,NKIRAS2,NLRP4,RPS27A,STAT6,TLR3,UBB,XRCC6,ZBP1
Bile acid and bile salt metabolism	0	0.538	0.378	AKR1C4,AKR1D1,HSD17B4,OSBP,OSBPL1A,RXRA,SLC27A2
Metabolism of non-coding RNA	0	0.462	0.816	GEMIN6,NCBP2,SNRPD2,SNRPE,SNRPG,SNUPN
Degradation of beta-catenin by the destruction complex	0	0.478	1.964	AXIN2,CTBP1,GSK3B,HNF1A,PPP2R1A,PPP2R5A,PSMA3,PSMA7,PSMB4,PSMC3,PSMC5,PSMD11,PSMD4,PSMD5,PSMD7,PSMD9,PSME1,PSME3,RPS27A,TCF4,UBB,ZRANB1
Metabolism of steroid hormones	0	0.545	-0.816	AKR1B1,CGA,HSD11B1,HSD17B11,HSD17B14,POMC
Metabolism of folate and pterines	0	0.5	#NUM!	FOLR2,MTHFD2,SHMT2
Nicotinate metabolism	0	0.455	-2.236	BST1,CD38,NMNAT1,NNMT,NT5E
Signaling by NOTCH1	0	0.559	-0.229	ADAM10,ARRB1,CREBBP,DLK1,DLL1,DLL4,DNER,HDAC2,HDAC4,HES5,HEY1,ITCH,JAG1,JAG2,KAT2A,NOTCH1,NUMB,RPS27A,UBB
Signaling by BMP	0	0.5	-1.265	ACVR2A,AMH,BMP10,BMP2,CHRDL1,GDF2,SMAD1,SMAD4,SMAD5,SMURF2
Signaling by ALK	0	0.562	1	ALK,CD274,FRS2,HDAC2,IL2RG,PTPN6,SHC1,SRC,STAT3
Assembly of collagen fibrils and other multimeric structures	0	0.531	0.728	BMP1,COL10A1,COL15A1,COL2A1,COL5A1,COL6A1,COL6A3,COL6A5,COL8A1,COL9A3,CTSS,ITGA6,LAMC2,LOXL3,MMP20,MMP7,MMP9
Metabolism of Angiotensinogen to Angiotensins	0	0.533	-1.414	ACE2,AGT,CES1,CPB2,CTSZ,ENPEP,GZMH,REN
TCR signaling	0	0.493	2.197	BCL10,CD3E,CD3G,CSK,ENAH,EVL,HLA-DRB3,IKBKG,INPP5D,LCK,NFKB1,PDPK1,PLCG2,PRKCQ,PSMA3,PSMA7,PSMB4,PSMC3,PSMC5,PSMD11,PSMD4,PSMD5,PSMD7,PSMD9,PSME1,PSME3,PTPRJ,RPS27A,TRAT1,UBB,UBE2D2,UBE2N,UBE2V1,VASP,WAS
YAP1- and WWTR1 (TAZ)-stimulated gene expression	0	0.286	#NUM!	NPPA,TEAD4
Generic Transcription Pathway	0	0.517	-2.191	CREBBP,HDAC2,HDAC4,KAT2A,MED10,MED20,NOTCH1,NOTCH2,NOTCH3,NR1D1,NR1D2,NR4A1,NRBP1,PGR,PPARA,RORC,RXRA,ZKSCAN7,ZNF10,ZNF18,ZNF180,ZNF230,ZNF264,ZNF334,ZNF382,ZNF483,ZNF566,ZNF696,ZNF75D,ZNF774
RNA Polymerase II Transcription	0	0.512	1.706	CCNH,DDX39B,GTF2A2,MAGOH,MAGOHB,MNAT1,NCBP2,NELFA,NUDT21,PABPN1,POLR2E,POLR2K,RNGTT,RTF1,SNRPE,SNRPG,SRSF6,SRSF7,TAF10,TAF12,TAF15,TCEA1
Asparagine N-linked glycosylation	0	0.529	1.667	ASGR2,FUT8,GFPT1,GNPNAT1,MPI,MVD,NAGK,PDIA3,UMOD
Metabolism of amine-derived hormones	0	0.5	#NUM!	CGA,DDC,TPO
Gene Silencing by RNA	0	0.5	3.051	AGO1,AGO3,BCDIN3D,FKBP6,H2BC12,H2BC21,H2BC26,HSP90AA1,POLR2E,POLR2K,RAN,TNRC6B,TSN
PRC2 methylates histones and DNA	0	0.5	2	H2BC12,H2BC21,H2BC26,RBBP4
Synthesis of Lipoxins (LX)	0	0.333	#NUM!	HPGD
Arachidonic acid metabolism	0	0.471	0	ALOX15B,CYP2C19,DPEP2,GGT5,GPX1,MAPKAPK2,PLA2G4A,PON2
Synthesis of Prostaglandins (PG) and Thromboxanes (TX)	0	0.3	#NUM!	HPGD,PTGDS,TBXAS1
Binding and Uptake of Ligands by Scavenger Receptors	0	0.5	0.728	ALB,APOA1,APOE,APOL1,CD36,FTL,HP,HPX,HSP90AA1,JCHAIN,LRP1,MSR1,SCARA5,SCARB1,SCARF1,SPARC,STAB1
Fc epsilon receptor (FCERI) signaling	0	0.55	2.777	AHCYL1,BCL10,BTK,FCER1A,FYN,GRB2,HRAS,IGHE,IKBKG,KRAS,LYN,MAPK1,MAPK10,MAPK3,MAPK8,MAPK9,NFATC1,NFKB1,PDPK1,PLCG2,PPP3R1,PRKCQ,PSMA3,PSMA7,PSMB4,PSMC3,PSMC5,PSMD11,PSMD4,PSMD5,PSMD7,PSMD9,PSME1,PSME3,RAC1,RPS27A,SHC1,SOS1,SYK,UBB,UBE2D2,UBE2N,UBE2V1,VAV1
Mitotic Metaphase and Anaphase	0	0.551	3.571	ANAPC7,AURKB,CCNB1,CHMP2A,CHMP2B,CHMP3,CHMP4A,DYNC1LI1,DYNC1LI2,DYNLL1,DYNLL2,IST1,KPNB1,MAPRE1,NDEL1,NUDC,PLK1,PMF1/PMF1-BGLAP,PPP1CC,PPP2R1A,PPP2R5A,PSMA3,PSMA7,PSMB4,PSMC3,PSMC5,PSMD11,PSMD4,PSMD5,PSMD7,PSMD9,PSME1,PSME3,RAN,RANGAP1,RPS27A,SIRT2,SMC3,SPAST,SPC25,SPDL1,TMPO,UBB,UBE2C,UBE2E1,UBE2I,UBE2S,VPS4A,ZWINT
DNA Damage/Telomere Stress Induced Senescence	0	0.45	0.333	CCNA1,CCNA2,H1-2,H2BC12,H2BC21,H2BC26,MRE11,TINF2,TP53
POU5F1 (OCT4), SOX2, NANOG activate genes related to proliferation	0	0.429	#NUM!	CRIPTO,NANOG,STAT3
Syndecan interactions	0	0.444	0	ACTN1,COL5A1,FN1,ITGA2,ITGA6,ITGB5,PRKCA,TNC
SUMOylation of DNA damage response and repair proteins	0	0.556	1.897	BMI1,CBX2,CETN2,PIAS4,PML,SMC3,SUMO2,SUMO3,UBE2I,XRCC4
SUMOylation of ubiquitinylation proteins	0	0.556	0.447	MDM2,PIAS4,PML,TRIM27,UBE2I
Metabolism of polyamines	0	0.4	0	ODC1,PSMA3,PSMA7,PSMB4,PSMC3,PSMC5,PSMD11,PSMD4,PSMD5,PSMD7,PSMD9,PSME1,PSME3,SAT1
Class A/1 (Rhodopsin-like receptors)	0	0.52	-0.137	AGT,ANXA1,APLN,APP,C3,C5,CCK,CCL11,CCL16,CCL17,CCL21,CCL22,CCL25,CCL28,CCL7,CGA,CXCL1,CXCL10,CXCL11,CXCL12,CXCL16,CXCL2,CXCL3,CXCL6,CXCL9,EDN2,F2,FSHB,GHRL,GNRH1,GPR68,HTR7,INSL3,INSL5,KEL,KNG1,LHCGR,LTB4R,NMB,NMU,NPS,OXT,PF4,POMC,PPBP,PROK2,QRFP,SST,TRH,TSHR,UTS2B,UTS2R,XCL1
Class B/2 (Secretin family receptors)	0	0.5	-2.858	ADCYAP1,ADM,CRH,CRHBP,DHH,FZD2,FZD4,FZD5,FZD8,FZD9,GIP,GNGT2,IAPP,PTH2,RAMP1,RAMP3,SCT,VIP,WNT10A,WNT10B,WNT11,WNT16,WNT3A,WNT7A
Semaphorin interactions	0	0.439	2.357	DPYSL3,FYN,GSK3B,HSP90AA1,HSP90AB1,MET,MYL12B,MYL6,MYL9,PLXNA1,PLXNA4,RAC1,RHOA,RHOB,ROCK2,SEMA3E,SEMA4A,SEMA6D
Energy dependent regulation of mTOR by LKB1-AMPK	0	0.571	1	CAB39,CAB39L,LAMTOR2,TSC2
ATF4 activates genes in response to endoplasmic reticulum stress	0	0.4	-1.633	ASNS,ATF3,DDIT3,EXOSC3,KHSRP,NFYA
ATF6 (ATF6-alpha) activates chaperone genes	0	0.429	#NUM!	DDIT3,NFYA,XBP1
Transcriptional regulation of white adipocyte differentiation	0	0.5	0.277	ADIPOQ,ANGPTL4,CD36,CREBBP,KLF4,LEP,MED10,MED20,NFKB1,PPARA,RXRA,TNF,WNT10B
Regulation of Insulin-like Growth Factor (IGF) transport and uptake by IGFBPs	0	0.564	-3.159	ADAM10,AHSG,ALB,APOA1,APOA5,APOE,APOL1,APP,BMP15,C3,CHGB,CHRDL1,CSF1,CST3,F2,FAM20C,FN1,FSTL3,GPC3,GZMH,IGF1,IGF2,IGFBP3,IGFBP5,IGFBP6,ITIH2,KLK13,KLK3,KNG1,MATN3,MBTPS1,MEN1,MFGE8,MMP1,MMP2,MSLN,MXRA8,NOTUM,NUCB1,P4HB,PAPPA,PCSK9,PDIA6,PLG,PNPLA2,PROC,SCG3,SERPINA1,SERPINA10,SPARCL1,STC2,TNC,VCAN
Olfactory Signaling Pathway	0	0.5	#NUM!	CNGB1
ABC-family proteins mediated transport	0	0.525	1.528	ABCC6,APOA1,CFTR,DERL1,EIF2S1,EIF2S2,PSMA3,PSMA7,PSMB4,PSMC3,PSMC5,PSMD11,PSMD4,PSMD5,PSMD7,PSMD9,PSME1,PSME3,RPS27A,UBB,VCP
Striated Muscle Contraction	0	0.545	1.155	ACTN2,MYBPC1,MYL4,TCAP,TMOD2,TMOD3,TNNI2,TNNI3,TNNT2,TPM4,TTN,VIM
Peroxisomal lipid metabolism	0	0.417	0.447	HSD17B4,NUDT7,PHYH,SCP2,SLC27A2
Regulation of lipid metabolism by PPARalpha	0	0.513	-0.894	AGT,ANGPTL4,ANKRD1,APOA1,APOA5,CD36,CREBBP,FABP1,HMGCR,HMGCS2,MED10,MED20,NFYA,NR1D1,PPARA,RXRA,TIAM2,TNFRSF21,TXNRD1,UGT1A9 (includes others)
Incretin synthesis, secretion, and inactivation	0	0.444	-2	GIP,ISL1,LEP,PCSK1
SUMOylation of SUMOylation proteins	0	0.5	#NUM!	PIAS4,SUMO2,UBE2I
SUMOylation of intracellular receptors	0	0.5	2.121	HDAC4,PGR,PIAS4,PPARA,RXRA,SUMO2,SUMO3,UBE2I
G alpha (q) signalling events	0	0.483	-1.512	AGT,ANXA1,APP,BTK,CCK,EDN2,F2,GHRL,GNAQ,GNGT2,GNRH1,GPR68,GRK2,KNG1,LTB4R,NMB,NMU,NPS,OXT,PROK2,QRFP,RGS16,RGS21,RGS5,TRH,UTS2B,UTS2R,XCL1
G alpha (s) signalling events	0	0.509	-2.502	ADCYAP1,ADM,ARRB1,CGA,CRH,FSHB,GIP,GNAI3,GNGT2,GRK2,HTR7,IAPP,INSL3,LHCGR,NPS,PDE1B,PDE2A,PDE4A,PDE4C,POMC,PTH2,RAMP1,RAMP3,SCT,SRC,TSHR,VIP
G alpha (z) signalling events	0	0.5	0.378	GNAI3,GNGT2,PRKCA,PRKCB,PRKCD,PRKCQ,RGS16
Caspase activation via Dependence Receptors in the absence of ligand	0	0.556	1.342	CASP3,DAPK1,DAPK2,DAPK3,UNC5A
Class C/3 (Metabotropic glutamate/pheromone receptors)	0	0.333	#NUM!	GABBR1
Transport of bile salts and organic acids, metal ions and amine compounds	0	0.25	#NUM!	BSG,SLC16A3,SLC6A9
Transport of inorganic cations/anions and amino acids/oligopeptides	0	0.4	-1	SLC25A18,SLC26A11,SLC3A2,SRI
Transport of vitamins, nucleosides, and related molecules	0	0.4	#NUM!	APOD,ARL2
Vasopressin regulates renal water homeostasis via Aquaporins	0	0.545	1.633	GNGT2,PRKACA,PRKAR1A,PRKAR1B,PRKAR2B,RAB11A
Smooth Muscle Contraction	0	0.542	1.941	ALDH2,ANXA1,ANXA2,CALD1,ITGB5,MYL11,MYL12A,MYL12B,MYL6,MYL9,PDE5A,TPM4,TRIM72
Interleukin-1 family signaling	0	0.512	2.287	IKBKG,IL13,IL1F10,IL1R1,IL1R2,IL1RAP,IL1RL1,IL1RL2,IL1RN,IL36A,IL36G,IL36RN,IRAK4,MAP3K3,MAPK8,NFKB1,PELI2,PSMA3,PSMA7,PSMB4,PSMC3,PSMC5,PSMD11,PSMD4,PSMD5,PSMD7,PSMD9,PSME1,PSME3,PTPN11,PTPN2,PTPN4,PTPN6,PTPN9,RPS27A,SIGIRR,SMAD3,SQSTM1,STAT3,TOLLIP,UBB,UBE2N,UBE2V1
Interleukin-17 signaling	0	0.5	-1	IL17A,IL17F,IL17RB,IL25
Interleukin-1 processing	0	0.2	#NUM!	NFKB1
Activation of kainate receptors upon glutamate binding	0	0.375	#NUM!	DLG4,GNGT2,GRIK2
Regulation of mitotic cell cycle	0	0.48	-0.408	ANAPC7,AURKA,AURKB,CCNA1,CCNA2,CCNB1,PLK1,PSMA3,PSMA7,PSMB4,PSMC3,PSMC5,PSMD11,PSMD4,PSMD5,PSMD7,PSMD9,PSME1,PSME3,RPS27A,UBB,UBE2C,UBE2E1,UBE2S
Mitotic G1 phase and G1/S transition	0	0.549	-0.507	ABL1,AKT1,AKT2,AKT3,CCNA1,CCNA2,CCNB1,CCNH,CDC25A,CDKN2B,CDKN2C,CDKN2D,CKS1B,DYRK1A,JAK2,LYN,MAX,MNAT1,ORC6,PCNA,PPP2R1A,PRIM1,PSMA3,PSMA7,PSMB4,PSMC3,PSMC5,PSMD11,PSMD4,PSMD5,PSMD7,PSMD9,PSME1,PSME3,RBBP4,RPS27A,RRM2,SRC,UBB
SUMOylation of chromatin organization proteins	0	0.467	1.134	BMI1,CBX2,HDAC2,HDAC4,SUMO2,SUMO3,UBE2I
SUMOylation of RNA binding proteins	0	0.5	0.447	BMI1,CBX2,HNRNPK,SUMO2,UBE2I
O-linked glycosylation	0	0.463	-3.8	ADAMTS13,ADAMTS15,ADAMTS5,ADAMTS6,B3GLCT,B3GNT6,B3GNT8,B4GALT6,CFP,CHST4,DAG1,GALNT1,GALNT10,GALNT11,GALNT13,GALNT3,GCNT4,LARGE1,MUC1,MUC16,SEMA5B,ST3GAL2,ST6GALNAC3,THBS2,THSD7A
Miscellaneous transport and binding events	0	0.333	#NUM!	ADD2,PIP
Myogenesis	0	0.526	0.632	ABL1,CDC42,CDH15,CDH4,CDON,MAPK11,MAPK14,MEF2D,NEO1,TCF4
Hedgehog ligand biogenesis	0	0.475	1.147	DHH,GPC5,NOTUM,P4HB,PSMA3,PSMA7,PSMB4,PSMC3,PSMC5,PSMD11,PSMD4,PSMD5,PSMD7,PSMD9,PSME1,PSME3,RPS27A,UBB,VCP
Mismatch Repair	0	0.4	#NUM!	MSH2,PCNA
Signaling by Retinoic Acid	0	0.52	-1.941	ADH1A,ADH1C,ADH4,CPT1B,CRABP1,CRABP2,DHRS3,DLD,FABP5,PDHA2,PDHX,PDK1,RXRA
Hedgehog 'off' state	0	0.489	1.342	GSK3B,ITCH,NUMB,PRKACA,PRKAR1A,PRKAR1B,PRKAR2B,PSMA3,PSMA7,PSMB4,PSMC3,PSMC5,PSMD11,PSMD4,PSMD5,PSMD7,PSMD9,PSME1,PSME3,RPS27A,SUFU,UBB
Activation of anterior HOX genes in hindbrain during early embryogenesis	0	0.538	2.673	CREBBP,CTCF,DPY30,H2BC12,H2BC21,H2BC26,PAGR1,POLR2E,POLR2K,RBBP4,RBBP5,RXRA,WDR5,YY1
Cilium Assembly	0	0.562	1.347	ARL3,ARL6,CEP41,CEP76,CETN2,CNGB1,DCTN2,DYNLL1,DYNLL2,DYNLRB1,DYNLRB2,EXOC7,HAUS1,HSP90AA1,KIF3C,LZTFL1,MAPRE1,PKD2,PLK1,PPP2R1A,PRKACA,PRKAR2B,RAB11A,RAB11FIP3,SSNA1,UNC119B,YWHAG
Activated PKN1 stimulates transcription of AR regulated genes KLK2 and KLK3	0	0.556	2.236	H2BC12,H2BC21,H2BC26,KDM4C,KLK3
Hedgehog 'on' state	0	0.49	1.633	ARRB1,CDON,CUL3,DHH,GAS1,GRK2,ITCH,NUMB,PSMA3,PSMA7,PSMB4,PSMC3,PSMC5,PSMD11,PSMD4,PSMD5,PSMD7,PSMD9,PSME1,PSME3,RPS27A,SMURF2,SUFU,UBB
Fructose metabolism	0	0.333	#NUM!	AKR1B1,ALDOB
Formation of xylulose-5-phosphate	0	0.4	#NUM!	AKR1A1,CRYL1
TNFR2 non-canonical NF-kB pathway	0	0.422	0.688	BIRC2,PSMA3,PSMA7,PSMB4,PSMC3,PSMC5,PSMD11,PSMD4,PSMD5,PSMD7,PSMD9,PSME1,PSME3,RPS27A,TNF,TNFRSF12A,TNFRSF13C,TNFSF11,UBB
TNFs bind their physiological receptors	0	0.556	-2.84	CD70,EDA,EDAR,FASLG,TNFRSF11B,TNFRSF14,TNFRSF17,TNFRSF18,TNFRSF8,TNFRSF9,TNFSF11,TNFSF15,TNFSF18,TNFSF4,TNFSF8
NIK-->noncanonical NF-kB signaling	0	0.432	1	NEDD8,PSMA3,PSMA7,PSMB4,PSMC3,PSMC5,PSMD11,PSMD4,PSMD5,PSMD7,PSMD9,PSME1,PSME3,RELB,RPS27A,UBB
LGI-ADAM interactions	0	0.429	#NUM!	DLG4,STX1A,STX1B
MAPK6/MAPK4 signaling	0	0.49	0.302	AGO1,AGO3,CDC42,DNAJB1,FOXO3,HSPB1,MMP10,MMP2,PRKACA,PSMA3,PSMA7,PSMB4,PSMC3,PSMC5,PSMD11,PSMD4,PSMD5,PSMD7,PSMD9,PSME1,PSME3,RAC1,RPS27A,TNRC6B,UBB
HDR through Homologous Recombination (HRR) or Single Strand Annealing (SSA)	0	0.561	1.46	ABL1,ABRAXAS1,CCNA1,CCNA2,ERCC4,H2BC12,H2BC21,H2BC26,MRE11,PCNA,PIAS4,POLH,PPP4C,RAD1,RAD51C,RAD51D,RMI1,RPS27A,SUMO2,UBB,UBE2I,UBE2N,UBE2V2
Nucleotide Excision Repair	0	0.561	2.711	CCNH,CETN2,CHD1L,COPS2,COPS7B,ERCC4,MNAT1,PCNA,POLR2E,POLR2K,PPIE,PRPF19,RAD23A,RAD23B,RPS27A,SUMO2,SUMO3,TCEA1,UBB,UBE2I,UBE2N,UBE2V2,XRCC1
Interleukin-10 signaling	0	0.5	-0.943	CCL22,CD80,CD86,CSF1,CXCL1,CXCL10,CXCL2,ICAM1,IL10RA,IL10RB,IL12B,IL1R1,IL1R2,IL1RN,LIF,STAT3,TNF,TYK2
Interleukin-4 and Interleukin-13 signaling	0	0.506	0.926	AKT1,ANXA1,BCL2,CCL11,CCL22,CD36,FASLG,FN1,FOXO3,HGF,HSP90AA1,HSPA8,ICAM1,IGHE,IL12B,IL13,IL17A,IL17F,IL2RG,IL4R,IL6R,IRF4,ITGAM,JAK2,LIF,MMP1,MMP2,MMP9,MUC1,NANOG,PIM1,POMC,POU2F1,RORC,STAT1,STAT3,STAT6,TNF,TP53,TYK2,VEGFA,VIM
Major pathway of rRNA processing in the nucleolus and cytosol	0	0.514	2.982	EXOSC3,RPL11,RPL12,RPL26L1,RPL30,RPL38,RPL5,RPP25,RPS12,RPS14,RPS19,RPS20,RPS25,RPS27A,RPS3,RPS4X,RPS5,RPSA,SNU13
TP53 Regulates Transcription of Cell Cycle Genes	0	0.474	-0.333	ARID3A,AURKA,CCNA1,CCNA2,CCNB1,CNOT1,CNOT9,PCNA,TP53
TP53 Regulates Transcription of DNA Repair Genes	0	0.478	0.905	AP1G2,AP1S2,CCNH,MNAT1,MSH2,NELFA,POLR2E,POLR2K,RAD51D,TCEA1,TP53
PTEN Regulation	0	0.552	0.557	AGO1,AGO3,AKT1,AKT2,AKT3,BMI1,CBX2,CSNK2A2,CSNK2B,HDAC2,LAMTOR2,MAPK1,MAPK3,PML,PSMA3,PSMA7,PSMB4,PSMC3,PSMC5,PSMD11,PSMD4,PSMD5,PSMD7,PSMD9,PSME1,PSME3,RBBP4,RNF146,RPS27A,SNAI2,STUB1,TNKS,TNRC6B,TP53,TRIM27,UBB,VAPA
RNA polymerase II transcribes snRNA genes	0	0.385	0.632	ELL3,GTF2A2,INTS3,NABP1,NCBP2,POLR2E,POLR2K,POU2F1,SRRT,SSU72
Activation of the pre-replicative complex	0	0.5	-2	GMNN,MCM6,ORC6,PRIM1
Synthesis of DNA	0	0.464	-0.392	ANAPC7,CCNA1,CCNA2,FEN1,GMNN,MCM6,ORC6,PCNA,PRIM1,PSMA3,PSMA7,PSMB4,PSMC3,PSMC5,PSMD11,PSMD4,PSMD5,PSMD7,PSMD9,PSME1,PSME3,RPS27A,UBB,UBE2C,UBE2E1,UBE2S
S Phase	0	0.474	0.962	AKT1,AKT2,AKT3,CCNA1,CCNA2,CCNH,CDC25A,CKS1B,GSK3B,MAX,MNAT1,PSMA3,PSMA7,PSMB4,PSMC3,PSMC5,PSMD11,PSMD4,PSMD5,PSMD7,PSMD9,PSME1,PSME3,RBBP4,RPS27A,SMC3,UBB
Cell Cycle Checkpoints	0	0.556	1.807	ABRAXAS1,ANAPC7,AURKB,CCNA1,CCNA2,CCNB1,CDC25A,CHEK2,DYNC1LI1,DYNC1LI2,DYNLL1,DYNLL2,H2BC12,H2BC21,H2BC26,MAPRE1,MCM6,MDM2,MDM4,MRE11,NDEL1,NUDC,ORC6,PIAS4,PLK1,PMF1/PMF1-BGLAP,PPP1CC,PPP2R1A,PPP2R5A,PSMA3,PSMA7,PSMB4,PSMC3,PSMC5,PSMD11,PSMD4,PSMD5,PSMD7,PSMD9,PSME1,PSME3,RAD1,RANGAP1,RMI1,RPS27A,SPC25,SPDL1,TP53,UBB,UBE2C,UBE2E1,UBE2N,UBE2S,UBE2V2,YWHAB,YWHAG,YWHAH,YWHAQ,YWHAZ,ZWINT
Glucose metabolism	0	0.559	1.147	ALDOA,ALDOB,ALDOC,FBP1,GCKR,GPI,HK2,MDH1,MDH2,PC,PCK2,PFKFB3,PFKM,PKLR,PKM,PPP2R1A,PRKACA,SLC25A1,TPI1
Branched-chain amino acid catabolism	0	0.417	0.447	BCAT2,DBT,DLD,HIBADH,HIBCH
Tryptophan catabolism	0	0.5	-1	IDO1,KMO,KYAT3,SLC3A2
mRNA Capping	0	0.5	-0.816	CCNH,MNAT1,NCBP2,POLR2E,POLR2K,RNGTT
RNA Polymerase III Transcription	0	0.462	0	BDP1,POLR2E,POLR2K,POLR3F,POU2F1,SSB
Ketone body metabolism	0	0.429	#NUM!	ACSS3,HMGCS2,OXCT1
Processing of Capped Intronless Pre-mRNA	0	0.5	1.342	NCBP2,NUDT21,PABPN1,SNRPE,SNRPG
Fatty acyl-CoA biosynthesis	0	0.429	#NUM!	FASN,SLC25A1,SLC27A2
FasL/ CD95L signaling	0	0.4	#NUM!	FAS,FASLG
TRAIL signaling	0	0.25	#NUM!	CFLAR,TNFRSF10B
Dissolution of Fibrin Clot	0	0.5	0	ANXA2,PLAUR,PLG,SERPINB2,SERPINB8,SERPINE2
TNF signaling	0	0.514	2.828	BIRC2,CFLAR,CYLD,IKBKG,MAPKAPK2,OTULIN,RACK1,RPS27A,SHARPIN,STUB1,TNF,TNFAIP3,UBB,UBE2D2,UBE2D3,UBE2L3,USP2,USP4
Transcription from mitochondrial promoters	0	0.5	#NUM!	TFAM
Advanced glycosylation endproduct receptor signaling	0	0.545	1.633	AGER,APP,HMGB1,MAPK1,MAPK3,S100A12
Signaling by PTK6	0	0.538	1.964	AKT1,CBL,CRK,DOK1,EGF,EGFR,ELMO2,ERBB3,HBEGF,HRAS,KHDRBS2,KRAS,NRG1,NRG2,NRG3,PTPN1,RAC1,RHOA,RPS27A,STAT3,UBB
Synaptic adhesion-like molecules	0	0.556	-1.342	DLG4,GRIA4,LRFN1,LRFN3,PTPRD
Butyrophilin (BTN) family interactions	0	0.571	-2	BTN2A1,BTN2A2,CD209,XDH
Signaling by MST1	0	0.25	#NUM!	MST1R
Transcriptional regulation by the AP-2 (TFAP2) family of transcription factors	0	0.55	-0.905	APOE,CGA,CGB3 (includes others),CREBBP,EGFR,KCTD1,KCTD15,KIT,UBE2I,VEGFA,YY1
Reelin signalling pathway	0	0.25	#NUM!	FYN
Protein methylation	0	0.429	#NUM!	EEF1A1,HSPA8,VCP
Transcriptional regulation by RUNX1	0	0.5	0	ABL1,ARID1A,BMI1,CBFB,CBX2,CCNH,CREBBP,CSNK2A2,CSNK2B,H2BC12,H2BC21,H2BC26,ITCH,KCTD6,LDB1,MNAT1,OCLN,PBRM1,PRKCB,PSMA3,PSMA7,PSMB4,PSMC3,PSMC5,PSMD11,PSMD4,PSMD5,PSMD7,PSMD9,PSME1,PSME3,RPS27A,SMARCC1,TJP1,UBB
Transcriptional regulation by RUNX3	0	0.532	0.365	BCL2L11,BRD2,CBFB,CREBBP,FOXO3,HDAC4,JAG1,KAT2A,KRAS,MDM2,NOTCH1,PSMA3,PSMA7,PSMB4,PSMC3,PSMC5,PSMD11,PSMD4,PSMD5,PSMD7,PSMD9,PSME1,PSME3,RORC,RPS27A,RUNX3,SMAD3,SMAD4,SMURF2,SRC,TEAD4,TP53,UBB
Transcriptional regulation by RUNX2	0	0.533	1	ABL1,AKT1,AKT2,AKT3,BGLAP,BMP2,CBFB,CCNB1,HDAC4,HEY1,ITGA5,MAPK1,MAPK3,SMAD1,SMAD4,SRC
GABA synthesis, release, reuptake and degradation	0	0.556	-1.342	HSPA8,SNAP25,STX1A,SYT1,VAMP2
Digestion	0	0.0909	#NUM!	ALPI
Aryl hydrocarbon receptor signalling	0	0.5	#NUM!	AIP,HSP90AB1
ESR-mediated signaling	0	0.538	3.402	AGO1,AGO3,BCL2,CBFB,CREBBP,CXCL12,EBAG9,FKBP4,FKBP5,GTF2A2,H2BC12,H2BC21,H2BC26,HSP90AA1,HSP90AB1,KCTD6,KPNA2,MAPK1,MAPK3,PGR,POLR2E,POLR2K,POU2F1,PPID,SMC3,TFF1,TNRC6B,YY1
Regulation of RUNX2 expression and activity	0	0.467	1.964	BMP2,CBFB,GSK3B,MSX2,PSMA3,PSMA7,PSMB4,PSMC3,PSMC5,PSMD11,PSMD4,PSMD5,PSMD7,PSMD9,PSME1,PSME3,RPS27A,STAT1,STUB1,UBB,WWP1
Cristae formation	0	0.4	-1	ATP5PB,ATP5PO,DNAJC11,HSPA9
Processing of SMDT1	0	0.5	#NUM!	PHB2,PMPCA
Neddylation	0	0.479	1.342	ASB13,ASB8,COMMD10,COMMD7,COMMD9,COPS2,COPS7B,CUL3,CUL9,DCUN1D2,DCUN1D5,FBXL4,KCTD6,KLHL2,KLHL3,MUL1,NEDD8,NPLOC4,NUB1,PSMA3,PSMA7,PSMB4,PSMC3,PSMC5,PSMD11,PSMD4,PSMD5,PSMD7,PSMD9,PSME1,PSME3,RBBP5,RPS27A,SENP8,SPSB1,SQSTM1,UBB,UBD,UBE2D2,UBE2D3,UBE2F,UFD1,VCP,WDR5,ZBTB16
Transcriptional Regulation by E2F6	0	0.4	-1	BMI1,CBX3,EHMT2,MAX,RBBP4,RRM2
Nucleotide salvage	0	0.562	2.333	ADK,AMPD2,APRT,GMPR,GMPR2,HPRT1,PUDP,UCK1,UPP2
Post-translational protein phosphorylation	0	0.538	-3.086	ADAM10,AHSG,ALB,APOA1,APOA5,APOE,APOL1,APP,BMP15,C3,CHGB,CHRDL1,CSF1,CST3,FAM20C,FN1,FSTL3,GPC3,IGFBP3,IGFBP5,ITIH2,KNG1,MATN3,MBTPS1,MEN1,MFGE8,MSLN,MXRA8,NOTUM,NUCB1,P4HB,PCSK9,PDIA6,PNPLA2,PROC,SCG3,SERPINA1,SERPINA10,SPARCL1,STC2,TNC,VCAN
Aspartate and asparagine metabolism	0	0.5	#NUM!	ASNS,ASPA,NAALAD2
Glutamate and glutamine metabolism	0	0.333	#NUM!	OAT,PYCR1,PYCR2
Alanine metabolism	0	0.5	#NUM!	GPT2
Triglyceride metabolism	0	0.538	0.378	ABHD5,FABP1,FABP5,FABP6,LPIN1,PPP1CC,PRKACA
Intracellular oxygen transport	0	0.5	#NUM!	CYGB
Glycogen metabolism	0	0.444	2	PYGB,PYGL,RPS27A,UBB
Signaling by NOTCH4	0	0.54	0.192	ADAM10,AKT1,CREBBP,DLL4,FLT4,HES5,HEY1,JAG1,KAT2A,NOTCH1,NOTCH2,PSMA3,PSMA7,PSMB4,PSMC3,PSMC5,PSMD11,PSMD4,PSMD5,PSMD7,PSMD9,PSME1,PSME3,RPS27A,SMAD3,UBB,YWHAZ
NGF-stimulated transcription	0	0.529	-1.134	ARC,CREB1,DNM2,F3,ID2,MEF2D,NAB1,RRAD,SH3GL3
Peroxisomal protein import	0	0.556	0.447	AGXT,CAT,CROT,DAO,GSTK1,HSD17B4,IDE,IDH1,MLYCD,NUDT7,PEX26,PEX5,PHYH,PIPOX,RPS27A,SCP2,SLC27A2,UBB,UBE2D2,UBE2D3
Interferon alpha/beta signaling	0	0.537	0.426	IFIT3,IFNA10,IFNA14,IFNA2,IFNA4,IFNA7,IFNAR1,IRF3,IRF4,IRF6,IRF8,IRF9,ISG15,KPNA1,KPNB1,MX1,OAS1,PTPN1,PTPN11,PTPN6,STAT1,TYK2
Iron uptake and transport	0	0.36	1.667	ATP6V1C1,ATP6V1C2,FTL,GLRX3,HMOX2,NEDD8,RPS27A,TFRC,UBB
Class I peroxisomal membrane protein import	0	0.5	#NUM!	FIS1,PEX26
Lipophagy	0	0.5	#NUM!	HSPA8
Transcriptional regulation of granulopoiesis	0	0.526	1.414	CBFB,CREB1,FLI1,H2BC12,H2BC21,H2BC26,IL6R,PML,RXRA,STAT3
FOXO-mediated transcription of cell cycle genes	0	0.538	1.134	BTG1,FOXO3,KLF4,MSTN,SMAD2,SMAD3,SMAD4
Amino acids regulate mTORC1	0	0.333	#NUM!	ATP6V1C1,ATP6V1C2,LAMTOR2
STAT5 Activation	0	0.5	#NUM!	FLT3LG,GRB2,PTPN11
Sensory processing of sound by inner hair cells of the cochlea	0	0.5	-0.905	CABP2,CAPZB,CLIC5,EZR,LRRC52,RDX,SNAP25,SPTAN1,STX1A,TWF2,VAMP2
Sensory processing of sound by outer hair cells of the cochlea	0	0.375	1.633	CLIC5,EZR,GSN,RDX,SPTAN1,TWF2
RHOBTB3 ATPase cycle	0	0.5	#NUM!	CUL3,HGS,HTR7
Cytoprotection by HMOX1	0	0.556	0.258	ALB,BLVRA,BLVRB,COX19,COX5A,COX5B,CREBBP,CYCS,FABP1,HMOX2,PPARA,RXRA,SCO1,SCO2,STAT3
Heme signaling	0	0.5	-1.414	APOA1,CLEC1B,CREB1,CREBBP,MEF2D,NR1D1,PGRMC2,PPARA,RXRA,TLR4,USP46
Sensory perception of taste	0	0.333	#NUM!	SCN2B
Germ layer formation at gastrulation	0	0.571	1	NANOG,SMAD2,SMAD3,SMAD4
Atorvastatin ADME	0	0.5	#NUM!	CYP3A4
KEAP1-NFE2L2 pathway	0	0.536	2.556	AKT1,AKT2,AKT3,CREBBP,CSNK2A2,CSNK2B,CUL3,GSK3B,MAFG,MAP1LC3B,MUL1,NPLOC4,PRKCD,PSMA3,PSMA7,PSMB4,PSMC3,PSMC5,PSMD11,PSMD4,PSMD5,PSMD7,PSMD9,PSME1,PSME3,RPS27A,SQSTM1,UBB,UFD1,VCP
Retinoid metabolism and transport	0	0.515	-3.153	AGRN,AKR1B10,AKR1C4,APOA1,APOC2,APOE,APOM,GPC2,GPC3,GPC4,GPC5,HSPG2,LDLR,LRP1,LRP12,LRP8,RBP4
Serine biosynthesis	0	0.5	#NUM!	PSAT1
GABA receptor activation	0	0.375	#NUM!	GABBR1,GNAI3,GNGT2
Formation of paraxial mesoderm	0	0.545	-0.816	CREBBP,DLL1,FGFR1,KAT2A,NOTCH1,WNT3A
Formation of axial mesoderm	0	0.5	#NUM!	SMAD2,SMAD3,TEAD4
NFE2L2 regulating TCA cycle genes	0	0.333	#NUM!	IDH1
NFE2L2 regulating anti-oxidant/detoxification enzymes	0	0.385	0.447	CREBBP,GCLM,GSTA1,GSTA2,TXNRD1
Regulation of NFE2L2 gene expression	0	0.333	#NUM!	NOTCH1
Class I MHC mediated antigen processing and presentation	0	0.528	3.055	ANAPC7,ASB13,ASB8,ATG7,B2M,BECN1,BLMH,BTK,CD14,CD207,CD36,CTSS,CUL3,DTX3L,ERAP1,ERAP2,FBXL4,FCGR1A,FGB,HECTD3,HERC5,HMGB1,IKBKG,ITCH,KCTD6,KLHL2,KLHL3,LRSAM1,MRC2,NCF1,NCF4,PDIA3,PRKN,PSMA3,PSMA7,PSMB4,PSMC3,PSMC5,PSMD11,PSMD4,PSMD5,PSMD7,PSMD9,PSME1,PSME3,RNF114,RNF34,RPS27A,S100A8,S100A9,SMURF2,SNAP23,SPSB1,STUB1,STX4,TIRAP,TLR2,TLR4,UBA1,UBA6,UBA7,UBB,UBE2C,UBE2D2,UBE2D3,UBE2D4,UBE2E1,UBE2E3,U…
Factors involved in megakaryocyte development and platelet production	0	0.553	1.964	ABL1,CAPZB,CDC42,DOCK2,EHD1,EHD2,EHD3,HBE1,HDAC2,IFNA10,IFNA14,IFNA2,IFNA4,IFNA7,JAK2,MAFG,MFN1,MICAL1,PRKACA,PRKAR1A,PRKAR1B,PRKAR2B,RAB5A,RAC1,RAD51C,TP53
Signaling by the B Cell Receptor (BCR)	0	0.534	2.402	AHCYL1,BCL10,BLNK,BTK,CD79B,DAPP1,FYN,GRB2,HRAS,IGHD,IGHM,IKBKG,KRAS,LYN,NFATC1,NFKB1,PLCG2,PPIA,PPP3R1,PRKCB,PSMA3,PSMA7,PSMB4,PSMC3,PSMC5,PSMD11,PSMD4,PSMD5,PSMD7,PSMD9,PSME1,PSME3,PTPN6,RPS27A,SOS1,STIM1,SYK,UBB,VAV1
CGAS-STING Signaling Pathway	0	0.56	-1.605	ATG5,ATP6V1C1,ATP6V1C2,CCL26,CD274,CD70,CNTF,EDA,EIF2A,FASLG,ICAM1,IDO1,IFNA14,IFNA4,IFNG,IKBKG,IL12B,IL13,IL17A,IL17B,IL17F,IL1F10,IL2,IL21,IL25,IL36A,IL36G,IL5,IRF3,LEP,LIF,MAP1LC3A,MAP1LC3B,MAP1LC3B2,NFKB1,PYCARD,STAT1,STAT6,TFAM,TGFB2,TGFB3,TNF,TNFSF11,TNFSF15,TNFSF4,TNFSF8,ZBP1
FXR/RXR Activation	0	0.554	3.054	AKT1,AKT2,AKT3,APOA1,APOC2,APOE,CD70,CNTF,CREBBP,CYP3A4,DDIT3,EDA,FABP6,FASLG,FASN,FBP1,FETUB,FGFR4,GCLM,GSTA1,GSTA2,GSTK1,GSTM1,GSTM4,GSTP1,GSTT1,GSTT2/GSTT2B,GSTZ1,HMGB1,HNF1A,ICAM1,IFNG,IL12B,IL13,IL17A,IL17B,IL17F,IL1F10,IL1RN,IL2,IL21,IL25,IL36A,IL36G,IL36RN,IL5,INS,LEP,LIF,MAFG,MAPK10,MAPK8,MAPK9,NFKB1,PCK2,PKLR,PPARA,RXRA,SCARB1,SRC,TGFB2,TGFB3,TNF,TNFSF11,TNFSF15,TNFSF4,TNFSF8
BBSome Signaling Pathway	0	0.521	-2.143	ADGRB1,ADGRB2,ADGRB3,ADGRD1,ADGRF1,ADGRG1,ADGRL3,ARL6,BDNF,CBX2,CUL3,CXCL12,DNM1L,EPHB2,FZD2,FZD4,FZD5,FZD8,FZD9,GABBR1,GPR135,GPR68,HTR7,LEP,LEPR,LGR5,LHCGR,LTB4R,LZTFL1,MAPK1,MAPK11,MAPK13,MAPK14,MYL11,NTRK2,PLK1,POMC,PRKACA,PRKAR1A,PRKAR1B,PRKAR2B,PRKCD,RAB5A,RAB5B,RAB5C,RHOA,STAT3,TSHR,UTS2R,XBP1
HEY1 Signaling Pathway	0	0.563	-1.443	ACVR2A,AKT1,AKT2,AKT3,BMP1,BMP10,BMP15,BMP2,BMP6,BMP8B,BPNT2,DLL1,DLL4,EGFR,ERBB3,GAB1,GRB2,HEY1,JAG1,JAG2,MDM2,MMP1,MMP10,MMP16,MMP2,MMP20,MMP7,MMP8,MMP9,NFATC1,NOTCH1,NOTCH2,NOTCH3,NPPA,NTRK3,PDGFC,PGF,SMAD1,SMAD2,SMAD3,SMAD4,SMAD5,TGFB2,TGFB3,TGFBR3,TP53,VEGFA,VEGFB,VEGFD
Cohesin Chromatin Regulation Pathway	0	0.473	1.183	ANAPC7,AURKB,CBX1,CBX3,CCNB1,CDHR1,CTCF,FTO,H2BC12,H2BC21,H2BC26,IFNG,IGF2,MED10,MED20,NANOG,PCDH10,PCDH8,PCDH9,PCDHA7,PCDHB1,PCDHB2,PCDHGA2,PCDHGC3,PLK1,POLR2E,POLR2J2/POLR2J3,POLR2K,PPM1L,PPP2R1A,PPP2R5A,PTPA,SMC3,SRA1,TINF2
Nuclear Cytoskeleton Signaling Pathway	0	0.573	0.152	CAPZB,CDH1,CDH11,CDH12,CDH15,CDH20,CDH4,CDH5,CDH6,CSNK2A2,CSNK2B,DCTN2,DCTN6,DDX19B,DYNC1LI1,DYNC1LI2,DYNLL1,DYNLL2,FGR,FHOD1,FN1,FYN,HCK,ITGA2,ITGA5,ITGA6,ITGAM,ITGB5,ITGB6,ITGB7,KIF1C,KIF23,KIF3C,KLC1,KLC3,LCK,LMNB2,LYN,NFKB1,RACGAP1,RHOA,SRC,XRCC6
TR/RXR Activation	0	0.561	0	AKT1,AKT2,AKT3,ANGPTL8,APOA5,CCNA2,COL6A3,DAPK2,ENO1,F10,FASN,FOXM1,GH1,HP,ITGA5,KLF9,LDLR,MDM2,NRGN,PCNA,PDGFC,PGF,PPARA,RXRA,SCARB1,SLC16A3,SRC,SYT12,TRH,VEGFA,VEGFB,VEGFD
Role of BRCA1 in DNA Damage Response	0	0.56	-2.828	ABRAXAS1,ARID1A,CHEK2,FANCF,FANCL,IFNG,MRE11,MSH2,PBRM1,PLK1,POU2F1,SMARCC1,STAT1,TP53
Erythropoietin Signaling Pathway	0	0.545	4.093	AKT1,AKT2,AKT3,BAD,BIRC2,CD70,CNTF,CSF2RB,EDA,EPOR,FASLG,FOXO3,GRB2,GSK3B,HBE1,HRAS,IFNG,IL12B,IL13,IL17A,IL17B,IL17F,IL1F10,IL2,IL21,IL25,IL36A,IL36G,IL5,JAK2,KRAS,LEP,LIF,MAPK1,MAPK3,MDM2,NFKB1,NOS3,PDPK1,PRKCA,PRKCB,PRKCD,PRKCI,PRKCQ,PRKCZ,PTPN6,RAC1,RAC2,RAC3,RAF1,RALA,RALB,RAP2A,RELB,RRAS2,SHC1,SHC2,SOS1,SRC,TGFB2,TGFB3,TNF,TNFSF11,TNFSF15,TNFSF4,TNFSF8,TP53
Activation of IRF by Cytosolic Pattern Recognition Receptors	0	0.468	-0.218	CREBBP,IFNA10,IFNA14,IFNA2,IFNA4,IFNA7,IFNAR1,IKBKG,IRF3,IRF9,ISG15,MAPK10,MAPK8,MAPK9,NFKB1,PIN1,RELB,RIGI,STAT1,TANK,TNF,ZBP1
Role of RIG1-like Receptors in Antiviral Innate Immunity	0	0.4	0	CREBBP,IFNA10,IFNA14,IFNA2,IFNA4,IFNA7,IKBKG,IRF3,NFKB1,RELB,RIGI,TANK
Role of Pattern Recognition Receptors in Recognition of Bacteria and Viruses	0	0.56	0.928	C3,C5,CD70,CLEC6A,CNTF,CREB1,EDA,EIF2S1,FASLG,IFNA14,IFNA4,IFNG,IL12B,IL13,IL17A,IL17B,IL17F,IL1F10,IL2,IL21,IL25,IL36A,IL36G,IL5,IRF3,LEP,LIF,MAPK1,MAPK10,MAPK3,MAPK8,MAPK9,MBL2,NFKB1,OAS1,PLCG2,PRKCA,PRKCB,PRKCD,PRKCI,PRKCQ,PRKCZ,RELB,RIGI,SYK,TGFB2,TGFB3,TLR2,TLR3,TLR4,TLR5,TNF,TNFSF11,TNFSF15,TNFSF4,TNFSF8
MIF Regulation of Innate Immunity	0	0.517	0.535	CD14,CD74,MAPK1,MAPK10,MAPK3,MAPK8,MAPK9,MIF,NFKB1,PLA2G2A,PLA2G2E,PLA2G4A,RELB,TLR4,TP53
LPS-stimulated MAPK Signaling	0	0.566	1.89	CD14,CDC42,CREB1,HRAS,IKBKG,KRAS,MAP2K3,MAPK1,MAPK10,MAPK11,MAPK13,MAPK14,MAPK3,MAPK8,MAPK9,NFKB1,PRKCA,PRKCB,PRKCD,PRKCI,PRKCQ,PRKCZ,RAC1,RAF1,RALA,RALB,RAP2A,RELB,RRAS2,TLR4
CD40 Signaling	0	0.45	1.5	ICAM1,IKBKG,MAP2K3,MAP2K5,MAPK1,MAPK10,MAPK11,MAPK13,MAPK14,MAPK3,MAPK8,MAPK9,MAPKAPK2,NFKB1,RELB,STAT3,TANK,TNFAIP3
CD27 Signaling in Lymphocytes	0	0.419	0.577	BID,CASP3,CD70,CYCS,IKBKG,MAP2K3,MAP2K5,MAP3K3,MAPK10,MAPK8,MAPK9,NFKB1,RELB
Lymphotoxin ? Receptor Signaling	0	0.516	3.051	AKT1,AKT2,AKT3,BIRC2,CASP3,CREBBP,CXCL1,CYCS,DIABLO,IKBKG,MAPK1,MAPK3,NFKB1,PDPK1,RELB,TRAF4
IL-17 Signaling	0	0.55	-1.65	AKT1,AKT2,AKT3,CCL11,CCL17,CCL22,CD70,CNTF,CXCL1,CXCL3,DEFB1,DEFB108B,DEFB110,DEFB115,DEFB119,DEFB125,DEFB129,DEFB4A/DEFB4B,EDA,FASLG,GSK3B,HRAS,HSP90AA1,HSP90AB1,IFNG,IL12B,IL13,IL17A,IL17B,IL17F,IL17RB,IL1F10,IL2,IL21,IL25,IL36A,IL36G,IL5,JAK2,KRAS,LEP,LIF,MAP2K3,MAPK1,MAPK10,MAPK11,MAPK13,MAPK14,MAPK3,MAPK8,MAPK9,MMP2,MMP9,NFKB1,PDGFC,PGF,RALA,RALB,RAP2A,RGS16,RRAS2,TGFB2,TGFB3,TNF,TNFRSF11B,T…
Airway Pathology in Chronic Obstructive Pulmonary Disease	0	0.51	-0.258	APOD,APOM,C8G,CD70,CNTF,CXCL1,CXCL3,EDA,ELANE,FASLG,FGF16,FGF17,FGF18,FGF6,FGF7,FGF8,GZMB,IFNG,IL12B,IL13,IL17A,IL17B,IL17F,IL1F10,IL2,IL21,IL22,IL25,IL36A,IL36G,IL5,LCN8,LEP,LIF,MMP1,MMP2,MMP8,MMP9,OBP2B,PRTN3,PTGDS,RBP4,TGFB2,TGFB3,TNF,TNFSF11,TNFSF15,TNFSF4,TNFSF8
fMLP Signaling in Neutrophils	0	0.545	3.53	ARPC3,ARPC5,CDC42,CHP1,GNAI3,GNAQ,HRAS,KRAS,MAPK1,MAPK3,NCF1,NFATC1,NFKB1,PPP3R1,PRKCA,PRKCB,PRKCD,PRKCI,PRKCQ,PRKCZ,RAC1,RAC2,RAC3,RAF1,RALA,RALB,RAP2A,RELB,RRAS2,WAS
4-1BB Signaling in T Lymphocytes	0	0.48	1.897	IKBKG,MAPK1,MAPK10,MAPK11,MAPK13,MAPK14,MAPK3,MAPK8,MAPK9,NFKB1,RELB,TNFRSF9
Induction of Apoptosis by HIV1	0	0.513	-0.943	BCL2,BID,BIRC2,CASP3,CYCS,DAXX,DFFA,DIABLO,FAS,FASLG,IKBKG,MAPK10,MAPK8,MAPK9,NFKB1,NGFR,RELB,TNF,TNFRSF11B,TP53
B Cell Activating Factor Signaling	0	0.481	2.111	IKBKG,MAPK1,MAPK10,MAPK11,MAPK13,MAPK14,MAPK8,MAPK9,NFATC1,NFKB1,RELB,TNFRSF13C,TNFRSF17
IL-9 Signaling	0	0.5	0.816	IL2RG,IL9,NFKB1,RELB,STAT1,STAT3,TNF
CCR3 Signaling in Eosinophils	0	0.534	1.961	CCL11,CCL24,CCL26,GNAI3,GNAQ,HRAS,KRAS,MAPK1,MAPK11,MAPK13,MAPK14,MAPK3,PAK4,PAK5,PLA2G2A,PLA2G2E,PLA2G4A,PRKCA,PRKCB,PRKCD,PRKCI,PRKCQ,PRKCZ,RAC1,RAF1,RALA,RALB,RAP2A,RHOA,ROCK2,RRAS2
CD28 Signaling in T Helper Cells	0	0.571	2.828	AKT1,AKT2,AKT3,ARPC3,ARPC5,BCL10,CD28,CD3E,CD3G,CD80,CD86,CDC42,CHP1,CSK,CTLA4,FYN,GRB2,HLA-DRB3,IKBKG,IL2,LCK,MAPK10,MAPK8,MAPK9,NFATC1,NFKB1,PDPK1,PPP3R1,PRKCQ,PTPN11,PTPN6,RAC1,RELB,SYK,VAV1,WAS
Role of Cytokines in Mediating Communication between Immune Cells	0	0.5	#NUM!	IFNA10,IFNA14,IFNA2,IFNA4,IFNA7,IFNG,IFNL1,IL12B,IL13,IL17A,IL17F,IL1F10,IL1RN,IL2,IL21,IL22,IL24,IL25,IL36A,IL36G,IL36RN,IL5,TNF
Dendritic Cell Maturation	0	0.55	-1.604	AKT1,AKT2,AKT3,B2M,CD1B,CD1D,CD3E,CD3G,CD58,CD80,CD83,CD86,COL10A1,COL2A1,CREB1,CREB3L1,CREB3L4,CREBBP,DDR2,FCGR1A,FCGR2A,FCGR2B,HLA-DRB3,ICAM1,IFNAR1,IGHG2,IGHM,IKBKG,IL12B,IL1F10,IL1RL2,IL1RN,IL36A,IL36G,IL36RN,IRF8,JAK2,JCHAIN,LEP,LEPR,MAPK1,MAPK10,MAPK11,MAPK13,MAPK14,MAPK3,MAPK8,MAPK9,NFKB1,NGFR,NOTUM,PDIA3,PLCD3,PLCG2,RELB,STAT1,TLR2,TLR3,TLR4,TNF,TNFRSF11B
Reelin Signaling in Neurons	0	0.571	3.55	AKT1,AKT2,AKT3,APBB1,APOE,APP,ARHGEF1,ARHGEF10,ARHGEF2,ARPC3,ARPC5,CAMK2B,CAMK2D,CDC42,CRK,CRKL,DNALI1,FGR,FYN,GSK3B,HCK,ITGA5,LCK,LRP8,LYN,MAP2K3,MAP2K5,MAPK1,MAPK10,MAPK3,MAPK8,MAPK9,NDEL1,PAFAH1B2,PAFAH1B3,PDK1,RAC1,RHOA,SRC,WASL
Angiopoietin Signaling	0	0.481	0.408	AKT1,AKT2,AKT3,ANGPT1,ANGPTL1,BAD,CRK,DOK2,GRB2,GRB7,HRAS,IKBKG,KRAS,NFKB1,NOS3,PAK4,PAK5,PTPN11,RALA,RALB,RAP2A,RELB,RRAS2,SOS1,TEK
Cellular Effects of Sildenafil (Viagra)	0	0.566	0.503	ACVR2A,ADGRB1,ADGRB2,ADGRB3,ADGRD1,ADGRF1,ADGRG1,ADGRL3,AKT1,AKT2,AKT3,ATP2A3,BCL2,CACNA2D3,CACNB3,CAPN3,CAPN9,CAPNS1,CASP3,CFLAR,CHP1,CNGB1,CNTF,CREB1,CREB3L1,CREB3L4,CREBBP,CRP,FAS,FASLG,FZD2,FZD4,FZD5,FZD8,FZD9,GABBR1,GNAI3,GNAQ,GPR135,GPR68,HCN1,HSP90AA1,HSP90AB1,HTR7,KCNN1,KRAS,LGR5,LHCGR,LTB4R,MAP2K3,MAPK1,MAPK10,MAPK11,MAPK13,MAPK14,MAPK3,MAPK8,MAPK9,MEF2D,MYL11,MYL12A,MYL12B,MYL4,MYL6,MYL…
Endothelin-1 Signaling	0	0.552	1.982	ARAF,BRAF,CASP14,CASP2,CASP3,GAB1,GNAI3,GNAQ,GRB2,HRAS,KRAS,MAPK1,MAPK10,MAPK11,MAPK13,MAPK14,MAPK3,MAPK8,MAPK9,NOS3,NOTUM,PDIA3,PLA2G2A,PLA2G2E,PLA2G4A,PLA2G7,PLAAT2,PLAAT3,PLCD3,PLCG2,PLD5,PNPLA2,PRDX6,PRKCA,PRKCB,PRKCD,PRKCI,PRKCQ,PRKCZ,RAF1,RALA,RALB,RAP2A,RRAS2,SHC1,SHC2,SOS1,SRC
Relaxin Signaling	0	0.492	3	AKT1,AKT2,AKT3,APEX1,BRAF,CREB1,CTH,GDPD1,GNAI3,GNAQ,MAPK1,MAPK3,MMP9,MPPED2,NFKB1,NOS3,NT5C,PDE1B,PDE2A,PDE4A,PDE4C,PDE5A,PRKACA,PRKAR1A,PRKAR1B,PRKAR2B,PRKCZ,RELB,SMPDL3A,VEGFA
Cardiomyocyte Differentiation via BMP Receptors	0	0.444	#NUM!	ACVR2A,BMP10,BMP2,NPPA,NPPB,SMAD1,SMAD4,SMAD5
Semaphorin Signaling in Neurons	0	0.5	#NUM!	ARHGAP1,CDC42,DIRAS3,DPYSL3,FNBP1,FYN,MAPK1,MAPK3,MET,PAK4,PAK5,PLXNA1,RAC1,RAC2,RAC3,RHOA,RHOB,RHOQ,RHOT1,ROCK2
Molecular Mechanisms of Cancer	0	0.566	0.813	ABL1,ACVR2A,ADGRB1,ADGRB2,ADGRB3,ADGRD1,ADGRF1,ADGRG1,ADGRL3,AKT1,AKT2,AKT3,ARHGEF1,ARHGEF10,ARHGEF2,AURKA,BAD,BCL2,BCL2L11,BID,BIRC2,BMP1,BMP10,BMP15,BMP2,BMP6,BMP8B,BRAF,CAMK2B,CAMK2D,CASP3,CBL,CDC25A,CDC42,CDH1,CDKN2B,CDKN2C,CDKN2D,CFLAR,CHEK2,CREBBP,CRK,CSF2RB,CYCS,DAXX,DHH,DIABLO,DIRAS3,EDN2,EGF,F2,FAS,FASLG,FNBP1,FYN,FZD2,FZD4,FZD5,FZD8,FZD9,GAB1,GABBR1,GHR,GNAI3,GNAQ,GPR135,GPR68,GRB2,GSK3…
Lipid Antigen Presentation by CD1	0	0.571	0	AP2A2,AP2B1,B2M,CD1B,CD1D,CD3E,CD3G,PDIA3
Cell Cycle Regulation by BTG Family Proteins	0	0.385	#NUM!	BTG1,PPM1L,PPP2R1A,PPP2R5A,PTPA
HMGB1 Signaling	0	0.571	0.14	AGER,AKT1,AKT2,AKT3,CD70,CDC42,CNTF,DIRAS3,EDA,FASLG,FNBP1,HMGB1,HRAS,ICAM1,IFNG,IFNGR1,IFNGR2,IL12B,IL13,IL17A,IL17B,IL17F,IL1F10,IL1R1,IL2,IL21,IL25,IL36A,IL36G,IL5,KAT2A,KRAS,LEP,LIF,MAP2K3,MAP2K5,MAPK1,MAPK10,MAPK11,MAPK13,MAPK14,MAPK3,MAPK8,MAPK9,NFKB1,NGFR,RAC1,RAC2,RAC3,RALA,RALB,RAP2A,RELB,RHOA,RHOB,RHOQ,RHOT1,RRAS2,SELE,TGFB2,TGFB3,TLR4,TNF,TNFRSF11B,TNFSF11,TNFSF15,TNFSF4,TNFSF8
DNA Methylation and Transcriptional Repression Signaling	0	0.44	1.414	CDK15,CDK16,CDK20,HDAC2,MBD1,MBD4,RBBP4,TCF21,TCF4,TFAM,TP53
Antiproliferative Role of Somatostatin Receptor 2	0	0.5	1.387	BRAF,CTH,HRAS,KRAS,MAPK1,MAPK3,NT5C,PTPN11,PTPN6,RALA,RALB,RAP2A,RRAS2,SRC,SST
Role of OCT4 in Mammalian Embryonic Stem Cell Pluripotency	0	0.267	#NUM!	BMI1,ETS2,NANOG,TP53
Germ Cell-Sertoli Cell Junction Signaling	0	0.557	#NUM!	A2M,ACTN1,ACTN2,ACTN4,AKT1,CDC42,CDH1,CLINT1,DIRAS3,EPN1,FER,FNBP1,GSN,HRAS,ILK,ITGA2,ITGA6,JUP,KRAS,MAP2K3,MAP3K3,MAPK1,MAPK10,MAPK14,MAPK3,MAPK8,MAPK9,PAK4,PAK5,PDPK1,RAB8B,RAC1,RAC2,RAC3,RALA,RALB,RAP2A,RHOA,RHOB,RHOQ,RHOT1,RRAS2,SRC,TGFB2,TGFB3,TJP1,TNF,WASL,ZYX
CREB Signaling in Neurons	0	0.551	0.224	ADGRB1,ADGRB2,ADGRB3,ADGRD1,ADGRF1,ADGRG1,ADGRL3,AKT1,AKT2,AKT3,BMP6,CACNA2D3,CACNB3,CAMK2B,CAMK2D,CREB1,CREB3L1,CREB3L4,CREBBP,EGF,EGFR,FGFR1,FGFR2,FGFR3,FGFR4,FLT4,FZD2,FZD4,FZD5,FZD8,FZD9,GABBR1,GHR,GNAI3,GNAQ,GPR135,GPR68,GRB2,GRIA4,GRID2,GRIK2,HGF,HRAS,HTR7,IGF1,IGF2R,KDR,KRAS,LGR5,LHCGR,LTB4R,MAPK1,MAPK3,NGFR,NOTUM,NTRK2,NTRK3,PDGFB,PDIA3,PLCD3,PLCG2,POLR2E,POLR2J2/POLR2J3,POLR2K,PRKACA,PRK…
Prostate Cancer Signaling	0	0.548	2.058	ABL1,AKT1,AKT2,AKT3,BAD,BCL2,CREB1,CREB3L1,CREB3L4,CREBBP,GRB2,GSK3B,GSTP1,HDAC2,HDAC4,HRAS,HSP90AA1,HSP90AB1,KLK3,KRAS,MAPK1,MAPK3,MDM2,NFKB1,PA2G4,PDPK1,RAF1,RALA,RALB,RAP2A,RELB,RRAS2,SOS1,TP53
Type I Diabetes Mellitus Signaling	0	0.567	0.186	BCL2,BID,CASP3,CD28,CD3E,CD3G,CD80,CD86,CYCS,FAS,FASLG,GZMB,HLA-DRB3,IFNG,IFNGR1,IFNGR2,IKBKG,IL12B,IL1R1,IL1RAP,IL2,INS,JAK2,MAP2K3,MAPK1,MAPK10,MAPK11,MAPK13,MAPK14,MAPK8,MAPK9,NFKB1,NGFR,RELB,SOCS7,STAT1,TNF,TNFRSF11B
Small Cell Lung Cancer Signaling	0	0.438	1.508	ABL1,AKT1,AKT2,AKT3,BCL2,BID,BIRC2,CDKN2B,CKS1B,CYCS,FHIT,HDAC2,HDAC4,IKBKG,MAX,NFKB1,PA2G4,RELB,RXRA,TP53,TRAF4
Endometrial Cancer Signaling	0	0.568	1.606	AKT1,AKT2,AKT3,BAD,CDH1,FOXO3,GRB2,GSK3B,HRAS,ILK,KRAS,MAPK1,MAPK3,PDPK1,RAF1,RALA,RALB,RAP2A,RRAS2,SOS1,TP53
Bladder Cancer Signaling	0	0.52	0	ABL1,CDH1,DAPK1,EGF,EGFR,FGF16,FGF17,FGF18,FGF6,FGF7,FGF8,FGFR3,HDAC2,HDAC4,HRAS,KRAS,MAPK1,MAPK3,MDM2,MMP1,MMP10,MMP16,MMP2,MMP20,MMP7,MMP8,MMP9,PA2G4,PDGFC,PGF,RAF1,RALA,RALB,RAP2A,RRAS2,TP53,VEGFA,VEGFB,VEGFD
G?12/13 Signaling	0	0.532	3.904	AKT1,AKT2,AKT3,ARHGEF1,BTK,CDC42,CDH1,CDH11,CDH12,CDH15,CDH20,CDH4,CDH5,CDH6,F2,HRAS,IKBKG,KRAS,MAPK1,MAPK10,MAPK3,MAPK8,MAPK9,MEF2D,MYL11,MYL12A,MYL12B,MYL4,MYL6,MYL9,NFKB1,PTK2B,RAF1,RALA,RALB,RAP2A,RELB,RHOA,ROCK2,RRAS2,SRC,VAV1
G Protein Signaling Mediated by Tubby	0	0.414	0.905	ABL1,CD3E,CD3G,GNAI3,GNAQ,GRB2,INS,JAK2,LCK,NAMPT,PLCG2,VAV1
Communication between Innate and Adaptive Immune Cells	0	0.523	-3.286	B2M,CCL15,CD28,CD3E,CD3G,CD79B,CD80,CD83,CD86,CD8A,CXCL10,HLA-DRB3,IFNG,IGHD,IGHE,IGHG2,IGHM,IL12B,IL1F10,IL1RN,IL2,IL36A,IL36G,IL36RN,IL5,JCHAIN,TLR10,TLR2,TLR3,TLR4,TLR5,TNF,TNFRSF13C,TNFRSF17
Crosstalk between Dendritic Cells and Natural Killer Cells	0	0.542	-1.8	CAMK2B,CAMK2D,CD209,CD226,CD28,CD69,CD80,CD83,CD86,CSF2RB,FAS,FASLG,HLA-DRB3,IFNG,IL12B,IL15RA,IL2,IL2RB,IL2RG,IL3RA,KIR2DL4,KIR2DL5A,KIR3DL2,MICA,MICB,NCR3,NFKB1,RELB,TLN2,TLR3,TLR4,TNF
April Mediated Signaling	0	0.48	1.897	IKBKG,MAPK1,MAPK10,MAPK11,MAPK13,MAPK14,MAPK8,MAPK9,NFATC1,NFKB1,RELB,TNFRSF17
Retinoic acid Mediated Apoptosis Signaling	0	0.5	-1.604	BID,CASP3,CFLAR,CRABP1,CRABP2,CYCS,IFNA10,IFNA14,IFNA2,IFNA4,IFNA7,IFNAR1,IFNE,IFNG,RXRA,TNFRSF10B,TNKS
RAC Signaling	0	0.544	2.353	ARPC3,ARPC5,CD44,CDC42,ELK4,HRAS,ITGA2,ITGA5,ITGA6,ITGAM,ITGB5,ITGB6,ITGB7,KRAS,MAPK1,MAPK3,MAPK8,MCF2L,NCF1,NFKB1,PAK4,PAK5,PIP4K2A,PIP4K2B,PRKCI,PRKCZ,PTK2B,RAC1,RAC2,RAC3,RAF1,RALA,RALB,RAP2A,RELB,RHOA,RRAS2
RHOA Signaling	0	0.538	2.502	ARHGAP1,ARHGAP6,ARHGEF1,ARPC3,ARPC5,CDC42EP4,EZR,IGF1,MYL11,MYL12A,MYL12B,MYL4,MYL6,MYL9,PFN1,PFN2,PIP4K2A,PIP4K2B,PLXNA1,PTK2B,RDX,RHOA,RHPN2,ROCK2,SEPTIN11,SEPTIN3,SEPTIN6,TTN
Role of Osteoblasts, Osteoclasts and Chondrocytes in Rheumatoid Arthritis	0	0.542	#NUM!	ACVR2A,ADAMTS5,AKT1,AKT2,AKT3,BAD,BCL2,BGLAP,BIRC2,BMP1,BMP10,BMP15,BMP2,BMP6,BMP8B,CBL,CHP1,CSF1,CSNK1G1,CSNK1G2,DKK1,DKK2,DKK3,DKK4,FRZB,FZD2,FZD4,FZD5,FZD8,FZD9,GSK3B,GSN,HNF1A,IFNG,IGF1,IKBKG,IL17A,IL1F10,IL1R1,IL1R2,IL1RAP,IL1RAPL2,IL1RL1,IL1RL2,IL1RN,IL36A,IL36G,IL36RN,IL7,ITGA5,LRP1,MAP2K3,MAPK1,MAPK10,MAPK14,MAPK3,MAPK8,MAPK9,MMP1,MMP8,NFATC1,NFKB1,NGFR,PPP3R1,PTK2B,SFRP1,SFRP4,SFRP5,SMAD…
Atherosclerosis Signaling	0	0.548	0.149	ALB,ALOX15B,APOA1,APOC1,APOC2,APOD,APOE,APOF,APOL1,APOM,CCL11,CD36,CLU,COL10A1,COL2A1,CSF1,CXCL12,F3,ICAM1,IFNG,IL1F10,IL1RN,IL36A,IL36G,IL36RN,LYZ,MMP1,MMP9,MSR1,NFKB1,PDGFA,PDGFB,PDGFC,PDGFD,PLA2G2A,PLA2G2E,PLA2G4A,PLA2G7,PLAAT2,PLAAT3,PNPLA2,PRDX6,RBP4,RELB,S100A8,SELE,SELPLG,SERPINA1,TNF,TNFRSF12A,TNFRSF14
IL-1 Signaling	0	0.553	2.183	GNAI3,GNAQ,IKBKG,IL1R1,IL1RAP,IRAK4,MAP2K3,MAPK1,MAPK10,MAPK11,MAPK13,MAPK14,MAPK8,MAPK9,NFKB1,PRKACA,PRKAR1A,PRKAR1B,PRKAR2B,RELB,TOLLIP
RANK Signaling in Osteoclasts	0	0.542	4.082	AKT1,AKT2,AKT3,BIRC2,CBL,CHP1,GSN,IKBKG,MAP3K3,MAPK1,MAPK10,MAPK11,MAPK13,MAPK14,MAPK3,MAPK8,MAPK9,MITF,NFATC1,NFKB1,PPP3R1,PTK2B,RAF1,RELB,SRC,TNFSF11
Granzyme A Signaling	0	0.458	-1.508	APEX1,FN1,H1-10,H1-2,LMNB2,NDUFB4,NDUFB8,NDUFS4,NDUFV2,NME1,XRCC6
TWEAK Signaling	0	0.333	0.378	BID,BIRC2,CASP3,CYCS,IKBKG,NFKB1,RELB,TNFRSF12A
PKC? Signaling in T Lymphocytes	0	0.574	2.401	BCL10,CACNA2D3,CACNB3,CAMK2B,CAMK2D,CD28,CD3E,CD3G,CD80,CD86,CHP1,FYN,GRB2,HLA-DRB3,HRAS,IKBKG,IL2,KRAS,LCK,MAP3K3,MAPK1,MAPK3,MAPK8,NFATC1,NFKB1,PLCG2,POU2F1,PPP3R1,PRKCQ,RAC1,RAC2,RAC3,RALA,RALB,RAP2A,RELB,RRAS2,SOS1,VAV1
Role of Lipids/Lipid Rafts in the Pathogenesis of Influenza	0	0.5	#NUM!	IFNA10,IFNA14,IFNA2,IFNA4,IFNA7,IFNAR1,IFNE,IFNG
TNFR1 Signaling	0	0.485	1.069	BID,BIRC2,CASP2,CASP3,CDC42,CRADD,CYCS,IKBKG,MAPK8,NFKB1,PAK4,PAK5,RELB,TANK,TNF,TNFAIP3
TNFR2 Signaling	0	0.4	0.447	BIRC2,IKBKG,MAPK8,NFKB1,RELB,TANK,TNF,TNFAIP3
Role of PI3K/AKT Signaling in the Pathogenesis of Influenza	0	0.513	0.243	AKT1,AKT2,AKT3,CRK,CRKL,GNAI3,GSK3B,IFNA10,IFNA14,IFNA2,IFNA4,IFNA7,IFNAR1,IFNE,IFNG,IRF3,MAPK1,MAPK3,NFKB1,RELB
Antiproliferative Role of TOB in T Cell Signaling	0	0.5	1.604	CCNA1,CCNA2,CD28,CD3E,CD3G,DPP7,IL2,MAPK1,PABPC4,SMAD2,SMAD3,SMAD4,TGFB2,TGFB3
OX40 Signaling Pathway	0	0.444	-0.333	B2M,BCL2,CD3E,CD3G,HLA-DRB3,IL2,MAPK10,MAPK8,MAPK9,NFKB1,RELB,TNFSF4
MIF-mediated Glucocorticoid Regulation	0	0.478	0	CD14,CD74,MAPK1,MAPK3,MIF,NFKB1,PLA2G2A,PLA2G2E,PLA2G4A,RELB,TLR4
Cyclins and Cell Cycle Regulation	0	0.525	-1.5	ABL1,CCNA1,CCNA2,CCNB1,CCNH,CDC25A,CDKN2B,CDKN2C,CDKN2D,GSK3B,HDAC2,HDAC4,PA2G4,PPM1L,PPP2R1A,PPP2R5A,PTPA,RAF1,TGFB2,TGFB3,TP53
Assembly of RNA Polymerase II Complex	0	0.556	0	CCNH,DR1,GTF2A2,MNAT1,POLR2E,POLR2J2/POLR2J3,POLR2K,TAF10,TAF12,TAF15
Assembly of RNA Polymerase III Complex	0	0.333	#NUM!	BDP1
Role of IL-17A in Arthritis	0	0.452	#NUM!	CCL7,CXCL1,CXCL3,CXCL6,IL17A,IL17RB,MAP2K3,MAPK1,MAPK10,MAPK11,MAPK13,MAPK14,MAPK3,MAPK8,MAPK9,MAPKAPK2,MMP1,NFKB1,RELB
IL-17A Signaling in Fibroblasts	0	0.552	1.768	AGER,BCL2,CCL7,CCL8,CXCL1,CXCL12,ELAVL1,FN1,GSK3B,IKBKG,IL12B,IL17A,IL17RB,JAK2,MAPK1,MAPK10,MAPK11,MAPK13,MAPK14,MAPK3,MAPK8,MAPK9,MMP1,NFKB1,P4HB,PRKCA,PRKCB,RELB,STAT3,TNF,TNFSF11,ZC3H12A
Role of IL-17A in Psoriasis	0	0.571	2.121	CXCL1,CXCL3,CXCL6,DEFB4A/DEFB4B,IL17A,IL17RB,S100A8,S100A9
Role of IL-17F in Allergic Inflammatory Airway Diseases	0	0.562	1.387	CCL7,CREB1,CREB3L1,CREB3L4,CREBBP,CXCL1,CXCL10,CXCL6,IGF1,IL17F,IL17RB,MAPK1,MAPK3,NFKB1,RAF1,RELB,RPS6KA3,RPS6KA6
Differential Regulation of Cytokine Production in Macrophages and T Helper Cells by IL-17A and IL-17F	0	0.438	-1.89	CXCL1,IL12B,IL13,IL17A,IL17F,IL9,TNF
Differential Regulation of Cytokine Production in Intestinal Epithelial Cells by IL-17A and IL-17F	0	0.5	-0.632	CXCL1,DEFB1,DEFB4A/DEFB4B,IFNG,IL12B,IL13,IL17A,IL17F,IL9,TNF
Signaling by Rho Family GTPases	0	0.537	2.885	ARHGEF1,ARHGEF10,ARHGEF2,ARPC3,ARPC5,CDC42,CDC42EP4,CDH1,CDH11,CDH12,CDH15,CDH20,CDH4,CDH5,CDH6,DIRAS3,EZR,FNBP1,GFAP,GNAI3,GNAQ,ITGA2,ITGA5,ITGA6,ITGAM,ITGB5,ITGB6,ITGB7,MAPK1,MAPK10,MAPK3,MAPK8,MAPK9,MYL11,MYL12A,MYL12B,MYL4,MYL6,MYL9,NCF1,NFKB1,PAK4,PAK5,PIP4K2A,PIP4K2B,PRKCI,PRKCZ,PTK2B,RAC1,RAC2,RAC3,RAF1,RDX,RELB,RHOA,RHOB,RHOQ,RHOT1,ROCK2,SEPTIN11,SEPTIN3,SEPTIN6,STMN1,VIM,WAS,WASL
Hematopoiesis from Pluripotent Stem Cells	0	0.484	#NUM!	CD3E,CD3G,CD8A,CSF1,IGHD,IGHE,IGHG2,IGHM,IL12B,IL2,IL5,IL7,IL9,JCHAIN,LIF
Hematopoiesis from Multipotent Stem Cells	0	0.417	#NUM!	CSF1,IL2,IL5,IL7,THPO
ERB2-ERBB3 Signaling	0	0.535	0.209	AKT1,BAD,ERBB3,GRB2,GSK3A,GSK3B,HRAS,KRAS,MAPK1,MAPK3,NRG1,NRG2,NRG3,PDPK1,RAF1,RALA,RALB,RAP2A,RRAS2,SHC1,SOS1,STAT3,TYK2
Estrogen-mediated S-phase Entry	0	0.25	#NUM!	CCNA1,CCNA2,CDC25A
Arsenate Detoxification I (Glutaredoxin)	0	0.4	#NUM!	LACC1,PNP
Heparan Sulfate Biosynthesis	0	0.532	-1.279	AARS1,ALDH2,B4GALT7,CES3,CHST10,CHST15,CHST2,CHST3,CHST4,CHST5,DTD2,GLCE,HS3ST1,HS3ST3B1,HS3ST4,HS6ST1,HS6ST3,NOTUM,PPME1,PRDX6,SULT1A1,SULT1E1,TNFAIP6,UST,WSCD2
Uracil Degradation II (Reductive)	0	0.5	#NUM!	UPB1
Fatty Acid Activation	0	0.5	#NUM!	SLC27A2
Retinoate Biosynthesis I	0	0.478	-1.667	ADH1B,ADH1C,ADH4,ADH7,AKR1B1,AKR1B10,AKR1C4,DHRS3,RBP5,RBP7,RDH12
Glucose and Glucose-1-phosphate Degradation	0	0.5	0	HK2,PGM1,PGM2,RGN
Thyroid Hormone Metabolism II (via Conjugation and/or Degradation)	0	0.4	-1	LARGE1,SULT1A1,UGT1A6,UGT1A9 (includes others)
NAD biosynthesis II (from tryptophan)	0	0.571	-2	IDO1,KMO,NMNAT1,QPRT
Prostanoid Biosynthesis	0	0.333	#NUM!	PTGDS,TBXAS1
Dopamine Degradation	0	0.286	0	ALDH2,ALDH3A1,COMT,SULT1A1
Arginine Biosynthesis IV	0	0.4	#NUM!	OAT,OTC
Chondroitin Sulfate Degradation (Metazoa)	0	0.5	-1	GALNS,HEXB,HYAL1,HYAL4
Heparan Sulfate Biosynthesis (Late Stages)	0	0.571	-1.528	AARS1,ALDH2,CES3,CHST10,CHST15,CHST2,CHST3,CHST4,CHST5,DTD2,GLCE,HS3ST1,HS3ST3B1,HS3ST4,HS6ST1,HS6ST3,NOTUM,PPME1,PRDX6,SULT1A1,SULT1E1,TNFAIP6,UST,WSCD2
Pyrimidine Ribonucleotides De Novo Biosynthesis	0	0.545	2.53	AK1,CMPK1,CTPS1,DHODH,ENTPD1,NME1,NME2,NME4,NME7,NUDT15,NUDT16,PGP
Isoleucine Degradation I	0	0.4	#NUM!	ACAT2,BCAT2,DLD,HSD17B4
Retinoate Biosynthesis II	0	0.5	#NUM!	RBP5,RBP7
Trehalose Degradation II (Trehalase)	0	0.25	#NUM!	HK2
Superpathway of Citrulline Metabolism	0	0.571	-1	ARG1,NOS3,OAT,OTC
Ketogenesis	0	0.333	#NUM!	ACAT2,HMGCS2
tRNA Splicing	0	0.5	0	APEX1,GDPD1,MPPED2,PDE1B,PDE2A,PDE4A,PDE4C,PDE5A,SMPDL3A,TSEN15,TSEN34
Urea Cycle	0	0.5	#NUM!	ARG1,OTC
The Visual Cycle	0	0.385	0	AKR1B10,DHRS3,RBP5,RBP7,RDH12
D-myo-inositol-5-phosphate Metabolism	0	0.552	1.718	ACP1,CA3,CDC25A,CILP,DUSP10,DUSP15,DUSP23,DUSP28,DUSP4,DUSP6,FIG4,IGBP1,INPP5B,INPP5D,MDP1,NT5C,NUDT12,NUDT15,NUDT2,NUDT3,NUDT9,OCRL,PDCD1,PDXP,PIP4K2A,PLCD3,PLCG2,PPFIA1,PPM1L,PPP1CC,PPP1R10,PPP1R14A,PPP1R1A,PPP2R1A,PPP2R5A,PPP3R1,PPP4C,PTPA,PTPN1,PTPN11,PTPN2,PTPN6,PTPRH,PTPRJ,RNGTT,SIRPA,THTPA,UBLCP1
Melatonin Degradation I	0	0.462	-0.816	CYP2C19,CYP3A4,LARGE1,SULT1A1,UGT1A6,UGT1A9 (includes others)
Tetrahydrofolate Salvage from 5,10-methenyltetrahydrofolate	0	0.333	#NUM!	MTHFD2
Pyridoxal 5'-phosphate Salvage Pathway	0	0.545	1.213	ACVR2A,AKT2,ARAF,BRAF,DAPK1,DYRK1A,MAP2K3,MAPK1,MAPK3,MAPK8,MAPK9,PAK5,PDXK,PIM1,PLK1,PNPO,PRKCD,PRKCQ
Triacylglycerol Degradation	0	0.524	1	AARS1,ABHD12,ALDH2,CES1,CES3,DTD2,NOTUM,PNPLA2,PPME1,PRDX6,TNFAIP6
D-myo-inositol (1,4,5)-Trisphosphate Biosynthesis	0	0.571	2	PIP4K2A,PIP4K2B,PLCD3,PLCG2
Serotonin and Melatonin Biosynthesis	0	0.5	#NUM!	DDC
Heme Biosynthesis from Uroporphyrinogen-III I	0	0.5	#NUM!	CPOX
Phospholipases	0	0.406	-0.333	NOTUM,PDIA3,PLA2G2A,PLA2G2E,PLA2G4A,PLA2G7,PLAAT2,PLAAT3,PLCD3,PLCG2,PLD5,PNPLA2,PRDX6
Choline Biosynthesis III	0	0.167	#NUM!	PLD5
Oleate Biosynthesis II (Animals)	0	0.5	#NUM!	CYB5A
Tryptophan Degradation X (Mammalian, via Tryptamine)	0	0.417	-1	AKR1A1,AKR1B10,ALDH2,ALDH3A1,DDC
Leukotriene Biosynthesis	0	0.5	#NUM!	DPEP2,GGT5,GSTM4
CMP-N-acetylneuraminate Biosynthesis I (Eukaryotes)	0	0.5	#NUM!	NAGK,NANS
Histidine Degradation III	0	0.25	#NUM!	MTHFD2
Glycine Biosynthesis III	0	0.5	#NUM!	AGXT
Chondroitin Sulfate Biosynthesis	0	0.459	-3	B4GALT7,CHST10,CHST15,CHST2,CHST3,CHST4,CHST5,CHST9,HS3ST1,HS3ST3B1,HS3ST4,HS6ST1,HS6ST3,SULT1A1,SULT1E1,UST,WSCD2
Dermatan Sulfate Biosynthesis	0	0.459	-3	B4GALT7,CHST10,CHST14,CHST15,CHST2,CHST3,CHST4,CHST5,HS3ST1,HS3ST3B1,HS3ST4,HS6ST1,HS6ST3,SULT1A1,SULT1E1,UST,WSCD2
Catecholamine Biosynthesis	0	0.5	#NUM!	DDC
Alanine Degradation III	0	0.5	#NUM!	GPT2
Glutathione-mediated Detoxification	0	0.556	-1	GSTA1,GSTA2,GSTK1,GSTM1,GSTM4,GSTP1,GSTT1,GSTT2/GSTT2B,GSTZ1,LANCL1
1D-myo-inositol Hexakisphosphate Biosynthesis II (Mammalian)	0	0.444	1	INPP5A,INPP5B,INPP5D,OCRL
Phosphatidylcholine Biosynthesis I	0	0.333	#NUM!	CHKB
Calcium Transport I	0	0.5	#NUM!	ATP2A3
NAD Phosphorylation and Dephosphorylation	0	0.375	#NUM!	ACP1,ACP2,ACP3
Dermatan Sulfate Biosynthesis (Late Stages)	0	0.516	-3.357	CHST10,CHST14,CHST15,CHST2,CHST3,CHST4,CHST5,HS3ST1,HS3ST3B1,HS3ST4,HS6ST1,HS6ST3,SULT1A1,SULT1E1,UST,WSCD2
NAD Salvage Pathway III	0	0.333	#NUM!	NMNAT1
Dermatan Sulfate Degradation (Metazoa)	0	0.556	-2.236	FGFRL1,HEXB,HYAL1,HYAL4,IDUA
D-myo-inositol (1,4,5,6)-Tetrakisphosphate Biosynthesis	0	0.556	1.298	ACP1,CA3,CDC25A,CILP,DUSP10,DUSP15,DUSP23,DUSP28,DUSP4,DUSP6,FIG4,IGBP1,INPP5B,INPP5D,MDP1,NT5C,NUDT12,NUDT15,NUDT2,NUDT3,NUDT9,OCRL,PDCD1,PDXP,PPFIA1,PPM1L,PPP1CC,PPP1R10,PPP1R14A,PPP1R1A,PPP2R1A,PPP2R5A,PPP3R1,PPP4C,PTPA,PTPN1,PTPN11,PTPN2,PTPN6,PTPRH,PTPRJ,RNGTT,SIRPA,THTPA,UBLCP1
Superpathway of Inositol Phosphate Compounds	0	0.52	2.236	ACP1,CA3,CDC25A,CILP,DUSP10,DUSP15,DUSP23,DUSP28,DUSP4,DUSP6,FIG4,IGBP1,INPP5A,INPP5B,INPP5D,IP6K1,MDP1,NT5C,NUDT12,NUDT15,NUDT2,NUDT3,NUDT9,OCRL,PDCD1,PDXP,PIP4K2A,PIP4K2B,PLCD3,PLCG2,PPFIA1,PPM1L,PPP1CC,PPP1R10,PPP1R14A,PPP1R1A,PPP2R1A,PPP2R5A,PPP3R1,PPP4C,PTPA,PTPN1,PTPN11,PTPN2,PTPN6,PTPRH,PTPRJ,RNGTT,SIRPA,THTPA,UBLCP1
Selenocysteine Biosynthesis II (Archaea and Eukaryotes)	0	0.25	#NUM!	SEPHS1
Inositol Pyrophosphates Biosynthesis	0	0.5	#NUM!	IP6K1
Alanine Biosynthesis II	0	0.5	#NUM!	GPT2
Palmitate Biosynthesis I (Animals)	0	0.333	#NUM!	FASN
Valine Degradation I	0	0.545	0.447	BCAT2,DBT,DLD,HIBADH,HIBCH,HSD17B4
Lysine Degradation II	0	0.333	#NUM!	AASDHPPT
Superpathway of D-myo-inositol (1,4,5)-trisphosphate Metabolism	0	0.429	0.816	BPNT1,BPNT2,INPP5A,INPP5B,INPP5D,OCRL
Tetrahydrobiopterin Biosynthesis I	0	0.333	#NUM!	SPR
Glutathione Redox Reactions II	0	0.5	#NUM!	PDIA3,TXNDC12
D-myo-inositol (1,3,4)-trisphosphate Biosynthesis	0	0.4	1	INPP5A,INPP5B,INPP5D,OCRL
L-cysteine Degradation III	0	0.333	#NUM!	MPST
Serotonin Degradation	0	0.483	-1.604	ADH1A,ADH1B,ADH1C,ADH4,ADH5,ADH6,ADH7,AKR1A1,ALDH2,ALDH3A1,LARGE1,SULT1A1,UGT1A6,UGT1A9 (includes others)
D-myo-inositol (3,4,5,6)-tetrakisphosphate Biosynthesis	0	0.556	1.298	ACP1,CA3,CDC25A,CILP,DUSP10,DUSP15,DUSP23,DUSP28,DUSP4,DUSP6,FIG4,IGBP1,INPP5B,INPP5D,MDP1,NT5C,NUDT12,NUDT15,NUDT2,NUDT3,NUDT9,OCRL,PDCD1,PDXP,PPFIA1,PPM1L,PPP1CC,PPP1R10,PPP1R14A,PPP1R1A,PPP2R1A,PPP2R5A,PPP3R1,PPP4C,PTPA,PTPN1,PTPN11,PTPN2,PTPN6,PTPRH,PTPRJ,RNGTT,SIRPA,THTPA,UBLCP1
Leucine Degradation I	0	0.4	#NUM!	BCAT2,IVD
3-phosphoinositide Degradation	0	0.535	1.265	ACP1,CA3,CDC25A,CILP,DUSP10,DUSP15,DUSP23,DUSP28,DUSP4,DUSP6,FIG4,IGBP1,INPP5B,INPP5D,MDP1,NT5C,NUDT12,NUDT15,NUDT2,NUDT3,NUDT9,OCRL,PDCD1,PDXP,PPFIA1,PPM1L,PPP1CC,PPP1R10,PPP1R14A,PPP1R1A,PPP2R1A,PPP2R5A,PPP3R1,PPP4C,PTPA,PTPMT1,PTPN1,PTPN11,PTPN2,PTPN6,PTPRH,PTPRJ,RNGTT,SIRPA,THTPA,UBLCP1
Phenylalanine Degradation IV (Mammalian, via Side Chain)	0	0.5	#NUM!	ALDH2,HPD,SLC27A2
Inosine-5'-phosphate Biosynthesis II	0	0.333	#NUM!	ATIC
3-phosphoinositide Biosynthesis	0	0.54	1.581	ACP1,CA3,CDC25A,CILP,DUSP10,DUSP15,DUSP23,DUSP28,DUSP4,DUSP6,FIG4,IGBP1,INPP5B,INPP5D,MDP1,NT5C,NUDT12,NUDT15,NUDT2,NUDT3,NUDT9,OCRL,PDCD1,PDXP,PIP4K2A,PIP4K2B,PPFIA1,PPM1L,PPP1CC,PPP1R10,PPP1R14A,PPP1R1A,PPP2R1A,PPP2R5A,PPP3R1,PPP4C,PTPA,PTPN1,PTPN11,PTPN2,PTPN6,PTPRH,PTPRJ,RNGTT,SIRPA,THTPA,UBLCP1
Retinol Biosynthesis	0	0.348	0.378	AKR1B10,CES1,CES3,DHRS3,PNPLA2,RBP5,RBP7,RDH12
Colanic Acid Building Blocks Biosynthesis	0	0.5	1.633	GALK2,GMPPA,GPI,MPI,PMM1,PMM2
Hypusine Biosynthesis	0	0.333	#NUM!	EIF5A
Tryptophan Degradation to 2-amino-3-carboxymuconate Semialdehyde	0	0.4	#NUM!	IDO1,KMO
Myo-inositol Biosynthesis	0	0.25	#NUM!	BPNT2
Thymine Degradation	0	0.5	#NUM!	UPB1
Tryptophan Degradation III (Eukaryotic)	0	0.533	1.134	ACAT2,CA1,HADH,HSD17B4,IDO1,KMO,PARK7,TBXAS1
Ketolysis	0	0.5	#NUM!	ACAT2,OXCT1
Anandamide Degradation	0	0.5	#NUM!	NAAA
Salvage Pathways of Pyrimidine Ribonucleotides	0	0.542	2.2	ACVR2A,AK1,AKT2,APOBEC2,APOBEC3G,ARAF,BRAF,CMPK1,DAPK1,DYRK1A,MAP2K3,MAPK1,MAPK3,MAPK8,MAPK9,NME1,NME2,NME4,NME7,PAK5,PIM1,PLK1,PRKCD,PRKCQ,UCK1,UPP2
Pyrimidine Ribonucleotides Interconversion	0	0.524	2.53	AK1,CMPK1,CTPS1,ENTPD1,NME1,NME2,NME4,NME7,NUDT15,NUDT16,PGP
Purine Nucleotides De Novo Biosynthesis II	0	0.5	2	ADSS2,ATIC,GMPS,IMPDH1
Lysine Degradation V	0	0.5	#NUM!	AASDHPPT,PIPOX
Thyroid Hormone Biosynthesis	0	0.5	#NUM!	TPO
Histamine Degradation	0	0.3	#NUM!	ALDH2,ALDH3A1,AOC1
2-oxobutanoate Degradation I	0	0.5	#NUM!	DLD
Chondroitin Sulfate Biosynthesis (Late Stages)	0	0.5	-3.357	CHST10,CHST15,CHST2,CHST3,CHST4,CHST5,CHST9,HS3ST1,HS3ST3B1,HS3ST4,HS6ST1,HS6ST3,SULT1A1,SULT1E1,UST,WSCD2
Fatty Acid Biosynthesis Initiation II	0	0.5	#NUM!	FASN
Salvage Pathways of Pyrimidine Deoxyribonucleotides	0	0.333	#NUM!	APOBEC3G,TYMP
Superpathway of Melatonin Degradation	0	0.4	-0.816	CYP2C19,CYP3A4,LARGE1,SULT1A1,UGT1A6,UGT1A9 (includes others)
Noradrenaline and Adrenaline Degradation	0	0.524	-0.905	ADH1A,ADH1B,ADH1C,ADH4,ADH5,ADH6,ADH7,AKR1A1,ALDH2,ALDH3A1,COMT
Glycoaminoglycan-protein Linkage Region Biosynthesis	0	0.2	#NUM!	B4GALT7
Oxidized GTP and dGTP Detoxification	0	0.5	#NUM!	DDX6
Trans, trans-farnesyl Diphosphate Biosynthesis	0	0.5	#NUM!	IDI1,IDI2
Citrulline-Nitric Oxide Cycle	0	0.5	#NUM!	NOS3
Putrescine Degradation III	0	0.364	-2	ALDH2,ALDH3A1,SAT1,SAT2
Tetrahydrobiopterin Biosynthesis II	0	0.333	#NUM!	SPR
GDP-glucose Biosynthesis	0	0.429	#NUM!	HK2,PGM1,PGM2
Galactose Degradation I (Leloir Pathway)	0	0.333	#NUM!	GALK2
Fatty Acid ?-oxidation	0	0.222	#NUM!	ALDH2,ALDH3A1
dTMP De Novo Biosynthesis	0	0.333	#NUM!	SHMT2
Glycine Betaine Degradation	0	0.4	#NUM!	PIPOX,SHMT2
UDP-N-acetyl-D-galactosamine Biosynthesis II	0	0.333	#NUM!	GNPNAT1,GPI,HK2
Oxidative Ethanol Degradation III	0	0.364	#NUM!	ACSS3,ALDH2,ALDH3A1,CYP2C19
Ethanol Degradation IV	0	0.429	-0.816	ACSS3,ALDH2,ALDH3A1,CAT,CYGB,TYRP1
Ethanol Degradation II	0	0.55	-1.508	ACSS3,ADH1A,ADH1B,ADH1C,ADH4,ADH5,ADH6,ADH7,AKR1A1,ALDH2,ALDH3A1
N-acetylglucosamine Degradation II	0	0.5	#NUM!	NAGK
Fatty Acid ?-oxidation I	0	0.462	1.633	ECI1,HADH,HSD17B4,IVD,SCP2,SLC27A2
Aspartate Degradation II	0	0.5	#NUM!	MDH1,MDH2
Methionine Degradation I (to Homocysteine)	0	0.3	#NUM!	AHCYL1,MAT1A,MGMT
Superpathway of Methionine Degradation	0	0.353	-0.816	AHCYL1,CTH,DLD,MAT1A,MGMT,SUOX
Folate Polyglutamylation	0	0.333	#NUM!	SHMT2
Folate Transformations I	0	0.5	#NUM!	MTHFD2,MTHFS,SHMT2
S-adenosyl-L-methionine Biosynthesis	0	0.333	#NUM!	MAT1A
Glycine Biosynthesis I	0	0.5	#NUM!	SHMT2
Antioxidant Action of Vitamin C	0	0.508	-0.853	CSF2RA,CSF2RB,IKBKG,JAK2,MAPK1,MAPK10,MAPK11,MAPK13,MAPK14,MAPK3,MAPK8,MAPK9,NFKB1,NOTUM,PDIA3,PLA2G2A,PLA2G2E,PLA2G4A,PLA2G7,PLAAT2,PLAAT3,PLCD3,PLCG2,PLD5,PNPLA2,PRDX6,RELB,TNF,TXN,TXNRD1
DNA damage-induced 14-3-3? Signaling	0	0.448	-0.832	AKT1,AKT2,AKT3,BAD,BCL2,CASP14,CASP2,CASP3,CCNB1,CHEK2,MDM2,RAD1,TP53
G?q Signaling	0	0.533	4.352	AKT1,AKT2,AKT3,BTK,CDC42,CHP1,CSK,DIRAS3,FNBP1,GNAI3,GNAQ,GRK2,GSK3B,IKBKG,MAPK1,MAPK3,NFATC1,NFKB1,PLCG2,PLD5,PPP3R1,PRKCA,PRKCB,PRKCD,PRKCI,PRKCQ,PRKCZ,PTK2B,RAC1,RAC2,RAC3,RAF1,RELB,RGS16,RGS7,RHOA,RHOB,RHOQ,RHOT1,ROCK2
G?s Signaling	0	0.559	0.775	ADD2,BRAF,CNGB1,CREB1,CREB3L1,CREB3L4,CREBBP,GNAI3,GNAQ,HCK,HTR7,LHCGR,MAPK1,MAPK3,PRKACA,PRKAR1A,PRKAR1B,PRKAR2B,SRC
Cysteine Biosynthesis III (mammalia)	0	0.364	0	AHCYL1,CTH,MAT1A,MGMT
Acetate Conversion to Acetyl-CoA	0	0.5	#NUM!	ACSS3
Fatty Acid ?-oxidation III (Unsaturated, Odd Number)	0	0.5	#NUM!	ECI1
Granulocyte Adhesion and Diapedesis	0	0.567	#NUM!	C5,CCL11,CCL15,CCL16,CCL17,CCL21,CCL22,CCL24,CCL25,CCL26,CCL28,CCL7,CCL8,CDH5,CXCL1,CXCL10,CXCL11,CXCL12,CXCL14,CXCL16,CXCL2,CXCL3,CXCL6,CXCL9,EZR,GNAI3,ICAM1,ICAM2,IL1F10,IL1R1,IL1R2,IL1RAP,IL1RAPL2,IL1RL1,IL1RL2,IL1RN,IL36A,IL36G,IL36RN,ITGAM,JAM3,MMP1,MMP10,MMP16,MMP2,MMP20,MMP7,MMP8,MMP9,NGFR,PF4,PPBP,RDX,SELE,SELL,SELPLG,TNF,TNFRSF11B,XCL1
Role of p14/p19ARF in Tumor Suppression	0	0.4	#NUM!	MDM2,NPM2,RAC1,TP53
Vitamin-C Transport	0	0.571	-1	AKR1C4,STOM,TXN,TXNRD1
Oxidative Phosphorylation	0	0.464	-0.277	ATP5PB,ATP5PO,COX5A,COX5B,COX6A2,COX7A1,CYB5A,CYCS,NDUFB4,NDUFB8,NDUFS4,NDUFV2,UQCRB
Adipogenesis pathway	0	0.463	0.164	ACVR2A,AKT1,ATG5,ATG7,BMP2,CCNH,CTBP1,DDIT3,DLK1,FGFR1,FGFR2,FGFR3,FGFR4,FGFRL1,FOXC2,FZD2,FZD4,FZD5,FZD8,FZD9,HDAC2,HDAC4,KAT2A,LEP,LPIN1,MNAT1,NR1D1,RBBP4,SAP30L,SIRT2,SMAD1,SMAD3,SMAD5,TNF,TP53,WNT10B,XBP1
Unfolded protein response	0	0.564	0.277	BCL2,CD82,DDIT3,DNAJA4,DNAJB1,DNAJB11,DNAJB14,DNAJB2,DNAJB4,DNAJB6,DNAJB8,DNAJC1,DNAJC11,DNAJC15,DNAJC16,DNAJC17,DNAJC18,DNAJC4,DNAJC5B,EIF2A,HSPA1A/HSPA1B,HSPA2,HSPA8,HSPA9,INSIG1,MAPK8,MBTPS1,P4HB,PDIA6,VCP,XBP1
Parkinson's Signaling Pathway	0	0.54	-3.787	ALDH2,ALDH3A1,ATP6V1C1,ATP6V1C2,CACNA2D3,CACNB3,CAMK2B,CAMK2D,CASP3,CD70,CNTF,DDC,DDIT3,EDA,EIF2A,FASLG,FCGR1A,FCGR2A,FCGR2B,GBA1,GBA3,GRIA4,IFNG,IL12B,IL13,IL17A,IL17B,IL17F,IL1F10,IL2,IL21,IL25,IL36A,IL36G,IL5,LEP,LIF,MAPK1,MAPK11,MAPK13,MAPK14,MAPK8,NDUFB4,NDUFB8,NDUFS4,NDUFV2,NFKB1,NOS3,PARK7,PRKN,PYCARD,RPS27A,TGFB2,TGFB3,TLR10,TLR2,TLR3,TLR4,TLR5,TNF,TNFSF11,TNFSF15,TNFSF4,TNFSF8,UBB,UBD,XB…
Cell Cycle: G1/S Checkpoint Regulation	0	0.526	0.728	ABL1,BMI1,CDC25A,CDKN2B,CDKN2C,CDKN2D,GSK3B,HDAC2,HDAC4,MAX,MDM2,NRG1,PA2G4,RPL11,RPL5,SMAD3,SMAD4,TGFB2,TGFB3,TP53
Nucleotide Excision Repair Pathway	0	0.538	#NUM!	CCNH,ERCC4,MNAT1,POLR2E,POLR2J2/POLR2J3,POLR2K,RAD23B
Protein Ubiquitination Pathway	0	0.55	3.976	B2M,BAG1,BAP1,BIRC2,CBL,CRYAA/LOC102724652,DNAJB1,DNAJB11,DNAJB14,DNAJB2,DNAJB4,DNAJB6,DNAJB8,DNAJC1,DNAJC11,DNAJC15,DNAJC16,DNAJC17,DNAJC18,DNAJC4,DNAJC5B,HSP90AA1,HSP90AB1,HSPA1A/HSPA1B,HSPA2,HSPA8,HSPA9,HSPB1,HSPB6,IFNG,MDM2,MED20,PRKN,PSMA3,PSMA7,PSMB4,PSMC3,PSMC5,PSMD11,PSMD4,PSMD5,PSMD7,PSMD9,PSME1,RPS27A,SMURF2,STUB1,SUGT1,UBA1,UBB,UBD,UBE2C,UBE2D2,UBE2D3,UBE2D4,UBE2E1,UBE2E3,UBE2F,UBE2G1,…
Endoplasmic Reticulum Stress Pathway	0	0.5	0.447	CASP3,DDIT3,EIF2S1,MAPK8,MBTPS1,XBP1
Cell Cycle: G2/M DNA Damage Checkpoint Regulation	0	0.517	1.155	ABL1,AURKA,CCNB1,CHEK2,CKS1B,MDM2,MDM4,PLK1,PTPMT1,TP53,YWHAB,YWHAG,YWHAH,YWHAQ,YWHAZ
GABA Receptor Signaling	0	0.538	#NUM!	AP2A2,AP2B1,CACNA2D3,CACNB3,GABARAP,GABBR1,GNAI3,GNAQ,GPHN,KCNN1,NSF,RPS27A,UBB,UBD
Xenobiotic Metabolism Signaling	0	0.545	#NUM!	AIP,ALDH2,ALDH3A1,CAMK2B,CAMK2D,CAT,CES1,CES3,CHST10,CHST15,CHST2,CHST3,CHST4,CHST5,CREBBP,CUL3,CYP2C19,CYP3A4,FMO3,FTL,GSTA1,GSTA2,GSTK1,GSTM1,GSTM4,GSTP1,GSTT1,GSTT2/GSTT2B,GSTZ1,HDAC4,HRAS,HS3ST1,HS3ST3B1,HS3ST4,HS6ST1,HS6ST3,HSP90AA1,HSP90AB1,KRAS,MAP2K3,MAP2K5,MAP3K3,MAPK1,MAPK11,MAPK13,MAPK14,MAPK3,MAPK8,MAPK9,MGMT,NFKB1,NQO2,PPM1L,PPP2R1A,PPP2R5A,PRKCA,PRKCB,PRKCD,PRKCI,PRKCQ,PRKCZ,PTPA,RA…
Antigen Presentation Pathway	0	0.333	0.447	B2M,CD74,HLA-DRB3,IFNG,PDIA3
Chemokine Signaling	0	0.571	3.272	CAMK2B,CAMK2D,CCL11,CCL24,CCL7,CXCL12,GNAI3,GNAQ,HRAS,KRAS,MAPK1,MAPK11,MAPK13,MAPK14,MAPK3,MAPK8,PLCG2,PRKCA,PRKCB,PTK2B,RAF1,RALA,RALB,RAP2A,RHOA,ROCK2,RRAS2,SRC
Death Receptor Signaling	0	0.491	-1.225	ARHGDIB,BCL2,BID,BIRC2,CASP2,CASP3,CFLAR,CRADD,CYCS,DAXX,DFFA,DIABLO,FAS,FASLG,GAS2,HSPB1,IKBKG,MAPK8,NFKB1,RELB,SPTAN1,TANK,TNF,TNFRSF10B,TNFRSF21,TNFSF15,TNKS
PPAR Signaling	0	0.568	-0.156	AIP,CREBBP,GRB2,HRAS,HSP90AA1,HSP90AB1,IKBKG,IL1F10,IL1R1,IL1R2,IL1RAP,IL1RAPL2,IL1RL1,IL1RL2,IL1RN,IL36A,IL36G,IL36RN,INS,KRAS,MAPK1,MAPK3,NFKB1,NGFR,PDGFA,PDGFB,PDGFC,PDGFD,PPARA,RAF1,RALA,RALB,RAP2A,RELB,RRAS2,RXRA,SCAND1,SHC1,SOS1,SRA1,TNF,TNFRSF11B
cAMP-mediated signaling	0	0.548	0.493	AKAP7,APEX1,BRAF,CAMK2B,CAMK2D,CNGB1,CREB1,CREB3L1,CREB3L4,CREBBP,CREM,DUSP4,DUSP6,GABBR1,GDPD1,GNAI3,GRK2,HTR7,LHCGR,LTB4R,MAPK1,MAPK3,MPPED2,PDE1B,PDE2A,PDE4A,PDE4C,PDE5A,PPP3R1,PRKACA,PRKAR1A,PRKAR1B,PRKAR2B,RAF1,RGS10,RGS14,RGS7,SMPDL3A,SRC,STAT3
p38 MAPK Signaling	0	0.525	0	CREB1,CREB3L1,CREB3L4,CREBBP,DAXX,DDIT3,DUSP10,FAS,FASLG,HSPB1,IL1F10,IL1R1,IL1R2,IL1RAP,IL1RAPL2,IL1RL1,IL1RL2,IL1RN,IL36A,IL36G,IL36RN,IRAK4,MAP2K3,MAPK11,MAPK13,MAPK14,MAPKAPK2,MAPKAPK3,MAX,MEF2D,MKNK1,PLA2G2A,PLA2G2E,PLA2G4A,RPS6KA3,RPS6KA6,STAT1,TGFB2,TGFB3,TIFA,TNF,TP53
Glutamate Receptor Signaling	0	0.5	-0.447	DLG4,GRIA4,GRID2,GRIK2,HOMER1,HOMER2,PICK1
Apoptosis Signaling	0	0.562	-1.521	BAD,BCL2,BCL2L10,BCL2L11,BID,BIRC2,CAPN3,CAPN9,CAPNS1,CASP2,CASP3,CYCS,DFFA,DIABLO,FAS,FASLG,GAS2,HRAS,IKBKG,KRAS,MAPK1,MAPK3,MAPK8,NFKB1,PLCG2,PRKCA,PRKCQ,RAF1,RALA,RALB,RAP2A,RELB,RRAS2,SPTAN1,TNF,TP53
Hypoxia Signaling in the Cardiovascular System	0	0.533	0.632	AKT1,CREB1,CREB3L1,CREB3L4,CREBBP,HIF1AN,HSP90AA1,HSP90AB1,LDHA,MDM2,NOS3,P4HB,TP53,UBE2C,UBE2D2,UBE2D3,UBE2D4,UBE2E1,UBE2E3,UBE2F,UBE2G1,UBE2H,UBE2I,UBE2K,UBE2L3,UBE2N,UBE2Q1,UBE2Q2,UBE2S,UBE2V1,UBE2V2,VEGFA
G-Protein Coupled Receptor Signaling	0	0.551	3.213	ADGRB1,ADGRB2,ADGRB3,ADGRD1,ADGRF1,ADGRG1,ADGRL3,AKT1,AKT2,AKT3,APEX1,ARRB1,BRAF,CAMK2B,CAMK2D,CDC42,CHP1,CNGB1,CREB1,CREB3L1,CREB3L4,CREBBP,CRK,DUSP4,DUSP6,EYA2,FOXO3,FYN,FZD2,FZD4,FZD5,FZD8,FZD9,GABBR1,GDPD1,GNAI3,GNAQ,GPR135,GPR68,GRB2,GRK2,GSK3B,HCN1,HRAS,HTR7,IKBKG,KCNN1,KRAS,LGR5,LHCGR,LTB4R,MAP2K3,MAP2K5,MAP3K3,MAPK1,MAPK10,MAPK11,MAPK13,MAPK14,MAPK3,MAPK8,MAPK9,MEF2D,MKNK1,MPPED2,MYL11,MY…
BMP signaling pathway	0	0.556	2.121	ACVR2A,BMP1,BMP10,BMP15,BMP2,BMP6,BMP8B,CREB1,CREBBP,GRB2,HRAS,KRAS,MAPK1,MAPK10,MAPK11,MAPK13,MAPK14,MAPK3,MAPK8,MAPK9,NFKB1,PRKACA,PRKAR1A,PRKAR1B,PRKAR2B,RAF1,RALA,RALB,RAP2A,RELB,RRAS2,SMAD1,SMAD4,SMAD5,SOS1
Gustation Pathway	0	0.519	1.387	CACNA2D3,CACNB3,CD36,KCNN1,LIPK,LIPN,NOTUM,P2RX6,PRKACA,PRKAR1A,PRKAR1B,PRKAR2B,SCN2B,STIM1
Phagosome Formation	0	0.566	0.724	ADGRB1,ADGRB2,ADGRB3,ADGRD1,ADGRF1,ADGRG1,ADGRL3,AKT1,AKT2,AKT3,AP1G2,AP1S2,APBB1IP,ARPC3,ARPC5,BCL10,C3,CD14,CD209,CD36,CDC42,CLEC4D,CR1,CR2,CRKL,DIAPH1,ELMO2,FCER1A,FCGR1A,FCGR2A,FCGR2B,FGR,FN1,FYN,FZD2,FZD4,FZD5,FZD8,FZD9,GABBR1,GPR135,GPR68,GRB2,HCK,HRAS,HTR7,IGHE,IGHG2,IGHM,ITGA2,ITGA5,ITGA6,ITGAM,ITGB5,ITGB6,ITGB7,JCHAIN,KRAS,LCK,LGR5,LHCGR,LTB4R,LYN,MAP2K3,MAP2K5,MAPK1,MAPK3,MRC2,MSR1,MYL1…
Inflammasome pathway	0	0.455	0.447	NEK7,NFKB1,NLRP1,PYCARD,TLR4
PD-1, PD-L1 cancer immunotherapy pathway	0	0.541	-1.671	AKT1,AKT2,AKT3,B2M,CD274,CD28,CD80,CSK,CSNK2A2,CSNK2B,GSK3B,HLA-DRB3,IFNG,IFNGR1,IFNGR2,IL12B,IL2,IL2RA,IL2RB,IL2RG,JAK2,LCK,NGFR,PDCD1,PDCD4,PRKCQ,PTPN11,SMAD3,TGFB2,TGFB3,TNF,TNFRSF11B,TYK2
Neuroinflammation Signaling Pathway	0	0.548	0.333	ACVR2A,AGER,AKT1,AKT2,AKT3,APP,B2M,BCL2,BDNF,BIRC2,BIRC7,CALB1,CALB2,CASP3,CD200,CD200R1,CD80,CD86,CFLAR,CHP1,CNTF,CREB1,CREB3L1,CREB3L4,CREBBP,CRP,CXCL10,CXCL12,FAS,FASLG,GABBR1,GDNF,GSK3B,HLA-DRB3,HMGB1,ICAM1,IDE,IFNA10,IFNA14,IFNA2,IFNA4,IFNA7,IFNG,IFNGR1,IFNGR2,IKBKG,IL12B,IL1R1,IL6R,IRAK4,IRF3,JAK2,KLK3,MAPK1,MAPK10,MAPK11,MAPK13,MAPK14,MAPK3,MAPK8,MAPK9,MFGE8,MMP9,NCF1,NFATC1,NFKB1,NGF,PLA2…
Iron homeostasis signaling pathway	0	0.462	#NUM!	ATP6V1C1,ATP6V1C2,BMP1,BMP10,BMP15,BMP2,BMP6,BMP8B,CIAO1,EGF,EGFR,FTL,HAMP,HBE1,HMOX2,HP,HPX,HSPA9,IL6R,ISCU,JAK2,LRP1,MAPK1,MAPK3,NUBP2,PCBP1,PDGFA,PDGFB,SMAD1,SMAD2,SMAD3,SMAD4,SMAD5,STAT3,TFRC,TYK2
Th17 Activation Pathway	0	0.566	-1.347	CD3E,CD3G,DEFB1,DEFB108B,DEFB110,DEFB115,DEFB119,DEFB125,DEFB129,DEFB4A/DEFB4B,HSP90AA1,HSP90AB1,IFNG,IL12B,IL12RB1,IL17A,IL17F,IL1R1,IL21,IL22,IL6R,IRAK4,IRF4,JAK2,NFATC1,NFKB1,RELB,RORC,STAT3,TYK2
SPINK1 Pancreatic Cancer Pathway	0	0.532	-1.8	CELA1,CELA2A,CPA4,CPB2,CPM,CPQ,CTRB2,ELANE,KLK10,KLK13,KLK14,KLK15,KLK3,KLK4,KLK5,KLK6,KLK7,KLK8,KLKB1,PRSS2,PRSS3,SMAD2,SMAD3,SPINK1,TMPRSS15
Apelin Endothelial Signaling Pathway	0	0.569	2.335	AKT1,AKT2,AKT3,ANGPT1,APLN,GNAI3,GNAQ,HDAC4,HRAS,ICAM1,KRAS,MAPK1,MAPK10,MAPK3,MAPK8,MAPK9,MEF2D,NFKB1,NOS3,PRKCA,PRKCB,PRKCD,PRKCI,PRKCQ,PRKCZ,RAF1,RALA,RALB,RAP2A,RELB,RRAS2,SMAD3,TEK
Apelin Muscle Signaling Pathway	0	0.571	1.633	AKT1,AKT2,AKT3,APLN,GNAI3,GNAQ,NOS3,TFAM
BAG2 Signaling Pathway	0	0.571	0.655	ANXA2,ATXN3,BAG2,CASP3,HSP90AA1,HSPA1A/HSPA1B,HSPA2,HSPA8,HSPA9,MAPK1,MAPK14,MAPK3,MAPKAPK2,MDM2,NFKB1,PRKN,PSMA3,PSMA7,PSMB4,PSMC3,PSMC5,PSMD11,PSMD4,PSMD5,PSMD7,PSMD9,PSME1,PSME3,RELB,SIRT3,STUB1,TP53
FAT10 Signaling Pathway	0	0.541	0	IFNG,MAP1LC3B,NUB1,PSMA3,PSMA7,PSMB4,PSMC3,PSMC5,PSMD11,PSMD4,PSMD5,PSMD7,PSMD9,PSME1,PSME3,SQSTM1,TNF,UBA1,UBA6,UBD
Senescence Pathway	0	0.529	3.679	ACVR2A,AKT1,AKT2,AKT3,ANAPC7,ARAF,ATF3,BRAF,CACNA2D3,CACNB3,CAPN3,CAPN9,CAPNS1,CAT,CBX2,CCNB1,CDC25A,CDKN2B,CHEK2,CHP1,CREBBP,DLD,EIF4E,EIF4EBP1,ELF5,ELK3,ETS2,FOXO3,HRAS,IFNA14,IFNA4,IKBKG,ING1,IRF3,KRAS,MAP2K3,MAP2K5,MAPK1,MAPK14,MAPK3,MAPKAPK2,MAPKAPK3,MDM2,MRE11,NFATC1,NFKB1,PDHA2,PDHX,PDK1,PML,PPM1L,PPP2R1A,PPP2R5A,PPP3R1,PRKCZ,PTPA,RAF1,RALA,RALB,RAP2A,RASSF5,RRAS2,SMAD1,SMAD2,SMAD3,SMAD4,S…
Necroptosis Signaling Pathway	0	0.506	0.156	BIRC2,CAMK2B,CAMK2D,CAPN3,CAPN9,CAPNS1,CFLAR,CHP1,CYLD,DAPK1,DNM1L,FAS,FASLG,IFNA14,IFNA4,IFNAR1,IKBKG,IRF3,IRF9,MDM2,NGFR,PLA2G2A,PLA2G2E,PLA2G4A,PPID,PPIF,PPP3R1,PYCARD,PYGL,SHARPIN,STAT1,TIMM13,TIMM50,TLR3,TLR4,TNF,TNFRSF10B,TNFRSF11B,TP53,TYRO3,ZBP1
Xenobiotic Metabolism AHR Signaling Pathway	0	0.468	-2.4	AIP,ALDH2,ALDH3A1,CREBBP,GSTA1,GSTA2,GSTK1,GSTM1,GSTM4,GSTP1,GSTT1,GSTT2/GSTT2B,GSTZ1,HDAC4,HSP90AA1,HSP90AB1,NFKB1,NQO2,RELB,TNF,UGT1A6,UGT1A9 (includes others)
Semaphorin Neuronal Repulsive Signaling Pathway	0	0.494	0.316	AKT1,AKT2,AKT3,CD44,DPYSL3,FYN,GSK3B,ITGA2,ITGA5,ITGA6,ITGAM,ITGB5,ITGB6,ITGB7,MAP2K3,MAP2K5,MICAL1,MYL11,MYL12A,MYL12B,MYL4,MYL6,MYL9,NCAN,PAK4,PAK5,PDE4A,PDE4C,PLCG2,PLXNA1,PRKACA,PRKAR1A,PRKAR1B,PRKAR2B,RAC1,RHOA,ROCK2,SEMA3E,SEMA6C,SEMA6D,SMC3,TP53,VCAN
Kinetochore Metaphase Signaling Pathway	0	0.515	-0.775	ANAPC7,AURKB,CCNB1,CENPW,DNALI1,ENSA,MAD2L2,PLK1,PMF1/PMF1-BGLAP,PPP1CC,PPP1R10,PPP1R14A,PPP2R5A,SMC3,SPC25,SPDL1,ZWINT
Coronavirus Pathogenesis Pathway	0	0.535	-1.511	ABL1,ACE2,AGT,BCL2,BCL2L11,CASP3,DDIT3,EEF1A1,EIF2A,EIF4E,FASLG,FURIN,HDAC2,HDAC4,IFNA14,IFNA4,IFNAR1,IFNG,IRF3,IRF9,KNG1,KPNB1,MAPK1,MAPK10,MAPK11,MAPK13,MAPK14,MAPK3,MAPK8,MAPK9,NFKB1,OAS1,PA2G4,PYCARD,RAB7A,RELB,RIGI,RPS12,RPS14,RPS19,RPS20,RPS25,RPS27A,RPS3,RPS4X,RPS5,RPSA,SMAD3,SMAD4,STAT1,STAT3,TLR3,TP53,TYK2
Tumor Microenvironment Pathway	0	0.539	-0.485	AKT1,AKT2,AKT3,ARAF,ARG1,BAD,BCL2,BRAF,CD274,CD44,CFLAR,CSF1,CTLA4,CXCL12,EGF,FAS,FASLG,FGF16,FGF17,FGF18,FGF6,FGF7,FGF8,FN1,FOXO3,HGF,HRAS,ICAM1,IDO1,IGF1,IGF2,IL13,IL6R,ITGA5,JAK2,KRAS,LEP,LEPR,MAPK1,MAPK3,MMP1,MMP10,MMP16,MMP2,MMP20,MMP7,MMP8,MMP9,NFKB1,PDGFA,PDGFB,PDGFC,PDGFD,PGF,RAC1,RAF1,RALA,RALB,RAP2A,RELB,RRAS2,STAT3,TGFB2,TGFB3,TNC,TNF,VEGFA,VEGFB,VEGFD
Role of MAPK Signaling in Inhibiting the Pathogenesis of Influenza	0	0.5	1.4	ARAF,BRAF,CASP3,CXCL10,IFNG,MAP2K3,MAPK1,MAPK10,MAPK11,MAPK13,MAPK14,MAPK3,MAPK8,MAPK9,NFKB1,PLA2G2A,PLA2G2E,PLA2G4A,PLA2G7,PLAAT2,PLAAT3,PNPLA2,PRDX6,RAF1,RPS6KA3,TLR4,TNF
